# Supplementary material for: Transcriptome profiling of ‘Kyoho’ grape at different stages of berry development following 5-azaC treatment
Source: BMC Genomics. 2019 Nov 8;20:825. doi: 10.1186/s12864-019-6204-1 (PMC6839162; doi:10.1186/s12864-019-6204-1)
Supplement: Supplementary file 1 — Additional file 1. Summary of the read numbers aligned onto the grape reference genome. [file 12864_2019_6204_MOESM1_ESM.xlsx]

## Sheet: Dataset S1
Additional file 1:Summary of the read numbers aligned onto the grape reference genome
Samples	Raw Reads	Clean Reads	Mapped Reads	Mapped Rate (%)	Multi Map Reads	Multi Map Rate (%)
C1	47422767	45914784	42449474	92.45	869588	1.89
C2	48921036	47464829	43568486	91.79	982175	2.07
C3	43858148	42261038	38444624	90.97	913804	2.16
C4	47506354	45916451	41738355	90.9	1051035	2.29
C5	48515002	46692047	42241283	90.47	1205939	2.58
A1	46079024	44673747	41120416	92.05	882899	1.98
A2	47832989	46379318	42581838	91.81	958984	2.07
A3	48174649	46431546	42419009	91.36	1022974	2.2
A4	46588342	45124854	41053058	90.98	1020702	2.26
A5	46919474	45539185	41130691	90.32	1249595	2.74
Total	1371595206	1326932360	1211797073	91.32	29559282	2.23
