# Supplementary material for: Transcriptome profiling of ‘Kyoho’ grape at different stages of berry development following 5-azaC treatment
Source: BMC Genomics. 2019 Nov 8;20:825. doi: 10.1186/s12864-019-6204-1 (PMC6839162; doi:10.1186/s12864-019-6204-1)
Supplement: Supplementary file 2 — Additional file 2. Summary of the gene expression numbers in the control and the treatment. [file 12864_2019_6204_MOESM2_ESM.xlsx]

## Sheet: Dataset S1
Additional file 2:Summary of the gene expression numbers in the control and the treatment.
Stages	Number of genes
	Total	FPKM≥50	50>FPKM≥10	10>FPKM≥2	2>FPKM≥0.1	FPKM<0.1
C1	24117	3024	7703	5823	5582	1985
A1	23810	3072	7339	5771	5624	2004
C2	24128	2775	7509	5743	5842	2259
A2	24097	3026	7670	5774	5609	2018
C3	22710	2397	6834	5799	5959	1721
A3	23883	2482	6992	5997	6137	2275
C4	24084	2597	7168	5819	6311	2189
A4	23364	2292	6848	6022	6048	2154
C5	23075	2671	6762	5501	5795	2346
A5	22996	2557	6781	5546	5855	2257
