# Supplementary material for: Transcriptome profiling of ‘Kyoho’ grape at different stages of berry development following 5-azaC treatment
Source: BMC Genomics. 2019 Nov 8;20:825. doi: 10.1186/s12864-019-6204-1 (PMC6839162; doi:10.1186/s12864-019-6204-1)
Supplement: Supplementary file 3 — Additional file 3. The cluster information of the genes from TC-seq analysis. [file 12864_2019_6204_MOESM3_ESM.xlsx]

## Sheet: Dataset S1
cluster1(4261)
gene:VIT_09s0002g03780	1
gene:VIT_06s0004g04300	1
gene:VIT_03s0038g02720	1
gene:VIT_00s0507g00010	1
gene:VIT_08s0040g00930	1
gene:VIT_04s0008g02700	1
gene:VIT_00s0362g00010	1
gene:VIT_08s0007g02730	1
gene:VIT_14s0066g00650	1
gene:VIT_18s0072g00270	1
gene:VIT_10s0071g00870	1
gene:VIT_08s0007g04360	1
gene:VIT_17s0000g00870	1
gene:VIT_17s0000g04350	1
gene:VIT_05s0029g00820	1
gene:VIT_05s0094g01430	1
gene:VIT_00s0160g00140	1
gene:VIT_02s0154g00350	1
gene:VIT_16s0022g00330	1
gene:VIT_14s0066g01030	1
gene:VIT_07s0031g00160	1
gene:VIT_14s0066g00380	1
gene:VIT_19s0015g00580	1
gene:VIT_18s0089g00810	1
gene:VIT_11s0016g01490	1
gene:VIT_01s0010g01770	1
gene:VIT_08s0105g00550	1
gene:VIT_12s0059g01500	1
gene:VIT_18s0001g12030	1
gene:VIT_08s0040g00580	1
gene:VIT_06s0004g01470	1
gene:VIT_14s0060g01040	1
gene:VIT_05s0020g01260	1
gene:VIT_13s0047g00700	1
gene:VIT_13s0320g00040	1
gene:VIT_16s0022g00060	1
gene:VIT_09s0002g08160	1
gene:VIT_18s0075g00120	1
gene:VIT_07s0151g00310	1
gene:VIT_15s0046g02490	1
gene:VIT_01s0146g00110	1
gene:VIT_12s0028g01190	1
gene:VIT_05s0049g01580	1
gene:VIT_06s0004g00480	1
gene:VIT_09s0096g00950	1
gene:VIT_11s0052g00480	1
gene:VIT_12s0028g00310	1
gene:VIT_05s0049g00450	1
gene:VIT_14s0108g00130	1
gene:VIT_00s0299g00070	1
gene:VIT_17s0000g10070	1
gene:VIT_15s0046g03500	1
gene:VIT_18s0001g14510	1
gene:VIT_15s0048g02910	1
gene:VIT_03s0091g00610	1
gene:VIT_00s0220g00040	1
gene:VIT_02s0154g00180	1
gene:VIT_18s0001g01350	1
gene:VIT_18s0001g06510	1
gene:VIT_00s0701g00010	1
gene:VIT_09s0002g08980	1
gene:VIT_15s0048g01930	1
gene:VIT_19s0014g01840	1
gene:VIT_09s0002g05240	1
gene:VIT_11s0016g05760	1
gene:VIT_09s0002g02890	1
gene:VIT_06s0061g01540	1
gene:VIT_00s1847g00010	1
gene:VIT_05s0049g01280	1
gene:VIT_13s0156g00390	1
gene:VIT_00s0204g00210	1
gene:VIT_09s0018g00430	1
gene:VIT_07s0129g00570	1
gene:VIT_02s0025g03050	1
gene:VIT_14s0060g01670	1
gene:VIT_13s0047g00580	1
gene:VIT_00s0186g00020	1
gene:VIT_16s0022g01680	1
gene:VIT_15s0048g01100	1
gene:VIT_08s0105g00280	1
gene:VIT_15s0045g01130	1
gene:VIT_05s0094g00220	1
gene:VIT_11s0016g04140	1
gene:VIT_07s0130g00410	1
gene:VIT_00s0276g00060	1
gene:VIT_10s0116g00020	1
gene:VIT_09s0002g00700	1
gene:VIT_15s0021g02500	1
gene:VIT_11s0016g02640	1
gene:VIT_16s0100g00440	1
gene:VIT_08s0007g05750	1
gene:VIT_19s0085g00310	1
gene:VIT_05s0062g01340	1
gene:VIT_19s0015g00780	1
gene:VIT_10s0071g00310	1
gene:VIT_11s0065g00060	1
gene:VIT_08s0007g01500	1
gene:VIT_05s0124g00120	1
gene:VIT_12s0035g01810	1
gene:VIT_14s0060g01880	1
gene:VIT_00s0208g00020	1
gene:VIT_19s0014g02500	1
gene:VIT_00s0394g00020	1
gene:VIT_00s0183g00240	1
gene:VIT_07s0104g00500	1
gene:VIT_06s0004g04400	1
gene:VIT_10s0042g01250	1
gene:VIT_17s0000g04560	1
gene:VIT_13s0067g02380	1
gene:VIT_14s0083g00350	1
gene:VIT_07s0005g06640	1
gene:VIT_14s0066g00470	1
gene:VIT_09s0002g09150	1
gene:VIT_07s0005g01590	1
gene:VIT_19s0015g02380	1
gene:VIT_00s2484g00010	1
gene:VIT_03s0063g00330	1
gene:VIT_18s0001g12420	1
gene:VIT_03s0180g00100	1
gene:VIT_01s0010g00460	1
gene:VIT_06s0061g00070	1
gene:VIT_09s0002g02560	1
gene:VIT_00s0513g00010	1
gene:VIT_02s0154g00310	1
gene:VIT_18s0001g07560	1
gene:VIT_14s0068g00850	1
gene:VIT_18s0001g08180	1
gene:VIT_17s0000g09890	1
gene:VIT_04s0008g06590	1
gene:VIT_14s0066g00340	1
gene:VIT_07s0130g00080	1
gene:VIT_00s0456g00030	1
gene:VIT_00s0218g00160	1
gene:VIT_04s0008g00740	1
gene:VIT_08s0007g03800	1
gene:VIT_08s0105g00510	1
gene:VIT_14s0081g00580	1
gene:VIT_13s0084g00370	1
gene:VIT_02s0033g01350	1
gene:VIT_11s0078g00180	1
gene:VIT_06s0004g05160	1
gene:VIT_12s0028g03920	1
gene:VIT_10s0003g04460	1
gene:VIT_07s0005g00400	1
gene:VIT_11s0016g02400	1
gene:VIT_12s0059g00450	1
gene:VIT_09s0054g00210	1
gene:VIT_18s0001g05950	1
gene:VIT_13s0019g03470	1
gene:VIT_17s0000g06090	1
gene:VIT_01s0011g05840	1
gene:VIT_04s0023g00990	1
gene:VIT_01s0011g02270	1
gene:VIT_01s0010g02410	1
gene:VIT_10s0003g05330	1
gene:VIT_17s0000g08690	1
gene:VIT_01s0011g03870	1
gene:VIT_02s0025g04070	1
gene:VIT_13s0156g00250	1
gene:VIT_18s0001g00040	1
gene:VIT_09s0018g01210	1
gene:VIT_09s0002g06090	1
gene:VIT_06s0080g00230	1
gene:VIT_04s0008g03150	1
gene:VIT_15s0048g01330	1
gene:VIT_02s0012g01070	1
gene:VIT_02s0012g00110	1
gene:VIT_00s2508g00010	1
gene:VIT_01s0146g00190	1
gene:VIT_16s0013g01750	1
gene:VIT_11s0016g05170	1
gene:VIT_08s0040g03390	1
gene:VIT_13s0067g02810	1
gene:VIT_04s0023g00540	1
gene:VIT_09s0054g01370	1
gene:VIT_11s0118g00730	1
gene:VIT_05s0020g04790	1
gene:VIT_19s0015g01960	1
gene:VIT_00s0144g00210	1
gene:VIT_10s0116g00540	1
gene:VIT_16s0022g01820	1
gene:VIT_00s0352g00030	1
gene:VIT_18s0001g11220	1
gene:VIT_06s0009g01740	1
gene:VIT_18s0001g13310	1
gene:VIT_10s0003g05100	1
gene:VIT_06s0080g00040	1
gene:VIT_14s0006g02570	1
gene:VIT_08s0040g00290	1
gene:VIT_07s0005g01160	1
gene:VIT_15s0048g02490	1
gene:VIT_11s0016g04100	1
gene:VIT_07s0104g01220	1
gene:VIT_18s0001g15240	1
gene:VIT_11s0016g03150	1
gene:VIT_00s0276g00020	1
gene:VIT_07s0005g03840	1
gene:VIT_05s0020g03840	1
gene:VIT_12s0057g00490	1
gene:VIT_15s0046g03290	1
gene:VIT_05s0020g02510	1
gene:VIT_19s0014g01000	1
gene:VIT_12s0142g00080	1
gene:VIT_11s0037g00190	1
gene:VIT_05s0062g01380	1
gene:VIT_04s0044g01730	1
gene:VIT_14s0068g02130	1
gene:VIT_03s0088g00490	1
gene:VIT_15s0021g01040	1
gene:VIT_11s0016g04350	1
gene:VIT_08s0007g02810	1
gene:VIT_06s0061g00020	1
gene:VIT_09s0018g00200	1
gene:VIT_07s0005g01370	1
gene:VIT_19s0093g00480	1
gene:VIT_08s0056g00030	1
gene:VIT_17s0000g03590	1
gene:VIT_12s0035g00810	1
gene:VIT_15s0048g02550	1
gene:VIT_00s1814g00010	1
gene:VIT_14s0108g00350	1
gene:VIT_01s0026g00700	1
gene:VIT_00s0357g00130	1
gene:VIT_01s0026g02700	1
gene:VIT_08s0007g03020	1
gene:ENSRNA049455101	1
gene:VIT_01s0127g00640	1
gene:VIT_11s0016g02160	1
gene:VIT_18s0089g00390	1
gene:VIT_15s0046g02320	1
gene:VIT_11s0078g00400	1
gene:VIT_17s0000g06390	1
gene:VIT_14s0006g00520	1
gene:VIT_10s0003g00970	1
gene:VIT_13s0064g00360	1
gene:VIT_11s0052g00300	1
gene:VIT_13s0019g03300	1
gene:VIT_03s0088g00730	1
gene:VIT_19s0015g01910	1
gene:VIT_14s0068g01090	1
gene:VIT_00s0226g00150	1
gene:VIT_07s0104g00370	1
gene:VIT_12s0034g01100	1
gene:VIT_15s0046g00920	1
gene:VIT_05s0029g00860	1
gene:VIT_04s0008g02290	1
gene:VIT_07s0031g02820	1
gene:VIT_06s0080g00470	1
gene:VIT_18s0072g00230	1
gene:VIT_04s0159g00050	1
gene:VIT_00s0279g00100	1
gene:VIT_03s0038g03110	1
gene:VIT_00s0333g00070	1
gene:VIT_13s0067g01230	1
gene:VIT_03s0063g02400	1
gene:VIT_04s0044g01570	1
gene:VIT_11s0103g00220	1
gene:VIT_02s0025g01040	1
gene:ENSRNA049464743	1
gene:VIT_01s0011g01080	1
gene:VIT_17s0000g02010	1
gene:VIT_01s0011g03830	1
gene:VIT_07s0005g04850	1
gene:VIT_00s1255g00010	1
gene:VIT_05s0049g01500	1
gene:VIT_00s0194g00280	1
gene:VIT_07s0104g01740	1
gene:VIT_19s0014g00310	1
gene:VIT_17s0000g01440	1
gene:VIT_12s0034g00950	1
gene:VIT_02s0154g00100	1
gene:VIT_19s0014g01860	1
gene:VIT_01s0010g03940	1
gene:VIT_16s0100g00320	1
gene:VIT_01s0010g01100	1
gene:VIT_00s2761g00010	1
gene:VIT_04s0023g02640	1
gene:VIT_00s1188g00010	1
gene:VIT_12s0134g00040	1
gene:VIT_12s0035g01960	1
gene:VIT_11s0118g00770	1
gene:VIT_06s0004g07030	1
gene:VIT_17s0000g07530	1
gene:VIT_13s0019g01990	1
gene:VIT_04s0069g00330	1
gene:VIT_10s0071g00410	1
gene:VIT_11s0103g00540	1
gene:VIT_00s1344g00010	1
gene:VIT_04s0008g02010	1
gene:VIT_17s0000g08710	1
gene:VIT_18s0072g00870	1
gene:VIT_19s0090g00260	1
gene:VIT_11s0016g04930	1
gene:VIT_07s0031g01870	1
gene:VIT_02s0025g00260	1
gene:VIT_04s0008g04430	1
gene:VIT_14s0083g00940	1
gene:VIT_14s0060g02360	1
gene:VIT_00s0252g00020	1
gene:VIT_09s0002g05410	1
gene:VIT_02s0025g02830	1
gene:VIT_17s0000g09290	1
gene:VIT_13s0064g01300	1
gene:VIT_13s0019g04860	1
gene:VIT_12s0035g00590	1
gene:VIT_02s0025g00090	1
gene:VIT_07s0031g01290	1
gene:VIT_00s0194g00130	1
gene:VIT_14s0066g01710	1
gene:VIT_00s0174g00200	1
gene:VIT_05s0020g00910	1
gene:VIT_18s0001g00990	1
gene:VIT_07s0031g01310	1
gene:VIT_19s0085g00020	1
gene:VIT_15s0048g00600	1
gene:VIT_12s0034g00280	1
gene:VIT_08s0007g03520	1
gene:VIT_18s0072g00130	1
gene:VIT_15s0021g01000	1
gene:VIT_16s0098g01760	1
gene:VIT_07s0005g02420	1
gene:VIT_17s0000g00190	1
gene:VIT_01s0011g00770	1
gene:VIT_01s0010g02610	1
gene:VIT_19s0176g00040	1
gene:VIT_00s0229g00130	1
gene:VIT_19s0014g03250	1
gene:VIT_18s0001g14060	1
gene:VIT_04s0044g01480	1
gene:VIT_12s0028g01800	1
gene:VIT_00s0516g00010	1
gene:VIT_02s0025g02440	1
gene:VIT_01s0150g00630	1
gene:VIT_16s0100g00690	1
gene:VIT_16s0098g01400	1
gene:VIT_01s0011g06390	1
gene:VIT_08s0007g02960	1
gene:VIT_13s0067g03550	1
gene:VIT_14s0030g00020	1
gene:VIT_06s0004g07990	1
gene:VIT_17s0000g06510	1
gene:VIT_18s0001g09860	1
gene:VIT_18s0001g15120	1
gene:VIT_09s0002g02660	1
gene:VIT_19s0027g00090	1
gene:VIT_08s0007g03380	1
gene:VIT_02s0012g03260	1
gene:VIT_18s0001g11600	1
gene:VIT_05s0094g01070	1
gene:VIT_15s0107g00380	1
gene:VIT_08s0058g01290	1
gene:VIT_06s0004g06720	1
gene:VIT_09s0070g00620	1
gene:VIT_18s0001g14650	1
gene:VIT_02s0012g00610	1
gene:VIT_04s0008g02770	1
gene:VIT_04s0008g05780	1
gene:VIT_13s0064g00320	1
gene:VIT_02s0012g01760	1
gene:VIT_14s0066g00830	1
gene:VIT_09s0002g03750	1
gene:VIT_19s0027g01290	1
gene:ENSRNA049469552	1
gene:VIT_02s0025g02740	1
gene:VIT_02s0025g03430	1
gene:VIT_14s0030g00970	1
gene:VIT_18s0001g01540	1
gene:VIT_04s0023g00100	1
gene:VIT_18s0001g14380	1
gene:VIT_00s0288g00070	1
gene:VIT_05s0077g01390	1
gene:VIT_09s0002g02520	1
gene:VIT_07s0130g00510	1
gene:VIT_08s0007g00570	1
gene:VIT_07s0104g01570	1
gene:VIT_07s0129g00070	1
gene:VIT_06s0004g07380	1
gene:VIT_19s0014g02410	1
gene:VIT_04s0008g03780	1
gene:VIT_00s0286g00040	1
gene:VIT_04s0023g03450	1
gene:VIT_11s0016g01410	1
gene:VIT_18s0001g03990	1
gene:VIT_16s0098g00840	1
gene:VIT_00s0374g00010	1
gene:VIT_13s0074g00110	1
gene:VIT_19s0014g00680	1
gene:VIT_03s0017g01830	1
gene:VIT_13s0019g01650	1
gene:VIT_00s0261g00020	1
gene:VIT_17s0000g09850	1
gene:VIT_02s0154g00140	1
gene:VIT_04s0069g00990	1
gene:VIT_18s0001g02950	1
gene:VIT_06s0004g01880	1
gene:VIT_04s0069g01020	1
gene:VIT_15s0024g00440	1
gene:VIT_11s0052g01270	1
gene:VIT_08s0040g00840	1
gene:VIT_02s0025g01250	1
gene:VIT_06s0004g01730	1
gene:VIT_04s0023g02600	1
gene:VIT_04s0044g01970	1
gene:VIT_18s0001g00700	1
gene:VIT_07s0129g01020	1
gene:VIT_00s1343g00010	1
gene:VIT_06s0004g00860	1
gene:VIT_18s0001g02230	1
gene:VIT_00s0246g00190	1
gene:VIT_05s0020g03380	1
gene:VIT_06s0004g02280	1
gene:VIT_10s0003g01200	1
gene:VIT_07s0031g03060	1
gene:VIT_11s0103g00580	1
gene:VIT_13s0067g02770	1
gene:VIT_05s0020g04060	1
gene:VIT_11s0016g01030	1
gene:VIT_04s0023g02180	1
gene:VIT_08s0007g01230	1
gene:VIT_14s0068g00700	1
gene:VIT_03s0091g00880	1
gene:VIT_09s0002g02100	1
gene:VIT_10s0003g05180	1
gene:VIT_00s0184g00040	1
gene:VIT_00s0590g00010	1
gene:VIT_04s0008g03900	1
gene:VIT_13s0064g01340	1
gene:VIT_14s0083g00980	1
gene:VIT_17s0000g05130	1
gene:VIT_12s0034g01430	1
gene:VIT_00s0794g00010	1
gene:VIT_13s0019g00300	1
gene:VIT_07s0031g02840	1
gene:VIT_06s0080g00900	1
gene:VIT_13s0019g04350	1
gene:VIT_10s0003g03170	1
gene:VIT_08s0007g09030	1
gene:VIT_10s0003g04000	1
gene:VIT_01s0146g00060	1
gene:VIT_16s0098g01620	1
gene:VIT_18s0001g06780	1
gene:VIT_13s0067g00710	1
gene:VIT_01s0127g00230	1
gene:VIT_06s0009g01530	1
gene:VIT_05s0020g04650	1
gene:VIT_09s0002g07940	1
gene:VIT_12s0059g00300	1
gene:VIT_05s0094g00510	1
gene:VIT_16s0039g01440	1
gene:VIT_04s0023g02060	1
gene:VIT_01s0026g01620	1
gene:VIT_19s0015g01390	1
gene:VIT_18s0001g07310	1
gene:VIT_07s0031g03220	1
gene:VIT_15s0048g02080	1
gene:VIT_08s0040g01660	1
gene:VIT_02s0033g00020	1
gene:VIT_16s0022g00680	1
gene:VIT_08s0007g01810	1
gene:VIT_14s0006g02300	1
gene:VIT_07s0205g00180	1
gene:VIT_19s0015g01340	1
gene:VIT_09s0018g00250	1
gene:VIT_11s0118g00680	1
gene:VIT_04s0008g05830	1
gene:VIT_08s0040g02410	1
gene:VIT_15s0048g00810	1
gene:VIT_19s0014g04300	1
gene:VIT_08s0058g00780	1
gene:VIT_14s0108g01660	1
gene:VIT_11s0052g01070	1
gene:VIT_17s0000g00250	1
gene:VIT_02s0234g00080	1
gene:VIT_06s0061g00690	1
gene:VIT_02s0025g03470	1
gene:VIT_00s0346g00100	1
gene:VIT_05s0049g01620	1
gene:VIT_14s0030g00390	1
gene:VIT_10s0071g00210	1
gene:VIT_18s0001g08810	1
gene:VIT_07s0005g02580	1
gene:VIT_01s0010g03770	1
gene:VIT_02s0025g00870	1
gene:VIT_05s0124g00200	1
gene:VIT_07s0104g00660	1
gene:VIT_04s0008g03740	1
gene:VIT_18s0072g00330	1
gene:VIT_08s0007g07700	1
gene:VIT_04s0023g00140	1
gene:VIT_07s0005g03230	1
gene:VIT_11s0016g04520	1
gene:VIT_18s0001g14340	1
gene:VIT_08s0007g05300	1
gene:VIT_08s0040g00100	1
gene:VIT_02s0033g00080	1
gene:VIT_15s0021g02650	1
gene:VIT_17s0053g00680	1
gene:VIT_04s0023g03720	1
gene:VIT_07s0151g00020	1
gene:VIT_19s0014g01290	1
gene:VIT_07s0104g01530	1
gene:VIT_06s0004g02750	1
gene:VIT_12s0028g01220	1
gene:VIT_04s0008g02450	1
gene:VIT_14s0219g00050	1
gene:VIT_00s0194g00010	1
gene:VIT_12s0028g00570	1
gene:VIT_13s0019g00660	1
gene:VIT_17s0000g09770	1
gene:VIT_11s0052g01710	1
gene:VIT_08s0040g02990	1
gene:VIT_08s0040g03300	1
gene:VIT_19s0090g01160	1
gene:VIT_18s0001g11100	1
gene:VIT_09s0096g00770	1
gene:VIT_05s0062g00140	1
gene:VIT_06s0004g02500	1
gene:VIT_12s0028g03170	1
gene:VIT_08s0056g01550	1
gene:VIT_09s0002g06360	1
gene:VIT_06s0004g07640	1
gene:VIT_08s0007g06020	1
gene:VIT_02s0025g04780	1
gene:VIT_00s0317g00160	1
gene:VIT_15s0046g01580	1
gene:VIT_16s0050g01790	1
gene:VIT_00s0386g00060	1
gene:VIT_09s0002g03420	1
gene:VIT_02s0087g00880	1
gene:VIT_19s0090g01130	1
gene:VIT_03s0091g00550	1
gene:VIT_09s0002g04060	1
gene:VIT_16s0013g00310	1
gene:VIT_14s0006g01890	1
gene:VIT_18s0001g13090	1
gene:VIT_10s0003g05390	1
gene:ENSRNA049468252	1
gene:VIT_15s0048g00300	1
gene:VIT_01s0011g05150	1
gene:VIT_03s0038g03230	1
gene:VIT_00s0593g00010	1
gene:VIT_06s0080g00540	1
gene:VIT_18s0001g13880	1
gene:VIT_18s0122g01480	1
gene:VIT_04s0008g02410	1
gene:VIT_09s0002g07080	1
gene:VIT_18s0001g14140	1
gene:VIT_06s0004g01060	1
gene:VIT_18s0041g01890	1
gene:VIT_03s0038g00760	1
gene:VIT_04s0008g05390	1
gene:VIT_06s0009g03530	1
gene:VIT_08s0007g03930	1
gene:VIT_07s0129g00830	1
gene:VIT_04s0008g06710	1
gene:VIT_16s0013g02170	1
gene:VIT_08s0032g00730	1
gene:VIT_10s0003g04440	1
gene:VIT_18s0001g02260	1
gene:VIT_19s0014g03900	1
gene:VIT_10s0042g00970	1
gene:VIT_11s0016g02970	1
gene:VIT_05s0029g00650	1
gene:VIT_00s0256g00010	1
gene:VIT_04s0008g02620	1
gene:VIT_19s0015g00740	1
gene:VIT_08s0040g00830	1
gene:VIT_18s0001g11300	1
gene:VIT_00s0160g00220	1
gene:VIT_07s0005g03990	1
gene:VIT_18s0072g00850	1
gene:VIT_01s0026g00240	1
gene:VIT_10s0071g00460	1
gene:VIT_01s0011g06440	1
gene:VIT_06s0009g01790	1
gene:VIT_10s0003g02780	1
gene:VIT_13s0073g00600	1
gene:VIT_12s0178g00150	1
gene:VIT_00s0187g00300	1
gene:VIT_09s0002g02860	1
gene:VIT_05s0020g03790	1
gene:VIT_08s0007g06660	1
gene:VIT_10s0003g02250	1
gene:VIT_00s0483g00010	1
gene:VIT_12s0057g00890	1
gene:VIT_03s0038g00510	1
gene:VIT_05s0020g00980	1
gene:VIT_15s0021g00310	1
gene:VIT_16s0098g00210	1
gene:VIT_14s0081g00460	1
gene:VIT_12s0142g00510	1
gene:VIT_12s0057g01230	1
gene:VIT_18s0001g05580	1
gene:VIT_12s0028g03590	1
gene:VIT_12s0034g01440	1
gene:VIT_18s0001g01770	1
gene:VIT_13s0156g00480	1
gene:VIT_16s0022g01780	1
gene:VIT_14s0006g00650	1
gene:VIT_03s0091g00710	1
gene:VIT_12s0035g00710	1
gene:VIT_06s0009g02930	1
gene:VIT_02s0025g04820	1
gene:VIT_19s0015g01420	1
gene:VIT_12s0028g01870	1
gene:VIT_10s0116g01710	1
gene:VIT_08s0007g08270	1
gene:VIT_05s0102g00860	1
gene:VIT_04s0008g01090	1
gene:VIT_07s0095g00620	1
gene:VIT_10s0003g03080	1
gene:VIT_18s0089g00690	1
gene:VIT_08s0007g00070	1
gene:VIT_10s0003g01820	1
gene:VIT_00s1664g00010	1
gene:VIT_08s0007g01840	1
gene:VIT_03s0063g02060	1
gene:VIT_15s0021g00830	1
gene:VIT_11s0149g00300	1
gene:VIT_11s0016g04380	1
gene:VIT_06s0004g00390	1
gene:VIT_01s0137g00420	1
gene:VIT_18s0001g10780	1
gene:VIT_05s0077g00040	1
gene:VIT_19s0027g00390	1
gene:VIT_04s0008g04460	1
gene:VIT_07s0151g00680	1
gene:VIT_14s0108g01630	1
gene:VIT_05s0020g03880	1
gene:VIT_00s0659g00010	1
gene:VIT_15s0048g02070	1
gene:VIT_15s0021g02470	1
gene:ENSRNA049470101	1
gene:VIT_13s0019g04410	1
gene:VIT_07s0151g00530	1
gene:VIT_07s0141g00720	1
gene:VIT_03s0063g01900	1
gene:VIT_12s0055g00750	1
gene:VIT_12s0035g00030	1
gene:VIT_02s0025g04120	1
gene:VIT_09s0002g02330	1
gene:VIT_13s0064g00620	1
gene:VIT_01s0010g02050	1
gene:VIT_08s0007g07930	1
gene:VIT_05s0049g01900	1
gene:VIT_04s0044g01640	1
gene:VIT_10s0092g00030	1
gene:VIT_01s0011g00680	1
gene:VIT_01s0011g02180	1
gene:VIT_01s0011g02930	1
gene:VIT_19s0014g02460	1
gene:VIT_13s0106g00490	1
gene:VIT_14s0006g02810	1
gene:VIT_14s0060g00500	1
gene:VIT_18s0164g00070	1
gene:VIT_05s0124g00230	1
gene:VIT_08s0105g00610	1
gene:VIT_02s0025g00800	1
gene:VIT_03s0088g01040	1
gene:VIT_08s0007g04020	1
gene:VIT_07s0141g00530	1
gene:VIT_10s0116g00100	1
gene:VIT_05s0049g00880	1
gene:VIT_07s0005g01200	1
gene:VIT_14s0036g01210	1
gene:VIT_16s0039g00360	1
gene:VIT_15s0021g01660	1
gene:VIT_19s0015g02090	1
gene:VIT_01s0010g00760	1
gene:VIT_15s0024g00800	1
gene:VIT_16s0039g01350	1
gene:VIT_10s0116g01040	1
gene:VIT_12s0028g03490	1
gene:VIT_01s0011g02870	1
gene:VIT_00s0487g00030	1
gene:VIT_08s0007g02250	1
gene:VIT_09s0002g09050	1
gene:VIT_18s0041g01210	1
gene:VIT_05s0094g00110	1
gene:VIT_16s0022g00720	1
gene:VIT_00s0194g00110	1
gene:VIT_10s0003g04780	1
gene:VIT_09s0002g02410	1
gene:VIT_08s0007g05310	1
gene:VIT_03s0038g01820	1
gene:VIT_07s0104g01440	1
gene:VIT_07s0141g00300	1
gene:VIT_14s0108g00740	1
gene:VIT_08s0056g01150	1
gene:VIT_03s0180g00180	1
gene:VIT_18s0089g01070	1
gene:VIT_14s0128g00510	1
gene:VIT_03s0038g02640	1
gene:VIT_18s0001g11340	1
gene:VIT_19s0090g00180	1
gene:VIT_10s0071g00930	1
gene:VIT_10s0003g04510	1
gene:VIT_10s0116g00600	1
gene:VIT_13s0139g00230	1
gene:VIT_19s0014g00440	1
gene:VIT_08s0007g08910	1
gene:VIT_12s0059g01280	1
gene:VIT_01s0010g03290	1
gene:VIT_14s0128g00040	1
gene:VIT_06s0004g02690	1
gene:VIT_14s0081g00790	1
gene:VIT_18s0001g00500	1
gene:VIT_03s0097g00600	1
gene:VIT_12s0059g01420	1
gene:VIT_18s0001g02380	1
gene:VIT_05s0020g04800	1
gene:VIT_02s0012g01670	1
gene:VIT_15s0045g00630	1
gene:VIT_05s0020g02440	1
gene:VIT_16s0039g02010	1
gene:VIT_17s0000g02340	1
gene:VIT_05s0020g03670	1
gene:VIT_16s0100g00070	1
gene:VIT_04s0008g00730	1
gene:VIT_13s0019g05400	1
gene:VIT_14s0036g00300	1
gene:VIT_15s0021g01690	1
gene:VIT_09s0096g00850	1
gene:VIT_01s0011g04940	1
gene:VIT_11s0016g05150	1
gene:VIT_12s0057g00460	1
gene:VIT_09s0002g07200	1
gene:VIT_07s0031g02530	1
gene:VIT_19s0015g00960	1
gene:VIT_19s0014g02530	1
gene:VIT_11s0016g03430	1
gene:VIT_17s0000g07440	1
gene:VIT_08s0007g06180	1
gene:VIT_15s0024g01620	1
gene:VIT_16s0050g00670	1
gene:VIT_03s0038g02330	1
gene:VIT_00s0199g00160	1
gene:VIT_18s0001g10740	1
gene:VIT_05s0094g00390	1
gene:VIT_16s0013g01720	1
gene:VIT_12s0059g00180	1
gene:VIT_12s0028g00640	1
gene:VIT_08s0058g00730	1
gene:VIT_09s0002g04040	1
gene:VIT_11s0016g02190	1
gene:VIT_06s0004g00400	1
gene:VIT_18s0001g07220	1
gene:VIT_04s0023g02220	1
gene:VIT_10s0003g05660	1
gene:VIT_06s0004g03290	1
gene:VIT_18s0122g00900	1
gene:VIT_09s0054g00830	1
gene:VIT_06s0061g01460	1
gene:VIT_08s0007g00220	1
gene:VIT_04s0023g02440	1
gene:VIT_09s0002g03020	1
gene:VIT_06s0061g00840	1
gene:VIT_12s0059g02270	1
gene:ENSRNA049470021	1
gene:VIT_12s0059g01910	1
gene:VIT_13s0073g00330	1
gene:VIT_05s0077g01700	1
gene:VIT_08s0007g07790	1
gene:VIT_09s0002g02370	1
gene:VIT_07s0005g05890	1
gene:VIT_05s0049g00060	1
gene:VIT_02s0234g00010	1
gene:VIT_15s0045g00810	1
gene:VIT_00s0271g00090	1
gene:VIT_18s0001g04280	1
gene:VIT_05s0077g01320	1
gene:VIT_08s0056g00320	1
gene:VIT_18s0001g06590	1
gene:VIT_04s0008g00420	1
gene:VIT_14s0030g01810	1
gene:VIT_12s0055g01180	1
gene:VIT_14s0006g01720	1
gene:VIT_13s0158g00360	1
gene:VIT_13s0084g00380	1
gene:VIT_09s0054g00640	1
gene:VIT_09s0002g07880	1
gene:VIT_18s0089g00530	1
gene:VIT_01s0026g01540	1
gene:VIT_13s0019g03260	1
gene:VIT_18s0041g00330	1
gene:VIT_19s0085g00690	1
gene:VIT_08s0056g00690	1
gene:VIT_14s0128g01040	1
gene:VIT_18s0001g11190	1
gene:VIT_05s0062g01260	1
gene:VIT_13s0067g03600	1
gene:VIT_19s0015g00630	1
gene:VIT_16s0022g00040	1
gene:VIT_07s0141g00680	1
gene:VIT_06s0004g05630	1
gene:VIT_18s0001g10820	1
gene:VIT_19s0014g03800	1
gene:VIT_08s0007g07490	1
gene:VIT_16s0013g02130	1
gene:VIT_19s0085g00180	1
gene:VIT_07s0005g00420	1
gene:VIT_19s0014g03110	1
gene:VIT_10s0071g00390	1
gene:VIT_00s0484g00010	1
gene:VIT_02s0025g01130	1
gene:VIT_01s0010g02340	1
gene:VIT_07s0005g03660	1
gene:VIT_03s0091g00410	1
gene:VIT_06s0009g00800	1
gene:VIT_06s0004g06390	1
gene:VIT_19s0090g01320	1
gene:VIT_05s0020g00620	1
gene:VIT_14s0068g02110	1
gene:VIT_05s0020g02990	1
gene:VIT_19s0014g01460	1
gene:VIT_04s0008g03310	1
gene:VIT_13s0019g01770	1
gene:VIT_07s0005g03500	1
gene:VIT_13s0067g00160	1
gene:VIT_06s0061g00710	1
gene:VIT_12s0028g00400	1
gene:VIT_02s0025g04500	1
gene:VIT_04s0023g03870	1
gene:VIT_16s0050g01110	1
gene:VIT_07s0104g01180	1
gene:VIT_14s0066g00290	1
gene:VIT_18s0075g01050	1
gene:VIT_04s0008g07360	1
gene:VIT_00s0399g00010	1
gene:VIT_01s0150g00100	1
gene:VIT_04s0008g06490	1
gene:VIT_10s0003g04280	1
gene:VIT_01s0011g02440	1
gene:VIT_05s0102g00090	1
gene:VIT_14s0128g00450	1
gene:VIT_06s0004g01600	1
gene:VIT_13s0019g00800	1
gene:VIT_15s0021g01950	1
gene:VIT_17s0000g02920	1
gene:VIT_07s0005g00640	1
gene:VIT_04s0023g01010	1
gene:VIT_18s0089g00170	1
gene:VIT_10s0042g00120	1
gene:VIT_14s0108g00460	1
gene:VIT_01s0150g00070	1
gene:VIT_05s0029g00530	1
gene:VIT_14s0068g01850	1
gene:VIT_14s0083g00530	1
gene:VIT_08s0056g00120	1
gene:VIT_08s0040g00750	1
gene:VIT_02s0012g02780	1
gene:VIT_07s0031g02570	1
gene:VIT_14s0060g02120	1
gene:VIT_04s0008g07170	1
gene:VIT_08s0007g08890	1
gene:VIT_04s0023g01220	1
gene:VIT_17s0000g01520	1
gene:VIT_11s0016g00230	1
gene:VIT_06s0004g06920	1
gene:VIT_16s0050g02170	1
gene:VIT_11s0016g01140	1
gene:VIT_13s0019g01180	1
gene:VIT_02s0154g00020	1
gene:VIT_14s0060g00890	1
gene:VIT_17s0000g09060	1
gene:VIT_18s0001g12910	1
gene:VIT_08s0007g03220	1
gene:VIT_16s0098g01430	1
gene:VIT_18s0001g12990	1
gene:VIT_09s0002g05560	1
gene:VIT_00s0225g00050	1
gene:VIT_02s0025g02160	1
gene:VIT_11s0037g01110	1
gene:VIT_18s0001g01310	1
gene:VIT_17s0053g00430	1
gene:VIT_09s0002g06010	1
gene:VIT_09s0002g03060	1
gene:VIT_05s0077g00590	1
gene:VIT_15s0046g03540	1
gene:VIT_18s0072g00390	1
gene:VIT_12s0059g01950	1
gene:VIT_14s0066g01740	1
gene:VIT_07s0205g00060	1
gene:VIT_07s0005g05510	1
gene:VIT_19s0014g03610	1
gene:VIT_03s0038g02560	1
gene:VIT_03s0132g00350	1
gene:VIT_00s0181g00230	1
gene:VIT_02s0012g00380	1
gene:VIT_05s0094g00450	1
gene:VIT_01s0127g00330	1
gene:VIT_13s0084g00520	1
gene:VIT_10s0405g00060	1
gene:VIT_07s0151g00990	1
gene:VIT_13s0067g02230	1
gene:VIT_05s0077g01360	1
gene:VIT_07s0005g01280	1
gene:VIT_04s0023g00240	1
gene:VIT_03s0017g00690	1
gene:VIT_06s0004g05870	1
gene:VIT_02s0012g00750	1
gene:VIT_13s0158g00320	1
gene:VIT_17s0000g08930	1
gene:VIT_19s0014g02750	1
gene:VIT_03s0063g01510	1
gene:VIT_19s0014g01240	1
gene:VIT_00s0207g00100	1
gene:VIT_05s0049g01170	1
gene:VIT_04s0008g05140	1
gene:VIT_14s0006g01810	1
gene:VIT_04s0023g03850	1
gene:VIT_14s0060g01740	1
gene:VIT_09s0002g05740	1
gene:VIT_12s0055g00690	1
gene:VIT_11s0016g04410	1
gene:ENSRNA049466880	1
gene:VIT_19s0015g01230	1
gene:VIT_17s0119g00080	1
gene:VIT_00s0480g00020	1
gene:VIT_07s0130g00060	1
gene:VIT_11s0103g00300	1
gene:VIT_12s0035g00910	1
gene:VIT_14s0128g00970	1
gene:VIT_03s0038g04020	1
gene:VIT_05s0124g00330	1
gene:VIT_18s0001g03260	1
gene:VIT_04s0008g03670	1
gene:VIT_12s0055g00990	1
gene:VIT_09s0002g09090	1
gene:VIT_18s0041g01250	1
gene:VIT_04s0023g03070	1
gene:VIT_19s0090g00760	1
gene:VIT_07s0005g00830	1
gene:ENSRNA049462537	1
gene:VIT_03s0017g00010	1
gene:VIT_12s0035g00890	1
gene:VIT_03s0038g04490	1
gene:VIT_18s0001g08020	1
gene:VIT_13s0019g01000	1
gene:VIT_08s0058g01240	1
gene:VIT_11s0103g00130	1
gene:VIT_19s0014g00970	1
gene:VIT_09s0018g01630	1
gene:VIT_17s0000g05400	1
gene:VIT_09s0002g01340	1
gene:VIT_07s0005g06600	1
gene:VIT_00s0226g00070	1
gene:VIT_06s0004g00910	1
gene:VIT_09s0054g00190	1
gene:VIT_00s0215g00050	1
gene:VIT_00s0375g00040	1
gene:VIT_07s0005g05030	1
gene:VIT_01s0011g03280	1
gene:VIT_03s0038g04720	1
gene:VIT_12s0059g00550	1
gene:VIT_15s0046g02140	1
gene:VIT_07s0255g00010	1
gene:VIT_04s0008g06340	1
gene:VIT_03s0063g01020	1
gene:VIT_04s0008g02230	1
gene:ENSRNA049463374	1
gene:ENSRNA049468587	1
gene:VIT_13s0067g02170	1
gene:VIT_11s0052g01380	1
gene:VIT_03s0097g00670	1
gene:VIT_18s0086g00260	1
gene:VIT_07s0151g00220	1
gene:VIT_04s0008g03830	1
gene:VIT_04s0008g04610	1
gene:VIT_15s0048g00270	1
gene:VIT_18s0089g01200	1
gene:VIT_08s0007g04650	1
gene:VIT_15s0046g00960	1
gene:VIT_04s0044g00980	1
gene:VIT_05s0077g02030	1
gene:VIT_13s0064g01020	1
gene:VIT_07s0031g00120	1
gene:VIT_00s0179g00340	1
gene:VIT_17s0000g00610	1
gene:VIT_09s0002g02070	1
gene:VIT_13s0019g04120	1
gene:VIT_17s0000g09020	1
gene:VIT_04s0008g01470	1
gene:VIT_19s0014g00910	1
gene:VIT_00s0760g00010	1
gene:VIT_16s0115g00460	1
gene:VIT_03s0038g01520	1
gene:VIT_17s0000g09390	1
gene:VIT_15s0021g00210	1
gene:VIT_02s0012g01770	1
gene:VIT_13s0019g02300	1
gene:VIT_11s0052g01460	1
gene:VIT_08s0058g01420	1
gene:VIT_05s0102g00770	1
gene:VIT_07s0151g00350	1
gene:VIT_03s0038g02370	1
gene:VIT_09s0002g05930	1
gene:VIT_14s0060g00700	1
gene:VIT_15s0046g00450	1
gene:VIT_07s0031g00870	1
gene:VIT_04s0044g01100	1
gene:VIT_10s0003g02180	1
gene:VIT_19s0015g00570	1
gene:VIT_18s0001g00510	1
gene:VIT_19s0090g01690	1
gene:VIT_09s0096g00390	1
gene:VIT_10s0092g00300	1
gene:VIT_07s0031g02660	1
gene:ENSRNA049467307	1
gene:VIT_09s0018g00660	1
gene:VIT_00s0340g00080	1
gene:VIT_01s0011g03510	1
gene:VIT_08s0007g06380	1
gene:VIT_13s0156g00020	1
gene:VIT_11s0065g00450	1
gene:VIT_05s0094g01450	1
gene:VIT_06s0004g03110	1
gene:VIT_05s0020g02330	1
gene:VIT_18s0001g05860	1
gene:VIT_08s0007g05120	1
gene:VIT_14s0030g01280	1
gene:VIT_19s0015g00100	1
gene:VIT_06s0080g00580	1
gene:VIT_00s0174g00280	1
gene:VIT_19s0014g03440	1
gene:VIT_11s0016g04450	1
gene:VIT_06s0004g01530	1
gene:VIT_09s0002g02270	1
gene:VIT_08s0007g07410	1
gene:VIT_04s0008g03580	1
gene:VIT_02s0025g03090	1
gene:VIT_13s0047g00540	1
gene:VIT_14s0030g01100	1
gene:VIT_10s0116g01430	1
gene:VIT_06s0004g01320	1
gene:VIT_14s0083g00870	1
gene:VIT_18s0089g01050	1
gene:VIT_14s0030g01750	1
gene:VIT_03s0167g00220	1
gene:VIT_10s0092g00170	1
gene:VIT_12s0028g00940	1
gene:VIT_11s0103g00340	1
gene:VIT_04s0008g01670	1
gene:VIT_00s0848g00030	1
gene:VIT_19s0090g00740	1
gene:VIT_03s0088g01160	1
gene:VIT_04s0008g01980	1
gene:VIT_06s0004g02980	1
gene:VIT_18s0001g14880	1
gene:VIT_10s0092g00790	1
gene:VIT_18s0041g01290	1
gene:VIT_05s0020g03570	1
gene:VIT_07s0151g00480	1
gene:VIT_15s0045g01170	1
gene:VIT_19s0014g02900	1
gene:VIT_00s0396g00050	1
gene:VIT_11s0016g02600	1
gene:VIT_04s0023g00820	1
gene:VIT_06s0004g00720	1
gene:VIT_15s0024g01070	1
gene:VIT_16s0050g00200	1
gene:VIT_19s0085g00960	1
gene:VIT_19s0014g01420	1
gene:VIT_13s0067g00120	1
gene:VIT_15s0046g03420	1
gene:VIT_13s0067g02410	1
gene:VIT_06s0080g00770	1
gene:VIT_04s0008g06180	1
gene:VIT_17s0000g03530	1
gene:VIT_03s0091g00180	1
gene:VIT_14s0068g02180	1
gene:VIT_07s0031g01410	1
gene:VIT_16s0100g00670	1
gene:VIT_16s0050g00230	1
gene:VIT_07s0005g02490	1
gene:VIT_18s0089g01190	1
gene:VIT_01s0011g06080	1
gene:VIT_13s0019g02170	1
gene:VIT_00s1356g00010	1
gene:VIT_01s0010g02680	1
gene:VIT_18s0001g01630	1
gene:VIT_19s0085g00300	1
gene:VIT_05s0029g01300	1
gene:VIT_17s0053g00930	1
gene:VIT_10s0071g00490	1
gene:VIT_12s0028g03210	1
gene:VIT_18s0001g06360	1
gene:VIT_08s0040g01440	1
gene:VIT_10s0003g04230	1
gene:VIT_05s0029g00070	1
gene:VIT_02s0025g03690	1
gene:VIT_09s0002g03520	1
gene:VIT_03s0038g01210	1
gene:ENSRNA049469269	1
gene:VIT_14s0171g00100	1
gene:VIT_13s0067g03250	1
gene:VIT_07s0005g05000	1
gene:VIT_07s0141g00230	1
gene:VIT_14s0108g00010	1
gene:VIT_07s0005g01320	1
gene:ENSRNA049451436	1
gene:VIT_08s0058g00400	1
gene:VIT_06s0004g06400	1
gene:VIT_17s0000g06320	1
gene:VIT_01s0026g01200	1
gene:VIT_14s0036g00970	1
gene:VIT_04s0023g01930	1
gene:VIT_13s0084g00220	1
gene:VIT_06s0004g01690	1
gene:VIT_12s0055g00820	1
gene:VIT_18s0001g01990	1
gene:VIT_05s0020g00420	1
gene:VIT_18s0041g01140	1
gene:VIT_00s2045g00010	1
gene:VIT_00s0258g00080	1
gene:VIT_00s0204g00040	1
gene:VIT_04s0079g00440	1
gene:VIT_09s0070g00070	1
gene:VIT_07s0031g01990	1
gene:VIT_17s0000g06110	1
gene:VIT_09s0018g00070	1
gene:VIT_17s0000g04360	1
gene:VIT_05s0020g02850	1
gene:VIT_11s0149g00020	1
gene:VIT_18s0041g00660	1
gene:VIT_00s0225g00020	1
gene:VIT_18s0089g00190	1
gene:VIT_13s0047g00730	1
gene:VIT_14s0060g02190	1
gene:VIT_10s0003g00250	1
gene:VIT_16s0098g01010	1
gene:VIT_09s0002g02590	1
gene:VIT_11s0016g00280	1
gene:VIT_13s0019g00250	1
gene:VIT_16s0022g00660	1
gene:VIT_03s0091g00620	1
gene:VIT_09s0002g02940	1
gene:VIT_00s0220g00030	1
gene:VIT_18s0122g00200	1
gene:VIT_03s0063g02120	1
gene:VIT_16s0098g00900	1
gene:VIT_01s0011g03860	1
gene:VIT_08s0040g03380	1
gene:VIT_11s0016g01870	1
gene:VIT_00s1427g00010	1
gene:VIT_14s0066g00820	1
gene:VIT_00s0179g00230	1
gene:VIT_18s0089g00610	1
gene:VIT_05s0020g04780	1
gene:VIT_13s0147g00100	1
gene:VIT_16s0022g01670	1
gene:VIT_04s0008g01360	1
gene:VIT_00s0274g00040	1
gene:VIT_13s0084g00020	1
gene:VIT_04s0008g04260	1
gene:VIT_00s0260g00060	1
gene:VIT_18s0041g00380	1
gene:VIT_01s0011g01310	1
gene:VIT_03s0017g02190	1
gene:VIT_07s0005g00090	1
gene:VIT_17s0000g03640	1
gene:VIT_14s0068g01240	1
gene:VIT_02s0025g02880	1
gene:VIT_18s0076g00260	1
gene:VIT_11s0065g00460	1
gene:VIT_13s0019g03720	1
gene:VIT_12s0057g00500	1
gene:VIT_08s0058g00640	1
gene:VIT_00s0207g00240	1
gene:VIT_11s0016g02060	1
gene:VIT_06s0004g00530	1
gene:VIT_17s0000g04830	1
gene:VIT_03s0091g00810	1
gene:VIT_16s0050g01620	1
gene:VIT_04s0008g02950	1
gene:VIT_18s0001g09830	1
gene:VIT_13s0084g00030	1
gene:VIT_18s0001g12780	1
gene:VIT_17s0000g01640	1
gene:VIT_15s0046g00650	1
gene:VIT_02s0025g02270	1
gene:VIT_06s0061g01550	1
gene:VIT_18s0001g00710	1
gene:VIT_09s0002g04570	1
gene:VIT_07s0005g04430	1
gene:VIT_08s0007g05170	1
gene:VIT_07s0104g01270	1
gene:VIT_03s0017g01500	1
gene:VIT_04s0008g00550	1
gene:VIT_03s0038g04050	1
gene:VIT_00s0558g00010	1
gene:VIT_10s0116g00960	1
gene:VIT_11s0037g00820	1
gene:VIT_03s0088g01130	1
gene:VIT_18s0001g02870	1
gene:VIT_05s0020g01010	1
gene:VIT_06s0009g03350	1
gene:VIT_18s0001g09000	1
gene:VIT_16s0050g01840	1
gene:VIT_09s0070g00270	1
gene:VIT_18s0001g14200	1
gene:VIT_07s0005g01110	1
gene:VIT_19s0014g02930	1
gene:VIT_12s0028g02320	1
gene:VIT_08s0056g00210	1
gene:VIT_18s0001g05450	1
gene:VIT_18s0001g13550	1
gene:VIT_00s2044g00010	1
gene:VIT_05s0094g00930	1
gene:VIT_18s0075g00310	1
gene:VIT_02s0025g02520	1
gene:VIT_03s0038g01250	1
gene:VIT_17s0000g03610	1
gene:VIT_11s0016g00450	1
gene:VIT_18s0089g00180	1
gene:VIT_11s0065g01170	1
gene:VIT_18s0001g03080	1
gene:VIT_00s0230g00080	1
gene:VIT_08s0007g08450	1
gene:VIT_00s0227g00010	1
gene:VIT_01s0137g00790	1
gene:VIT_09s0002g08480	1
gene:VIT_12s0035g00820	1
gene:VIT_01s0011g03270	1
gene:VIT_09s0002g01680	1
gene:VIT_18s0072g00860	1
gene:VIT_02s0033g01170	1
gene:VIT_12s0034g00370	1
gene:VIT_01s0127g00650	1
gene:VIT_14s0066g00490	1
gene:VIT_17s0000g01370	1
gene:VIT_09s0002g03350	1
gene:VIT_06s0080g00460	1
gene:VIT_15s0046g01670	1
gene:VIT_14s0060g02760	1
gene:VIT_11s0052g00330	1
gene:VIT_14s0108g01010	1
gene:VIT_03s0038g00640	1
gene:VIT_12s0028g03450	1
gene:VIT_18s0001g08190	1
gene:VIT_12s0028g03390	1
gene:VIT_14s0036g01120	1
gene:VIT_19s0014g02090	1
gene:VIT_04s0008g03220	1
gene:VIT_04s0008g06610	1
gene:VIT_06s0004g07420	1
gene:VIT_16s0098g00570	1
gene:VIT_00s0226g00160	1
gene:VIT_17s0000g10430	1
gene:VIT_12s0055g01310	1
gene:VIT_08s0007g08130	1
gene:VIT_14s0108g00620	1
gene:VIT_04s0008g00280	1
gene:VIT_06s0004g03410	1
gene:VIT_12s0028g03930	1
gene:VIT_09s0002g05680	1
gene:VIT_10s0003g00210	1
gene:VIT_05s0165g00200	1
gene:VIT_10s0003g01350	1
gene:VIT_00s2847g00010	1
gene:VIT_05s0020g00780	1
gene:VIT_10s0003g04300	1
gene:VIT_07s0104g00890	1
gene:VIT_15s0046g02520	1
gene:VIT_14s0083g00770	1
gene:VIT_02s0025g01560	1
gene:VIT_13s0074g00140	1
gene:VIT_18s0001g01810	1
gene:VIT_08s0007g07070	1
gene:VIT_13s0019g00930	1
gene:VIT_06s0004g00680	1
gene:VIT_00s0787g00010	1
gene:VIT_01s0026g00050	1
gene:VIT_16s0050g00700	1
gene:VIT_17s0000g01020	1
gene:VIT_16s0022g01810	1
gene:VIT_05s0094g00480	1
gene:VIT_09s0002g04070	1
gene:VIT_16s0039g02860	1
gene:VIT_19s0085g00990	1
gene:VIT_09s0002g08930	1
gene:VIT_11s0016g05710	1
gene:VIT_06s0004g08370	1
gene:VIT_07s0141g00070	1
gene:VIT_11s0052g00170	1
gene:VIT_14s0030g00430	1
gene:VIT_14s0066g02430	1
gene:VIT_03s0038g02130	1
gene:VIT_11s0065g00420	1
gene:VIT_18s0001g11210	1
gene:VIT_10s0003g00630	1
gene:VIT_05s0020g02080	1
gene:VIT_06s0009g02090	1
gene:VIT_19s0138g00100	1
gene:VIT_16s0022g00490	1
gene:VIT_00s0346g00080	1
gene:VIT_17s0000g05830	1
gene:VIT_05s0020g00900	1
gene:VIT_17s0000g04120	1
gene:VIT_01s0010g03250	1
gene:VIT_14s0060g02350	1
gene:VIT_02s0033g00310	1
gene:VIT_09s0002g05400	1
gene:VIT_15s0048g02480	1
gene:VIT_11s0016g04170	1
gene:VIT_01s0011g01410	1
gene:VIT_15s0046g02990	1
gene:VIT_15s0021g00970	1
gene:VIT_03s0063g00440	1
gene:VIT_04s0008g00510	1
gene:VIT_18s0041g01590	1
gene:VIT_19s0014g02970	1
gene:VIT_18s0001g10760	1
gene:VIT_14s0060g00240	1
gene:VIT_03s0063g01420	1
gene:VIT_06s0004g03060	1
gene:VIT_10s0003g05700	1
gene:VIT_18s0122g00630	1
gene:VIT_07s0031g01450	1
gene:VIT_18s0001g04610	1
gene:VIT_18s0166g00190	1
gene:VIT_17s0000g10170	1
gene:VIT_15s0048g01890	1
gene:VIT_00s0259g00030	1
gene:VIT_10s0003g01110	1
gene:VIT_14s0171g00250	1
gene:VIT_16s0039g01430	1
gene:VIT_06s0061g00030	1
gene:VIT_02s0154g00460	1
gene:VIT_04s0043g00550	1
gene:VIT_17s0000g00120	1
gene:VIT_03s0063g02010	1
gene:VIT_19s0090g01030	1
gene:VIT_17s0000g07250	1
gene:VIT_09s0002g07490	1
gene:VIT_16s0050g00330	1
gene:VIT_07s0095g00780	1
gene:VIT_00s0337g00030	1
gene:VIT_10s0071g00350	1
gene:VIT_07s0005g06500	1
gene:VIT_01s0026g01280	1
gene:VIT_04s0008g02240	1
gene:VIT_09s0002g02640	1
gene:VIT_00s0941g00020	1
gene:VIT_14s0030g01090	1
gene:VIT_06s0009g03290	1
gene:VIT_13s0019g01680	1
gene:VIT_18s0072g00880	1
gene:VIT_13s0019g05300	1
gene:VIT_07s0095g00670	1
gene:VIT_19s0015g00510	1
gene:VIT_05s0077g01410	1
gene:VIT_13s0019g01350	1
gene:VIT_15s0048g01400	1
gene:VIT_14s0068g01370	1
gene:VIT_08s0007g06800	1
gene:VIT_04s0008g00790	1
gene:VIT_07s0005g05850	1
gene:VIT_06s0004g02490	1
gene:VIT_00s0335g00050	1
gene:VIT_12s0034g01170	1
gene:VIT_07s0005g04100	1
gene:VIT_07s0031g02710	1
gene:VIT_05s0020g01210	1
gene:VIT_16s0013g00630	1
gene:VIT_02s0012g01920	1
gene:VIT_05s0020g03920	1
gene:VIT_00s0809g00030	1
gene:VIT_05s0020g02770	1
gene:VIT_07s0104g01560	1
gene:VIT_14s0108g00660	1
gene:VIT_09s0018g01710	1
gene:VIT_03s0038g04560	1
gene:VIT_05s0102g01210	1
gene:VIT_10s0116g00180	1
gene:VIT_04s0044g01190	1
gene:VIT_08s0007g07030	1
gene:VIT_11s0016g00940	1
gene:VIT_00s0174g00140	1
gene:VIT_04s0044g01220	1
gene:VIT_18s0001g08660	1
gene:VIT_07s0005g04730	1
gene:VIT_10s0003g02150	1
gene:VIT_06s0061g01270	1
gene:VIT_06s0004g08180	1
gene:VIT_09s0002g08110	1
gene:VIT_13s0067g00570	1
gene:VIT_06s0004g00340	1
gene:VIT_05s0062g00820	1
gene:VIT_08s0007g01900	1
gene:VIT_19s0015g01170	1
gene:VIT_12s0057g00950	1
gene:VIT_08s0032g01170	1
gene:VIT_14s0128g00220	1
gene:VIT_01s0011g02520	1
gene:VIT_02s0025g02010	1
gene:VIT_15s0048g00310	1
gene:VIT_03s0038g04350	1
gene:VIT_00s0226g00090	1
gene:VIT_07s0104g01770	1
gene:VIT_12s0028g02270	1
gene:VIT_18s0001g05930	1
gene:VIT_13s0156g00320	1
gene:VIT_18s0001g07680	1
gene:VIT_18s0001g01220	1
gene:VIT_00s0187g00340	1
gene:VIT_11s0037g00330	1
gene:VIT_15s0045g00880	1
gene:VIT_01s0010g02560	1
gene:VIT_10s0003g00670	1
gene:VIT_03s0091g00890	1
gene:VIT_12s0028g00220	1
gene:VIT_08s0007g08370	1
gene:VIT_09s0070g00890	1
gene:VIT_00s0252g00070	1
gene:VIT_08s0007g00170	1
gene:VIT_07s0031g00640	1
gene:VIT_06s0004g02370	1
gene:VIT_12s0028g02680	1
gene:VIT_03s0063g01460	1
gene:VIT_08s0007g05900	1
gene:VIT_18s0157g00200	1
gene:VIT_06s0004g02950	1
gene:VIT_01s0127g00200	1
gene:VIT_16s0039g02120	1
gene:VIT_10s0003g05740	1
gene:VIT_09s0002g02460	1
gene:VIT_18s0072g00140	1
gene:VIT_14s0030g00200	1
gene:VIT_01s0150g00030	1
gene:VIT_08s0007g00340	1
gene:VIT_07s0005g03890	1
gene:VIT_05s0077g00290	1
gene:VIT_18s0075g00320	1
gene:VIT_13s0064g00850	1
gene:VIT_16s0039g02460	1
gene:VIT_18s0001g14070	1
gene:VIT_00s0477g00060	1
gene:VIT_13s0064g00140	1
gene:VIT_00s0153g00060	1
gene:VIT_00s0230g00150	1
gene:VIT_11s0078g00480	1
gene:VIT_02s0012g02710	1
gene:VIT_14s0030g01150	1
gene:VIT_18s0001g00890	1
gene:VIT_13s0019g00760	1
gene:VIT_05s0029g00080	1
gene:VIT_09s0018g01180	1
gene:VIT_08s0056g01710	1
gene:VIT_18s0001g09940	1
gene:VIT_04s0008g03470	1
gene:VIT_07s0197g00240	1
gene:VIT_02s0033g00260	1
gene:VIT_09s0002g01390	1
gene:VIT_11s0016g02150	1
gene:VIT_08s0040g00320	1
gene:VIT_02s0025g03790	1
gene:VIT_08s0040g01550	1
gene:VIT_07s0005g04140	1
gene:VIT_15s0046g01360	1
gene:VIT_11s0016g00380	1
gene:VIT_05s0077g01450	1
gene:VIT_16s0022g00600	1
gene:VIT_07s0151g00900	1
gene:VIT_14s0108g00110	1
gene:VIT_08s0040g00600	1
gene:VIT_00s1311g00010	1
gene:VIT_18s0001g03630	1
gene:VIT_07s0104g01520	1
gene:VIT_13s0067g02080	1
gene:VIT_12s0142g00580	1
gene:VIT_00s1877g00010	1
gene:VIT_11s0016g03320	1
gene:VIT_14s0066g01430	1
gene:VIT_06s0004g07490	1
gene:VIT_04s0008g06060	1
gene:VIT_14s0030g00730	1
gene:VIT_01s0010g03570	1
gene:VIT_05s0051g00060	1
gene:VIT_00s0317g00150	1
gene:VIT_19s0090g01600	1
gene:VIT_07s0005g04770	1
gene:VIT_15s0048g00470	1
gene:VIT_13s0067g01190	1
gene:VIT_19s0014g01490	1
gene:VIT_00s1665g00010	1
gene:VIT_16s0098g01820	1
gene:VIT_03s0017g02210	1
gene:VIT_17s0000g08170	1
gene:VIT_02s0154g00150	1
gene:VIT_10s0003g00460	1
gene:VIT_07s0130g00310	1
gene:VIT_10s0071g00290	1
gene:VIT_12s0057g00910	1
gene:VIT_06s0009g02220	1
gene:VIT_06s0004g00850	1
gene:VIT_16s0039g02820	1
gene:VIT_05s0020g01420	1
gene:VIT_04s0023g01350	1
gene:VIT_14s0060g02090	1
gene:VIT_15s0046g00360	1
gene:VIT_07s0031g00010	1
gene:VIT_14s0108g01470	1
gene:VIT_01s0146g00240	1
gene:VIT_15s0021g02230	1
gene:VIT_17s0000g03340	1
gene:VIT_19s0135g00100	1
gene:VIT_15s0021g01920	1
gene:VIT_14s0036g01520	1
gene:VIT_07s0031g02320	1
gene:VIT_11s0037g00080	1
gene:VIT_00s0184g00050	1
gene:VIT_04s0008g03930	1
gene:VIT_09s0002g01690	1
gene:VIT_09s0002g00390	1
gene:VIT_14s0128g00460	1
gene:VIT_04s0023g02490	1
gene:VIT_10s0071g00420	1
gene:VIT_13s0019g02220	1
gene:VIT_03s0063g00990	1
gene:VIT_00s0199g00240	1
gene:VIT_10s0003g05580	1
gene:VIT_06s0004g07860	1
gene:VIT_04s0044g01090	1
gene:VIT_01s0026g01650	1
gene:VIT_14s0036g00340	1
gene:VIT_18s0001g07340	1
gene:VIT_18s0041g01830	1
gene:VIT_13s0067g01200	1
gene:VIT_16s0039g02160	1
gene:VIT_18s0001g02520	1
gene:VIT_14s0006g02690	1
gene:VIT_18s0041g01510	1
gene:VIT_15s0048g00670	1
gene:VIT_18s0001g15740	1
gene:VIT_18s0001g00770	1
gene:VIT_14s0128g00600	1
gene:VIT_02s0025g05150	1
gene:VIT_13s0047g00520	1
gene:VIT_13s0158g00070	1
gene:VIT_09s0002g02250	1
gene:VIT_14s0030g02090	1
gene:ENSRNA049469052	1
gene:VIT_14s0030g00240	1
gene:VIT_13s0064g00890	1
gene:VIT_16s0050g01500	1
gene:VIT_11s0206g00150	1
gene:VIT_00s0125g00310	1
gene:VIT_13s0067g03020	1
gene:VIT_17s0000g04310	1
gene:VIT_00s0508g00040	1
gene:VIT_13s0067g02720	1
gene:VIT_14s0060g02210	1
gene:VIT_00s0771g00010	1
gene:VIT_06s0004g01080	1
gene:VIT_13s0084g00440	1
gene:VIT_08s0007g07560	1
gene:VIT_18s0001g02060	1
gene:VIT_07s0005g05620	1
gene:VIT_01s0137g00460	1
gene:VIT_14s0060g00160	1
gene:VIT_08s0007g03090	1
gene:VIT_01s0026g01790	1
gene:VIT_11s0065g00590	1
gene:VIT_02s0025g04970	1
gene:VIT_17s0000g00330	1
gene:VIT_00s1312g00010	1
gene:VIT_07s0005g01010	1
gene:VIT_03s0063g00380	1
gene:VIT_01s0150g00140	1
gene:VIT_13s0019g01820	1
gene:VIT_13s0067g00730	1
gene:VIT_13s0067g03560	1
gene:VIT_14s0030g00010	1
gene:VIT_00s0337g00070	1
gene:VIT_17s0000g06940	1
gene:VIT_04s0008g02200	1
gene:VIT_00s1348g00020	1
gene:VIT_19s0085g00260	1
gene:VIT_02s0234g00090	1
gene:VIT_17s0053g00780	1
gene:VIT_09s0096g00300	1
gene:VIT_03s0091g00950	1
gene:VIT_08s0040g02430	1
gene:VIT_09s0002g00260	1
gene:VIT_00s0620g00020	1
gene:VIT_11s0016g02270	1
gene:VIT_14s0219g00250	1
gene:VIT_05s0077g00050	1
gene:VIT_00s2769g00010	1
gene:VIT_04s0008g04490	1
gene:VIT_11s0052g00900	1
gene:VIT_16s0100g00540	1
gene:VIT_04s0044g01650	1
gene:VIT_06s0009g03200	1
gene:VIT_19s0014g02600	1
gene:VIT_06s0061g01490	1
gene:VIT_19s0085g00230	1
gene:VIT_13s0019g05370	1
gene:VIT_08s0007g00270	1
gene:VIT_12s0059g00700	1
gene:VIT_18s0122g01230	1
gene:VIT_15s0046g01350	1
gene:VIT_16s0050g02260	1
gene:VIT_08s0007g01600	1
gene:VIT_02s0154g00510	1
gene:VIT_00s1348g00010	1
gene:VIT_15s0045g01020	1
gene:VIT_08s0058g00370	1
gene:VIT_05s0020g00190	1
gene:VIT_12s0057g00740	1
gene:VIT_19s0015g02080	1
gene:VIT_12s0028g03360	1
gene:VIT_17s0000g08280	1
gene:VIT_14s0006g02860	1
gene:VIT_15s0024g00700	1
gene:VIT_07s0005g02020	1
gene:VIT_10s0042g00570	1
gene:VIT_06s0004g00670	1
gene:VIT_10s0003g00220	1
gene:VIT_01s0026g02640	1
gene:VIT_08s0040g01290	1
gene:VIT_13s0019g00640	1
gene:VIT_03s0038g03760	1
gene:VIT_03s0017g00130	1
gene:VIT_18s0001g14170	1
gene:VIT_06s0004g01070	1
gene:VIT_13s0019g04180	1
gene:VIT_03s0063g02460	1
gene:VIT_08s0217g00020	1
gene:VIT_08s0007g02650	1
gene:VIT_00s0199g00120	1
gene:VIT_09s0002g07520	1
gene:VIT_03s0091g00540	1
gene:VIT_04s0008g06090	1
gene:VIT_19s0014g00840	1
gene:VIT_09s0002g03400	1
gene:VIT_06s0080g00550	1
gene:VIT_13s0019g01170	1
gene:VIT_05s0020g01450	1
gene:VIT_07s0031g00020	1
gene:VIT_11s0149g00150	1
gene:VIT_01s0127g00520	1
gene:VIT_09s0070g00100	1
gene:VIT_02s0154g00160	1
gene:VIT_01s0137g00610	1
gene:VIT_06s0009g03540	1
gene:VIT_04s0044g01710	1
gene:VIT_02s0241g00060	1
gene:VIT_04s0008g02420	1
gene:VIT_15s0046g00720	1
gene:VIT_02s0033g00190	1
gene:VIT_05s0077g02120	1
gene:VIT_07s0005g03940	1
gene:VIT_06s0009g03610	1
gene:VIT_00s0179g00040	1
gene:VIT_06s0009g00760	1
gene:VIT_08s0040g02630	1
gene:VIT_16s0022g01610	1
gene:VIT_06s0009g03080	1
gene:VIT_07s0104g01680	1
gene:VIT_07s0031g00380	1
gene:VIT_04s0008g00610	1
gene:VIT_07s0104g01130	1
gene:VIT_02s0154g00240	1
gene:VIT_06s0004g08420	1
gene:VIT_11s0016g03280	1
gene:VIT_07s0031g00960	1
gene:VIT_12s0028g03830	1
gene:VIT_07s0141g00850	1
gene:VIT_13s0047g01160	1
gene:VIT_03s0038g02800	1
gene:VIT_10s0116g01570	1
gene:VIT_17s0000g02250	1
gene:VIT_07s0031g02520	1
gene:VIT_00s0279g00090	1
gene:VIT_11s0118g00050	1
gene:VIT_02s0025g03910	1
gene:VIT_04s0008g05700	1
gene:VIT_04s0069g00250	1
gene:VIT_15s0024g01630	1
gene:VIT_14s0066g01500	1
gene:VIT_08s0040g01450	1
gene:VIT_01s0011g01040	1
gene:VIT_00s0582g00020	1
gene:VIT_06s0004g02300	1
gene:VIT_14s0171g00420	1
gene:VIT_00s0199g00290	1
gene:VIT_00s0634g00030	1
gene:VIT_07s0005g06010	1
gene:VIT_03s0063g02660	1
gene:VIT_05s0077g00220	1
gene:VIT_14s0036g00470	1
gene:VIT_04s0023g02000	1
gene:VIT_17s0000g08070	1
gene:VIT_06s0004g00220	1
gene:VIT_00s0250g00040	1
gene:VIT_19s0090g01430	1
gene:VIT_01s0026g01820	1
gene:VIT_18s0001g07370	1
gene:VIT_08s0007g05990	1
gene:VIT_06s0080g00140	1
gene:VIT_17s0000g10250	1
gene:VIT_19s0085g00040	1
gene:VIT_18s0001g14430	1
gene:VIT_02s0033g01410	1
gene:VIT_01s0127g00430	1
gene:VIT_02s0012g01310	1
gene:VIT_09s0096g00840	1
gene:VIT_18s0001g05260	1
gene:VIT_13s0147g00060	1
gene:VIT_08s0040g00550	1
gene:VIT_13s0019g02060	1
gene:VIT_05s0077g01810	1
gene:VIT_03s0110g00010	1
gene:VIT_14s0060g01710	1
gene:VIT_03s0180g00250	1
gene:VIT_13s0067g00840	1
gene:VIT_08s0032g00640	1
gene:VIT_01s0127g00190	1
gene:VIT_14s0006g01670	1
gene:VIT_04s0008g04560	1
gene:VIT_05s0020g04170	1
gene:VIT_12s0059g00280	1
gene:VIT_08s0007g04410	1
gene:VIT_04s0023g00210	1
gene:VIT_18s0001g05140	1
gene:VIT_01s0182g00070	1
gene:VIT_06s0061g00320	1
gene:VIT_00s1365g00010	1
gene:VIT_13s0067g01820	1
gene:VIT_00s0347g00090	1
gene:VIT_00s0233g00150	1
gene:VIT_04s0023g03740	1
gene:VIT_18s0001g03640	1
gene:VIT_01s0010g00730	1
gene:VIT_19s0014g01230	1
gene:VIT_03s0038g02530	1
gene:VIT_10s0003g00160	1
gene:VIT_13s0067g02240	1
gene:VIT_12s0028g01240	1
gene:VIT_01s0011g01230	1
gene:VIT_07s0005g06250	1
gene:VIT_14s0066g00390	1
gene:VIT_09s0002g06890	1
gene:VIT_19s0027g01240	1
gene:VIT_13s0158g00370	1
gene:VIT_06s0004g08220	1
gene:VIT_08s0007g02340	1
gene:VIT_06s0004g04040	1
gene:VIT_11s0103g00400	1
gene:VIT_19s0014g05230	1
gene:VIT_08s0007g02690	1
gene:VIT_02s0025g05090	1
gene:VIT_13s0019g03330	1
gene:ENSRNA049450188	1
gene:VIT_01s0011g04480	1
gene:VIT_04s0069g00110	1
gene:VIT_04s0008g05450	1
gene:VIT_05s0062g01250	1
gene:VIT_16s0050g00460	1
gene:VIT_19s0014g04670	1
gene:VIT_06s0061g00610	1
gene:VIT_03s0038g03200	1
gene:VIT_14s0068g01640	1
gene:VIT_12s0028g02280	1
gene:VIT_11s0149g00130	1
gene:VIT_09s0002g02420	1
gene:VIT_11s0149g00190	1
gene:VIT_16s0100g00530	1
gene:VIT_06s0009g02450	1
gene:VIT_15s0048g01750	1
gene:VIT_12s0028g03480	1
gene:VIT_17s0000g05290	1
gene:VIT_14s0060g00290	1
gene:VIT_06s0004g01860	1
gene:VIT_08s0007g07100	1
gene:VIT_19s0014g03950	1
gene:VIT_15s0048g02220	1
gene:VIT_01s0146g00490	1
gene:VIT_12s0055g00940	1
gene:VIT_12s0028g00450	1
gene:VIT_09s0002g03210	1
gene:VIT_18s0089g01000	1
gene:VIT_16s0022g01460	1
gene:VIT_00s0598g00040	1
gene:VIT_16s0022g02370	1
gene:VIT_14s0108g01150	1
gene:VIT_09s0002g01580	1
gene:VIT_14s0030g02030	1
gene:VIT_14s0081g00490	1
gene:VIT_14s0066g01810	1
gene:VIT_13s0019g04310	1
gene:VIT_13s0074g00620	1
gene:VIT_02s0025g01440	1
gene:VIT_02s0025g03950	1
gene:VIT_13s0067g01760	1
gene:VIT_16s0022g01920	1
gene:VIT_10s0003g04710	1
gene:VIT_11s0016g02510	1
gene:VIT_13s0067g02690	1
gene:VIT_18s0001g03400	1
gene:VIT_07s0151g00240	1
gene:VIT_08s0032g00530	1
gene:VIT_03s0091g00740	1
gene:VIT_09s0002g03930	1
gene:VIT_00s0250g00080	1
gene:VIT_13s0019g03590	1
gene:VIT_05s0020g02240	1
gene:VIT_00s2001g00010	1
gene:VIT_12s0121g00380	1
gene:VIT_14s0108g01420	1
gene:VIT_04s0008g04670	1
gene:VIT_08s0007g00040	1
gene:VIT_18s0122g01290	1
gene:VIT_02s0025g02150	1
gene:VIT_09s0002g05570	1
gene:VIT_02s0087g00320	1
gene:VIT_02s0012g02290	1
gene:VIT_19s0014g04400	1
gene:VIT_16s0039g00430	1
gene:VIT_16s0050g02100	1
gene:VIT_06s0004g03220	1
gene:VIT_14s0083g01230	1
gene:VIT_17s0000g04740	1
gene:VIT_12s0134g00440	1
gene:VIT_13s0074g00450	1
gene:VIT_04s0044g01460	1
gene:VIT_14s0030g02220	1
gene:VIT_00s0229g00190	1
gene:VIT_06s0009g02380	1
gene:VIT_18s0001g06440	1
gene:VIT_00s0583g00020	1
gene:VIT_08s0032g00680	1
gene:VIT_17s0000g09940	1
gene:VIT_15s0021g02440	1
gene:VIT_07s0031g02770	1
gene:VIT_12s0134g00190	1
gene:VIT_16s0098g00370	1
gene:VIT_10s0071g00500	1
gene:VIT_10s0003g03530	1
gene:VIT_09s0002g03180	1
gene:VIT_09s0002g04240	1
gene:VIT_13s0067g00350	1
gene:VIT_14s0030g01530	1
gene:VIT_11s0052g00940	1
gene:VIT_14s0006g00850	1
gene:VIT_16s0098g00590	1
gene:VIT_01s0026g01720	1
gene:VIT_15s0046g01120	1
gene:VIT_04s0008g03180	1
gene:VIT_13s0019g01520	1
gene:VIT_02s0025g03490	1
gene:VIT_00s0271g00080	1
gene:VIT_08s0007g05340	1
gene:VIT_18s0001g12860	1
gene:VIT_14s0128g00440	1
gene:VIT_10s0003g03280	1
gene:VIT_15s0021g01140	1
gene:VIT_14s0083g00810	1
gene:VIT_07s0095g00680	1
gene:VIT_11s0016g05630	1
gene:VIT_05s0049g01390	1
gene:VIT_19s0014g04220	1
gene:VIT_04s0008g05130	1
gene:VIT_13s0067g03630	1
gene:VIT_17s0000g07340	1
gene:VIT_15s0024g01120	1
gene:VIT_11s0037g01350	1
gene:VIT_08s0058g00390	1
gene:VIT_09s0002g06850	1
gene:VIT_00s2288g00010	1
gene:VIT_14s0171g00110	1
gene:VIT_00s0875g00010	1
gene:VIT_18s0086g00180	1
gene:VIT_01s0011g01870	1
gene:VIT_00s0179g00070	1
gene:VIT_11s0118g00190	1
gene:VIT_07s0151g01060	1
gene:VIT_10s0071g00570	1
gene:VIT_18s0041g02220	1
gene:VIT_12s0028g03190	1
gene:VIT_05s0094g00870	1
gene:VIT_09s0002g05880	1
gene:VIT_08s0007g08380	1
gene:VIT_13s0064g01770	1
gene:VIT_16s0039g02670	1
gene:VIT_13s0019g01190	1
gene:VIT_14s0068g00380	1
gene:VIT_00s1339g00010	1
gene:VIT_18s0089g01420	1
gene:VIT_04s0008g00330	1
gene:VIT_07s0141g00330	1
gene:VIT_16s0013g00380	1
gene:VIT_07s0104g00760	1
gene:VIT_17s0000g06990	1
gene:VIT_02s0241g00130	1
gene:VIT_07s0129g00240	1
gene:VIT_12s0035g00900	1
gene:VIT_01s0011g02840	1
gene:VIT_08s0032g00950	1
gene:VIT_18s0122g00750	1
gene:VIT_18s0072g00830	1
gene:VIT_18s0001g12280	1
gene:VIT_12s0134g00600	1
gene:VIT_03s0063g01890	1
gene:VIT_00s1542g00020	1
gene:VIT_14s0068g01070	1
gene:VIT_01s0137g00770	1
gene:VIT_10s0071g00380	1
gene:VIT_01s0010g02350	1
gene:VIT_05s0020g02930	1
gene:VIT_06s0004g04250	1
gene:VIT_04s0008g04770	1
gene:VIT_02s0033g00930	1
gene:VIT_07s0005g04440	1
gene:VIT_07s0130g00190	1
gene:VIT_18s0166g00290	1
gene:VIT_18s0001g14180	1
gene:VIT_12s0035g01620	1
gene:VIT_13s0019g01760	1
gene:VIT_07s0005g03900	1
gene:VIT_08s0007g04010	1
gene:VIT_10s0003g03730	1
gene:VIT_19s0090g01800	1
gene:VIT_00s0499g00030	1
gene:VIT_05s0020g04590	1
gene:VIT_04s0023g01000	1
gene:VIT_16s0022g01740	1
gene:VIT_02s0154g00200	1
gene:VIT_05s0020g04810	1
gene:VIT_01s0137g00750	1
gene:VIT_00s1946g00010	1
gene:VIT_03s0038g03910	1
gene:VIT_05s0062g01050	1
gene:VIT_02s0109g00370	1
gene:VIT_11s0052g00510	1
gene:VIT_13s0067g02940	1
gene:VIT_16s0098g01050	1
gene:VIT_10s0003g03010	1
gene:VIT_15s0048g01550	1
gene:VIT_18s0041g01900	1
gene:VIT_07s0104g00810	1
gene:VIT_15s0048g01080	1
gene:VIT_04s0008g01400	1
gene:VIT_18s0001g09790	1
gene:VIT_14s0081g00510	1
gene:VIT_05s0077g01760	1
gene:VIT_14s0066g01990	1
gene:VIT_06s0004g01180	1
gene:VIT_07s0005g06150	1
gene:VIT_01s0127g00110	1
gene:VIT_00s0184g00110	1
gene:VIT_03s0038g04060	1
gene:VIT_05s0049g00150	1
gene:VIT_08s0058g00760	1
gene:VIT_00s0407g00060	1
gene:VIT_12s0057g01530	1
gene:VIT_16s0022g00730	1
gene:VIT_01s0026g02230	1
gene:VIT_12s0134g00150	1
gene:VIT_09s0018g02060	1
gene:VIT_03s0167g00010	1
gene:VIT_13s0064g01030	1
gene:VIT_04s0044g00560	1
gene:VIT_14s0030g01480	1
gene:VIT_08s0007g06650	1
gene:VIT_14s0219g00030	1
gene:VIT_08s0040g02300	1
gene:VIT_02s0033g00880	1
gene:VIT_16s0100g00730	1
gene:VIT_06s0004g00430	1
gene:VIT_09s0096g00920	1
gene:VIT_14s0068g00290	1
gene:VIT_02s0234g00020	1
gene:VIT_18s0041g02010	1
gene:VIT_07s0104g00020	1
gene:VIT_17s0000g08440	1
gene:VIT_13s0047g01050	1
gene:VIT_17s0000g04040	1
gene:VIT_09s0002g06020	1
gene:VIT_07s0005g00120	1
gene:VIT_04s0023g00250	1
gene:VIT_13s0019g02140	1
gene:VIT_11s0118g00430	1
gene:VIT_07s0104g00680	1
gene:VIT_12s0055g00330	1
gene:VIT_10s0003g02860	1
gene:VIT_04s0069g00430	1
gene:VIT_10s0116g01480	1
gene:VIT_18s0001g10540	1
gene:VIT_04s0008g00410	1
gene:VIT_05s0102g00200	1
gene:VIT_03s0038g01180	1
gene:VIT_07s0205g00050	1
gene:VIT_09s0018g01560	1
gene:VIT_18s0001g03680	1
gene:VIT_02s0025g01600	1
gene:VIT_19s0093g00180	1
[truncated: 2,262 more rows]

## Sheet: Dataset S2
cluster2(2365)
gene:VIT_14s0108g01040	2
gene:VIT_02s0025g01290	2
gene:VIT_09s0002g00300	2
gene:VIT_14s0036g00960	2
gene:VIT_12s0035g01480	2
gene:VIT_14s0030g00600	2
gene:VIT_14s0060g00010	2
gene:VIT_07s0104g01060	2
gene:VIT_12s0178g00010	2
gene:VIT_00s0120g00010	2
gene:VIT_14s0066g02150	2
gene:VIT_04s0008g04630	2
gene:VIT_07s0005g05590	2
gene:VIT_09s0002g07840	2
gene:VIT_01s0137g00530	2
gene:VIT_00s0218g00120	2
gene:VIT_05s0165g00180	2
gene:VIT_03s0038g02910	2
gene:VIT_00s0787g00020	2
gene:VIT_16s0050g02460	2
gene:VIT_15s0021g00250	2
gene:ENSRNA049469867	2
gene:VIT_04s0008g05620	2
gene:VIT_06s0004g07130	2
gene:VIT_09s0002g04670	2
gene:VIT_08s0040g00050	2
gene:VIT_14s0083g00720	2
gene:VIT_10s0003g05370	2
gene:VIT_02s0033g00360	2
gene:VIT_01s0010g02450	2
gene:VIT_00s0525g00020	2
gene:VIT_12s0057g00300	2
gene:VIT_09s0054g00950	2
gene:VIT_14s0083g01090	2
gene:VIT_19s0140g00200	2
gene:VIT_04s0008g06920	2
gene:VIT_16s0050g02670	2
gene:VIT_00s0373g00020	2
gene:VIT_06s0061g00510	2
gene:VIT_01s0010g01890	2
gene:VIT_02s0012g01520	2
gene:VIT_04s0044g01680	2
gene:VIT_11s0016g01800	2
gene:VIT_00s0398g00010	2
gene:VIT_16s0013g02020	2
gene:VIT_02s0025g05060	2
gene:VIT_18s0089g01410	2
gene:VIT_07s0005g05750	2
gene:VIT_13s0047g01180	2
gene:VIT_16s0115g00220	2
gene:VIT_19s0014g04460	2
gene:VIT_19s0135g00250	2
gene:VIT_18s0041g00160	2
gene:VIT_00s0445g00050	2
gene:VIT_13s0074g00310	2
gene:VIT_10s0092g00130	2
gene:VIT_15s0046g03120	2
gene:VIT_16s0050g00840	2
gene:VIT_00s0203g00170	2
gene:VIT_09s0002g00920	2
gene:VIT_19s0015g00610	2
gene:VIT_18s0001g15550	2
gene:VIT_14s0060g02650	2
gene:VIT_01s0010g02690	2
gene:VIT_07s0005g03370	2
gene:VIT_05s0051g00340	2
gene:VIT_01s0011g01890	2
gene:VIT_01s0010g00690	2
gene:VIT_07s0005g05690	2
gene:VIT_02s0025g03070	2
gene:VIT_01s0010g00340	2
gene:VIT_13s0084g00230	2
gene:VIT_04s0008g05250	2
gene:VIT_05s0020g00450	2
gene:ENSRNA049463334	2
gene:VIT_11s0149g00070	2
gene:VIT_13s0101g00240	2
gene:VIT_17s0000g05500	2
gene:VIT_13s0074g00150	2
gene:VIT_05s0020g01220	2
gene:VIT_06s0004g02790	2
gene:VIT_13s0074g00480	2
gene:VIT_10s0092g00660	2
gene:VIT_09s0054g01160	2
gene:VIT_14s0066g02450	2
gene:VIT_19s0014g04990	2
gene:VIT_00s0160g00350	2
gene:VIT_13s0067g00500	2
gene:VIT_01s0026g00040	2
gene:VIT_18s0001g08410	2
gene:VIT_15s0021g01710	2
gene:VIT_12s0034g02230	2
gene:VIT_02s0012g02030	2
gene:VIT_12s0034g00990	2
gene:VIT_19s0014g02920	2
gene:VIT_05s0102g00290	2
gene:VIT_01s0113g00420	2
gene:VIT_02s0012g00460	2
gene:VIT_14s0128g00270	2
gene:VIT_08s0058g00980	2
gene:VIT_05s0094g00760	2
gene:VIT_00s0629g00020	2
gene:VIT_07s0104g00940	2
gene:VIT_10s0003g00320	2
gene:VIT_05s0094g01410	2
gene:VIT_09s0054g00970	2
gene:VIT_01s0127g00270	2
gene:VIT_07s0031g02580	2
gene:VIT_16s0022g00430	2
gene:VIT_08s0007g01790	2
gene:VIT_11s0052g01420	2
gene:VIT_19s0027g01790	2
gene:VIT_11s0149g00270	2
gene:VIT_19s0085g01000	2
gene:VIT_01s0127g00490	2
gene:VIT_05s0077g00130	2
gene:VIT_09s0002g01880	2
gene:VIT_16s0098g01360	2
gene:VIT_18s0001g05980	2
gene:VIT_03s0038g01240	2
gene:VIT_03s0017g01720	2
gene:VIT_17s0000g01280	2
gene:VIT_11s0103g00420	2
gene:VIT_02s0236g00030	2
gene:VIT_19s0014g05300	2
gene:VIT_09s0018g01150	2
gene:VIT_05s0124g00470	2
gene:VIT_18s0041g01110	2
gene:VIT_05s0094g01030	2
gene:VIT_07s0005g00970	2
gene:VIT_07s0151g00870	2
gene:VIT_13s0019g00100	2
gene:VIT_16s0039g02200	2
gene:VIT_04s0023g03670	2
gene:VIT_07s0005g02670	2
gene:VIT_12s0035g01770	2
gene:VIT_11s0016g01180	2
gene:VIT_02s0025g04460	2
gene:VIT_14s0066g00690	2
gene:VIT_13s0064g00580	2
gene:VIT_15s0048g00440	2
gene:VIT_00s0230g00050	2
gene:VIT_11s0065g00150	2
gene:VIT_14s0108g01230	2
gene:VIT_12s0142g00570	2
gene:VIT_11s0052g00400	2
gene:VIT_06s0004g02540	2
gene:VIT_14s0030g00760	2
gene:VIT_08s0056g01270	2
gene:VIT_18s0001g10610	2
gene:VIT_18s0001g07730	2
gene:VIT_01s0010g00850	2
gene:VIT_17s0000g03110	2
gene:VIT_07s0005g01600	2
gene:VIT_16s0115g00500	2
gene:VIT_08s0040g00620	2
gene:VIT_14s0128g00230	2
gene:VIT_18s0001g11970	2
gene:VIT_06s0004g01770	2
gene:VIT_11s0065g00970	2
gene:VIT_15s0024g01750	2
gene:VIT_10s0597g00040	2
gene:VIT_14s0083g00440	2
gene:VIT_15s0046g03350	2
gene:VIT_16s0022g02440	2
gene:VIT_12s0028g00250	2
gene:VIT_17s0000g01720	2
gene:VIT_13s0067g01550	2
gene:VIT_06s0004g06810	2
gene:VIT_03s0017g01350	2
gene:VIT_10s0003g01950	2
gene:VIT_12s0034g02120	2
gene:VIT_07s0205g00140	2
gene:VIT_13s0064g01060	2
gene:VIT_02s0012g01340	2
gene:VIT_19s0015g01800	2
gene:VIT_00s0283g00030	2
gene:VIT_08s0007g05200	2
gene:VIT_08s0007g00350	2
gene:VIT_11s0016g04310	2
gene:VIT_13s0047g00460	2
gene:VIT_12s0059g01820	2
gene:VIT_04s0079g00240	2
gene:VIT_04s0069g00550	2
gene:VIT_18s0086g00270	2
gene:VIT_09s0002g08470	2
gene:VIT_03s0038g02410	2
gene:VIT_15s0048g02510	2
gene:VIT_00s1562g00010	2
gene:VIT_07s0005g02630	2
gene:VIT_11s0016g05860	2
gene:VIT_19s0014g02820	2
gene:VIT_08s0007g03060	2
gene:VIT_09s0002g04150	2
gene:VIT_17s0000g02260	2
gene:VIT_00s0187g00170	2
gene:VIT_06s0004g06490	2
gene:VIT_00s0652g00030	2
gene:VIT_11s0065g00300	2
gene:VIT_00s0226g00110	2
gene:VIT_03s0063g02180	2
gene:VIT_06s0080g00430	2
gene:VIT_17s0000g08460	2
gene:VIT_00s2628g00010	2
gene:VIT_18s0041g01920	2
gene:VIT_02s0033g00040	2
gene:VIT_18s0001g05790	2
gene:VIT_04s0008g00780	2
gene:VIT_04s0044g00940	2
gene:VIT_19s0014g02100	2
gene:VIT_08s0040g01230	2
gene:VIT_10s0116g00190	2
gene:VIT_00s0174g00160	2
gene:VIT_10s0042g00590	2
gene:VIT_08s0007g05870	2
gene:VIT_07s0031g00210	2
gene:VIT_00s1323g00010	2
gene:VIT_01s0011g01700	2
gene:VIT_01s0011g01910	2
gene:VIT_05s0094g00060	2
gene:VIT_07s0104g01700	2
gene:VIT_12s0035g00300	2
gene:VIT_05s0049g02090	2
gene:VIT_06s0009g03560	2
gene:VIT_05s0049g02320	2
gene:VIT_17s0000g03580	2
gene:VIT_11s0078g00060	2
gene:VIT_14s0108g01460	2
gene:VIT_02s0033g01210	2
gene:VIT_14s0108g00730	2
gene:VIT_16s0050g02540	2
gene:VIT_06s0004g03360	2
gene:VIT_10s0042g00760	2
gene:VIT_05s0049g02250	2
gene:VIT_01s0026g02500	2
gene:VIT_17s0000g03050	2
gene:VIT_13s0019g03880	2
gene:VIT_02s0012g00960	2
gene:VIT_00s1291g00010	2
gene:VIT_10s0003g00640	2
gene:VIT_18s0001g13990	2
gene:VIT_05s0051g00460	2
gene:VIT_12s0028g00210	2
gene:VIT_07s0031g02330	2
gene:VIT_02s0033g00620	2
gene:VIT_09s0002g07190	2
gene:VIT_01s0010g03200	2
gene:VIT_14s0060g01230	2
gene:VIT_02s0025g04370	2
gene:VIT_19s0090g01460	2
gene:VIT_13s0074g00530	2
gene:VIT_00s0704g00020	2
gene:VIT_17s0000g08310	2
gene:VIT_00s0301g00160	2
gene:VIT_06s0004g02360	2
gene:VIT_14s0006g02530	2
gene:VIT_05s0102g00680	2
gene:VIT_07s0005g03880	2
gene:VIT_12s0059g02300	2
gene:VIT_01s0010g03820	2
gene:VIT_16s0050g01560	2
gene:VIT_07s0005g02280	2
gene:VIT_05s0094g01640	2
gene:VIT_07s0005g01000	2
gene:VIT_03s0038g02450	2
gene:VIT_08s0007g07870	2
gene:VIT_09s0002g01610	2
gene:VIT_14s0060g00170	2
gene:VIT_00s2871g00010	2
gene:VIT_19s0138g00130	2
gene:VIT_07s0031g01500	2
gene:VIT_16s0050g00360	2
gene:VIT_06s0004g03970	2
gene:VIT_00s0174g00190	2
gene:VIT_18s0072g01180	2
gene:VIT_03s0063g01370	2
gene:VIT_06s0061g00340	2
gene:VIT_10s0405g00050	2
gene:VIT_03s0063g00160	2
gene:VIT_15s0046g00290	2
gene:VIT_00s1321g00010	2
gene:VIT_18s0166g00300	2
gene:VIT_09s0002g05610	2
gene:VIT_01s0011g02900	2
gene:VIT_12s0059g01320	2
gene:VIT_01s0010g01440	2
gene:VIT_07s0141g00540	2
gene:VIT_18s0072g00440	2
gene:VIT_07s0005g03750	2
gene:VIT_01s0010g02490	2
gene:VIT_07s0005g02780	2
gene:VIT_12s0028g01210	2
gene:VIT_04s0008g02330	2
gene:VIT_05s0049g02220	2
gene:VIT_18s0041g02350	2
gene:VIT_14s0066g01040	2
gene:VIT_05s0062g01220	2
gene:VIT_14s0066g02600	2
gene:VIT_04s0008g07040	2
gene:VIT_09s0002g06350	2
gene:VIT_11s0016g01250	2
gene:VIT_08s0007g04600	2
gene:VIT_06s0004g00810	2
gene:VIT_05s0020g03820	2
gene:VIT_06s0004g03680	2
gene:ENSRNA049463789	2
gene:VIT_01s0011g05970	2
gene:VIT_17s0000g00730	2
gene:VIT_04s0044g02040	2
gene:VIT_09s0002g05100	2
gene:VIT_03s0063g01100	2
gene:VIT_15s0046g01850	2
gene:VIT_00s0499g00040	2
gene:VIT_10s0003g04550	2
gene:VIT_01s0150g00280	2
gene:VIT_12s0028g00840	2
gene:VIT_00s0323g00030	2
gene:VIT_04s0044g00860	2
gene:VIT_18s0001g13430	2
gene:VIT_00s0163g00070	2
gene:VIT_06s0061g00420	2
gene:VIT_08s0007g01260	2
gene:VIT_18s0041g00070	2
gene:VIT_11s0016g05220	2
gene:VIT_09s0018g02090	2
gene:VIT_18s0001g13100	2
gene:VIT_14s0030g01960	2
gene:VIT_08s0058g01110	2
gene:VIT_19s0085g01120	2
gene:VIT_05s0062g01020	2
gene:VIT_04s0008g02120	2
gene:VIT_09s0002g06030	2
gene:VIT_13s0067g03060	2
gene:VIT_19s0090g00320	2
gene:VIT_13s0064g01000	2
gene:VIT_13s0084g00480	2
gene:VIT_00s0332g00050	2
gene:VIT_19s0093g00430	2
gene:VIT_12s0134g00470	2
gene:VIT_12s0057g00610	2
gene:VIT_08s0040g01630	2
gene:VIT_04s0008g05730	2
gene:VIT_02s0025g00110	2
gene:VIT_13s0019g01860	2
gene:VIT_14s0066g00880	2
gene:VIT_11s0016g01510	2
gene:VIT_08s0007g00260	2
gene:VIT_06s0061g00800	2
gene:VIT_16s0039g02700	2
gene:VIT_19s0085g00460	2
gene:VIT_05s0020g04960	2
gene:VIT_08s0007g04390	2
gene:VIT_17s0000g05980	2
gene:VIT_00s1232g00010	2
gene:VIT_02s0025g02400	2
gene:VIT_18s0075g00210	2
gene:ENSRNA049462660	2
gene:VIT_19s0015g02630	2
gene:VIT_16s0050g02270	2
gene:VIT_13s0019g02710	2
gene:VIT_10s0092g00690	2
gene:VIT_13s0067g02650	2
gene:VIT_14s0108g00150	2
gene:VIT_04s0044g01150	2
gene:VIT_05s0077g01510	2
gene:VIT_08s0007g03970	2
gene:VIT_12s0055g00340	2
gene:VIT_17s0053g01040	2
gene:VIT_12s0035g00950	2
gene:VIT_19s0014g00650	2
gene:VIT_06s0004g05600	2
gene:VIT_18s0001g05100	2
gene:VIT_05s0094g00800	2
gene:VIT_04s0069g00900	2
gene:VIT_11s0149g00180	2
gene:VIT_00s0357g00020	2
gene:VIT_18s0001g01980	2
gene:VIT_15s0046g02200	2
gene:VIT_14s0006g01440	2
gene:VIT_04s0069g01050	2
gene:VIT_00s0665g00010	2
gene:VIT_06s0004g01300	2
gene:VIT_17s0000g00590	2
gene:VIT_06s0004g04260	2
gene:VIT_19s0014g04320	2
gene:VIT_03s0038g03060	2
gene:VIT_18s0075g01010	2
gene:VIT_05s0020g00320	2
gene:VIT_19s0014g03770	2
gene:VIT_09s0070g00810	2
gene:VIT_10s0116g01560	2
gene:VIT_14s0060g02680	2
gene:VIT_11s0103g00460	2
gene:VIT_14s0171g00430	2
gene:VIT_11s0016g02520	2
gene:VIT_10s0003g05030	2
gene:VIT_03s0038g02100	2
gene:VIT_05s0020g04100	2
gene:VIT_00s2526g00010	2
gene:VIT_14s0108g00500	2
gene:VIT_08s0040g00500	2
gene:VIT_00s1360g00010	2
gene:VIT_04s0008g04420	2
gene:VIT_03s0097g00070	2
gene:VIT_11s0037g00280	2
gene:VIT_17s0000g06720	2
gene:VIT_13s0067g02830	2
gene:VIT_01s0011g06630	2
gene:VIT_18s0001g03340	2
gene:VIT_14s0083g00820	2
gene:VIT_09s0002g06050	2
gene:VIT_19s0090g00300	2
gene:VIT_08s0007g03760	2
gene:VIT_12s0055g00710	2
gene:VIT_16s0050g01460	2
gene:ENSRNA049464653	2
gene:VIT_17s0119g00120	2
gene:VIT_05s0102g01120	2
gene:VIT_06s0004g04870	2
gene:VIT_18s0001g05150	2
gene:VIT_07s0031g00600	2
gene:VIT_04s0069g00120	2
gene:VIT_15s0024g01170	2
gene:ENSRNA049463860	2
gene:VIT_18s0001g15670	2
gene:VIT_14s0006g00450	2
gene:VIT_05s0077g00490	2
gene:VIT_13s0106g00720	2
gene:VIT_11s0065g00290	2
gene:VIT_04s0008g03500	2
gene:VIT_00s0586g00030	2
gene:VIT_19s0090g00040	2
gene:VIT_03s0063g02570	2
gene:VIT_04s0023g00790	2
gene:VIT_13s0106g00110	2
gene:VIT_02s0025g01280	2
gene:VIT_13s0019g04490	2
gene:VIT_08s0007g04400	2
gene:VIT_13s0175g00120	2
gene:VIT_16s0098g01370	2
gene:VIT_15s0046g02170	2
gene:VIT_13s0106g00560	2
gene:VIT_07s0130g00210	2
gene:VIT_12s0121g00090	2
gene:VIT_15s0045g00100	2
gene:VIT_07s0197g00120	2
gene:VIT_08s0007g08770	2
gene:VIT_02s0012g02360	2
gene:VIT_03s0017g01630	2
gene:VIT_09s0002g05370	2
gene:VIT_18s0001g07190	2
gene:VIT_16s0039g00230	2
gene:VIT_02s0488g00040	2
gene:VIT_13s0073g00530	2
gene:VIT_05s0020g04840	2
gene:VIT_06s0004g03520	2
gene:VIT_05s0102g00630	2
gene:VIT_15s0045g00670	2
gene:VIT_07s0255g00050	2
gene:VIT_05s0020g04330	2
gene:VIT_12s0055g01100	2
gene:VIT_00s1512g00010	2
gene:VIT_18s0089g01220	2
gene:VIT_00s0415g00030	2
gene:VIT_03s0063g00910	2
gene:VIT_00s1045g00010	2
gene:VIT_10s0003g05070	2
gene:VIT_11s0037g00160	2
gene:VIT_07s0031g01900	2
gene:VIT_04s0008g03870	2
gene:VIT_01s0011g04900	2
gene:VIT_17s0000g07400	2
gene:VIT_04s0069g00200	2
gene:VIT_01s0010g03080	2
gene:VIT_07s0185g00080	2
gene:VIT_17s0000g03960	2
gene:VIT_05s0020g02940	2
gene:VIT_18s0001g10290	2
gene:VIT_02s0012g01730	2
gene:VIT_01s0011g00100	2
gene:VIT_19s0014g01530	2
gene:VIT_12s0121g00390	2
gene:VIT_03s0038g01730	2
gene:VIT_13s0019g00220	2
gene:VIT_12s0035g00650	2
gene:VIT_03s0091g00650	2
gene:VIT_18s0001g13740	2
gene:VIT_04s0069g00420	2
gene:VIT_10s0116g01490	2
gene:VIT_12s0028g01970	2
gene:ENSRNA049459229	2
gene:VIT_04s0008g00460	2
gene:VIT_16s0022g01120	2
gene:VIT_14s0060g01290	2
gene:VIT_06s0009g02160	2
gene:VIT_15s0021g00040	2
gene:VIT_15s0046g00010	2
gene:VIT_18s0122g01160	2
gene:VIT_18s0001g02490	2
gene:VIT_11s0016g03050	2
gene:VIT_15s0046g03390	2
gene:VIT_18s0041g01640	2
gene:VIT_06s0004g06930	2
gene:VIT_07s0005g02700	2
gene:VIT_15s0046g01530	2
gene:VIT_04s0023g00030	2
gene:VIT_06s0061g00270	2
gene:VIT_07s0005g04480	2
gene:VIT_16s0039g01310	2
gene:VIT_12s0028g02850	2
gene:VIT_01s0011g05400	2
gene:VIT_09s0002g00710	2
gene:VIT_17s0053g00010	2
gene:VIT_03s0097g00290	2
gene:VIT_00s0540g00040	2
gene:VIT_00s0218g00070	2
gene:VIT_11s0065g01040	2
gene:VIT_01s0011g04990	2
gene:VIT_19s0014g01400	2
gene:VIT_00s0211g00010	2
gene:VIT_03s0038g02890	2
gene:VIT_03s0180g00140	2
gene:VIT_13s0067g03590	2
gene:VIT_04s0008g01240	2
gene:VIT_01s0010g01330	2
gene:VIT_05s0020g01540	2
gene:VIT_10s0042g00160	2
gene:VIT_09s0002g00430	2
gene:VIT_01s0011g06070	2
gene:VIT_14s0128g00880	2
gene:VIT_17s0000g01300	2
gene:VIT_04s0069g01110	2
gene:VIT_09s0054g00440	2
gene:VIT_00s1286g00010	2
gene:VIT_11s0016g04880	2
gene:VIT_02s0109g00360	2
gene:ENSRNA049467740	2
gene:VIT_12s0028g00350	2
gene:VIT_03s0017g02320	2
gene:VIT_09s0002g08390	2
gene:VIT_13s0064g01450	2
gene:VIT_00s0131g00370	2
gene:VIT_04s0008g07130	2
gene:VIT_05s0020g01730	2
gene:VIT_00s0510g00010	2
gene:VIT_12s0059g02040	2
gene:VIT_00s0790g00010	2
gene:VIT_04s0023g01190	2
gene:VIT_00s0265g00040	2
gene:VIT_11s0016g03680	2
gene:VIT_01s0026g01750	2
gene:VIT_17s0000g00420	2
gene:VIT_06s0004g08130	2
gene:VIT_09s0002g07360	2
gene:VIT_05s0020g03800	2
gene:VIT_18s0075g00740	2
gene:VIT_10s0071g00190	2
gene:VIT_11s0052g01850	2
gene:VIT_05s0094g00410	2
gene:VIT_04s0008g04230	2
gene:VIT_03s0038g02230	2
gene:VIT_14s0030g00480	2
gene:VIT_02s0012g02440	2
gene:VIT_12s0035g01130	2
gene:VIT_15s0021g01320	2
gene:VIT_07s0005g04990	2
gene:VIT_18s0076g00350	2
gene:VIT_03s0091g00070	2
gene:VIT_12s0059g00920	2
gene:VIT_07s0031g03100	2
gene:VIT_12s0059g00610	2
gene:VIT_07s0005g06430	2
gene:VIT_14s0030g01630	2
gene:VIT_08s0056g00240	2
gene:VIT_17s0000g01380	2
gene:VIT_01s0146g00460	2
gene:VIT_08s0007g02920	2
gene:VIT_06s0004g08200	2
gene:VIT_07s0095g00700	2
gene:VIT_17s0000g06830	2
gene:VIT_00s0203g00130	2
gene:VIT_17s0053g00670	2
gene:VIT_15s0046g02130	2
gene:VIT_12s0059g02560	2
gene:VIT_12s0035g00830	2
gene:VIT_03s0063g02580	2
gene:VIT_13s0067g03480	2
gene:VIT_06s0004g04160	2
gene:VIT_08s0007g04490	2
gene:VIT_06s0004g08470	2
gene:VIT_14s0068g02230	2
gene:VIT_04s0069g00010	2
gene:VIT_07s0005g03710	2
gene:VIT_02s0012g01260	2
gene:VIT_14s0219g00300	2
gene:VIT_02s0025g00920	2
gene:VIT_19s0014g02320	2
gene:VIT_01s0010g01080	2
gene:ENSRNA049467175	2
gene:VIT_09s0070g00520	2
gene:VIT_19s0014g03070	2
gene:VIT_07s0005g00630	2
gene:VIT_17s0000g07490	2
gene:VIT_09s0002g03310	2
gene:VIT_07s0031g02870	2
gene:VIT_15s0048g01980	2
gene:VIT_14s0108g01050	2
gene:VIT_08s0040g01530	2
gene:VIT_07s0095g00010	2
gene:VIT_03s0038g01550	2
gene:VIT_04s0023g01160	2
gene:VIT_12s0035g00470	2
gene:VIT_12s0178g00020	2
gene:VIT_01s0011g01680	2
gene:VIT_06s0080g00850	2
gene:VIT_18s0001g07760	2
gene:VIT_01s0010g02800	2
gene:VIT_07s0130g00390	2
gene:VIT_12s0035g01390	2
gene:VIT_11s0016g04710	2
gene:VIT_08s0007g01180	2
gene:VIT_05s0020g02120	2
gene:VIT_13s0156g00240	2
gene:VIT_00s0264g00030	2
gene:VIT_17s0000g05970	2
gene:VIT_18s0001g03090	2
gene:VIT_02s0087g00200	2
gene:VIT_06s0009g02110	2
gene:VIT_03s0063g00630	2
gene:VIT_13s0074g00790	2
gene:VIT_13s0106g00710	2
gene:VIT_18s0001g05830	2
gene:VIT_15s0048g02670	2
gene:VIT_13s0019g00390	2
gene:VIT_05s0094g01420	2
gene:VIT_15s0045g00070	2
gene:VIT_12s0055g00590	2
gene:VIT_06s0004g04440	2
gene:VIT_04s0069g00620	2
gene:VIT_18s0001g07010	2
gene:VIT_17s0000g04160	2
gene:VIT_11s0052g00140	2
gene:VIT_14s0030g01840	2
gene:VIT_08s0056g01560	2
gene:VIT_13s0074g00300	2
gene:VIT_12s0028g02600	2
gene:VIT_02s0025g03040	2
gene:VIT_06s0004g07200	2
gene:VIT_19s0014g00340	2
gene:VIT_05s0020g04990	2
gene:VIT_12s0059g01670	2
gene:VIT_13s0019g02610	2
gene:VIT_07s0005g01090	2
gene:VIT_03s0038g01920	2
gene:VIT_06s0009g01060	2
gene:VIT_04s0008g02490	2
gene:VIT_02s0236g00040	2
gene:VIT_18s0001g03730	2
gene:ENSRNA049450696	2
gene:VIT_19s0014g03780	2
gene:VIT_05s0020g00460	2
gene:VIT_07s0005g04670	2
gene:VIT_07s0095g00690	2
gene:VIT_12s0057g00030	2
gene:VIT_10s0003g02580	2
gene:VIT_00s0204g00080	2
gene:VIT_00s0179g00180	2
gene:VIT_13s0019g01390	2
gene:VIT_08s0007g06840	2
gene:VIT_12s0035g01700	2
gene:VIT_19s0135g00060	2
gene:VIT_10s0042g00010	2
gene:VIT_13s0320g00010	2
gene:VIT_07s0005g05230	2
gene:VIT_00s0357g00090	2
gene:VIT_02s0033g00030	2
gene:VIT_14s0060g02670	2
gene:VIT_16s0115g00490	2
gene:VIT_19s0027g00210	2
gene:VIT_05s0029g00130	2
gene:VIT_15s0046g01230	2
gene:VIT_13s0064g00740	2
gene:VIT_19s0085g00980	2
gene:VIT_10s0003g03860	2
gene:VIT_18s0001g00070	2
gene:VIT_06s0004g07160	2
gene:VIT_04s0023g03180	2
gene:VIT_05s0102g00700	2
gene:VIT_07s0130g00130	2
gene:VIT_07s0151g00320	2
gene:VIT_16s0013g01550	2
gene:VIT_05s0020g04200	2
gene:VIT_00s0682g00030	2
gene:VIT_14s0060g00670	2
gene:VIT_15s0048g02810	2
gene:VIT_18s0075g00150	2
gene:VIT_14s0060g00980	2
gene:VIT_11s0118g00700	2
gene:VIT_14s0006g01480	2
gene:ENSRNA049451943	2
gene:VIT_12s0028g00260	2
gene:VIT_05s0077g00310	2
gene:VIT_08s0058g01150	2
gene:VIT_04s0023g03880	2
gene:VIT_03s0017g00150	2
gene:VIT_12s0059g01170	2
gene:VIT_15s0048g01170	2
gene:VIT_15s0021g00390	2
gene:VIT_18s0072g01000	2
gene:VIT_13s0106g00120	2
gene:VIT_13s0073g00020	2
gene:VIT_17s0000g01600	2
gene:VIT_18s0001g04430	2
gene:VIT_07s0104g01230	2
gene:VIT_00s0445g00060	2
gene:VIT_00s1707g00010	2
gene:VIT_05s0077g00120	2
gene:VIT_15s0046g03110	2
gene:VIT_05s0020g00010	2
gene:VIT_04s0008g05070	2
gene:VIT_06s0004g02910	2
gene:VIT_05s0049g00930	2
gene:VIT_00s0302g00030	2
gene:VIT_07s0005g03850	2
gene:VIT_07s0005g03320	2
gene:VIT_02s0025g04600	2
gene:VIT_17s0000g01290	2
gene:ENSRNA049470252	2
gene:VIT_16s0039g00740	2
gene:VIT_07s0141g00340	2
gene:VIT_17s0000g06900	2
gene:VIT_06s0004g06480	2
gene:VIT_07s0031g02120	2
gene:VIT_12s0142g00170	2
gene:VIT_11s0052g01020	2
gene:VIT_18s0001g06870	2
gene:VIT_19s0014g04490	2
gene:VIT_17s0000g06030	2
gene:VIT_05s0029g00850	2
gene:VIT_15s0046g00190	2
gene:VIT_17s0119g00050	2
gene:VIT_03s0038g04360	2
gene:VIT_03s0038g00820	2
gene:VIT_04s0044g00950	2
gene:VIT_05s0077g02080	2
gene:VIT_16s0039g01780	2
gene:VIT_17s0000g01150	2
gene:VIT_03s0017g02080	2
gene:VIT_18s0001g06530	2
gene:VIT_09s0002g01730	2
gene:VIT_03s0038g01880	2
gene:VIT_05s0029g01210	2
gene:VIT_00s0288g00060	2
gene:VIT_03s0063g00130	2
gene:VIT_11s0065g00140	2
gene:VIT_04s0008g04890	2
gene:VIT_06s0004g06250	2
gene:VIT_01s0026g00010	2
gene:VIT_15s0048g00380	2
gene:VIT_04s0008g06020	2
gene:VIT_18s0117g00220	2
gene:VIT_05s0029g00620	2
gene:VIT_01s0010g00840	2
gene:VIT_07s0031g01610	2
gene:VIT_06s0009g03600	2
gene:VIT_02s0025g04080	2
gene:VIT_12s0034g00970	2
gene:VIT_02s0012g01020	2
gene:VIT_02s0012g02590	2
gene:VIT_17s0000g02840	2
gene:VIT_08s0056g01260	2
gene:VIT_15s0021g00090	2
gene:VIT_02s0087g00070	2
gene:VIT_12s0178g00190	2
gene:VIT_05s0020g01630	2
gene:VIT_19s0090g01230	2
gene:VIT_03s0088g00940	2
gene:VIT_05s0020g02040	2
gene:VIT_11s0016g04650	2
gene:VIT_05s0020g00940	2
gene:VIT_03s0110g00160	2
gene:VIT_13s0047g01110	2
gene:VIT_00s0704g00030	2
gene:VIT_05s0020g04660	2
gene:VIT_16s0013g01000	2
gene:VIT_00s0956g00030	2
gene:VIT_09s0002g09250	2
gene:VIT_05s0094g01650	2
gene:VIT_08s0007g01030	2
gene:VIT_02s0012g03040	2
gene:VIT_02s0025g03980	2
gene:VIT_12s0035g01260	2
gene:ENSRNA049467234	2
gene:VIT_13s0139g00170	2
gene:VIT_05s0049g00790	2
gene:VIT_09s0002g00250	2
gene:VIT_10s0003g01150	2
gene:VIT_04s0044g01490	2
gene:VIT_04s0069g00510	2
gene:VIT_03s0110g00080	2
gene:VIT_02s0025g04640	2
gene:VIT_09s0002g00870	2
gene:VIT_04s0023g00320	2
gene:VIT_08s0007g02820	2
gene:VIT_13s0047g00470	2
gene:VIT_09s0002g01930	2
gene:VIT_01s0127g00690	2
gene:VIT_03s0097g00350	2
gene:VIT_16s0100g00680	2
gene:VIT_01s0010g00600	2
gene:VIT_05s0077g01170	2
gene:VIT_02s0087g00410	2
gene:VIT_04s0044g01180	2
gene:VIT_13s0064g01130	2
gene:VIT_19s0014g05040	2
gene:VIT_05s0102g00830	2
gene:VIT_13s0019g01310	2
gene:VIT_07s0031g00260	2
gene:VIT_08s0040g01240	2
gene:VIT_18s0001g03940	2
gene:VIT_00s0288g00020	2
gene:VIT_04s0008g00200	2
gene:VIT_19s0014g01280	2
gene:VIT_19s0090g01170	2
gene:VIT_11s0052g01490	2
gene:VIT_15s0045g00300	2
gene:VIT_17s0000g07970	2
gene:VIT_05s0029g00950	2
gene:VIT_05s0049g00220	2
gene:VIT_13s0139g00330	2
gene:VIT_18s0072g00430	2
gene:VIT_01s0010g00880	2
gene:VIT_05s0062g00860	2
gene:VIT_19s0014g02520	2
gene:VIT_12s0028g03140	2
gene:VIT_11s0149g00100	2
gene:VIT_19s0014g03670	2
gene:VIT_16s0039g01890	2
gene:VIT_19s0090g00820	2
gene:VIT_02s0012g00950	2
gene:VIT_14s0083g00470	2
gene:VIT_16s0100g00370	2
gene:VIT_06s0004g01890	2
gene:VIT_00s0299g00100	2
gene:VIT_05s0077g00350	2
gene:VIT_09s0054g01010	2
gene:VIT_18s0001g04930	2
gene:VIT_17s0000g02300	2
gene:VIT_10s0116g00340	2
gene:VIT_06s0009g01890	2
gene:VIT_13s0019g03170	2
gene:VIT_19s0090g00640	2
gene:VIT_18s0001g04690	2
gene:VIT_16s0013g01470	2
gene:VIT_03s0063g02630	2
gene:VIT_13s0067g02990	2
gene:VIT_12s0028g01830	2
gene:VIT_00s1403g00010	2
gene:VIT_18s0041g00640	2
gene:VIT_02s0025g03650	2
gene:VIT_04s0008g06260	2
gene:VIT_08s0007g05100	2
gene:VIT_07s0005g04570	2
gene:VIT_11s0016g04070	2
gene:VIT_03s0038g02440	2
gene:VIT_15s0021g00870	2
gene:VIT_03s0063g00560	2
gene:VIT_18s0122g00190	2
gene:VIT_12s0057g00650	2
gene:VIT_13s0019g01490	2
gene:VIT_11s0065g00840	2
gene:VIT_09s0002g08400	2
gene:VIT_14s0066g02120	2
gene:VIT_14s0066g00840	2
gene:VIT_08s0040g02400	2
gene:VIT_09s0002g01600	2
gene:VIT_03s0038g03370	2
gene:VIT_14s0030g00900	2
gene:VIT_07s0104g00380	2
gene:VIT_11s0016g00600	2
gene:VIT_05s0049g01940	2
gene:VIT_04s0079g00040	2
gene:VIT_09s0070g00610	2
gene:VIT_03s0063g02150	2
gene:VIT_05s0062g01410	2
gene:VIT_08s0007g06240	2
gene:VIT_11s0016g05800	2
gene:VIT_12s0055g00740	2
gene:VIT_12s0055g01210	2
gene:VIT_09s0002g01940	2
gene:VIT_02s0025g03450	2
gene:VIT_17s0000g10080	2
gene:VIT_09s0002g03630	2
gene:VIT_07s0104g00600	2
gene:VIT_14s0006g01390	2
gene:VIT_04s0044g00300	2
gene:VIT_04s0023g02940	2
gene:VIT_14s0030g01020	2
gene:VIT_00s0215g00070	2
gene:VIT_00s0204g00110	2
gene:VIT_09s0002g02320	2
gene:VIT_11s0016g00650	2
gene:VIT_19s0027g01170	2
gene:VIT_00s0347g00050	2
gene:VIT_00s0233g00190	2
gene:VIT_11s0103g00250	2
gene:VIT_16s0050g00130	2
gene:VIT_10s0092g00680	2
gene:VIT_05s0062g01210	2
gene:VIT_00s0561g00030	2
gene:VIT_00s0301g00100	2
gene:VIT_06s0004g04000	2
gene:VIT_14s0006g00420	2
gene:VIT_05s0049g00210	2
gene:VIT_07s0005g04290	2
gene:VIT_19s0014g04500	2
gene:VIT_00s0264g00130	2
gene:VIT_09s0002g06690	2
gene:VIT_17s0000g02830	2
gene:VIT_07s0005g05160	2
gene:VIT_16s0022g00210	2
gene:VIT_00s0256g00020	2
gene:VIT_05s0020g03400	2
gene:VIT_00s0960g00010	2
gene:VIT_01s0011g04690	2
gene:VIT_07s0197g00150	2
gene:VIT_07s0031g01760	2
gene:VIT_18s0041g02310	2
gene:VIT_03s0038g00520	2
gene:VIT_03s0038g03690	2
gene:VIT_05s0020g01950	2
gene:VIT_17s0000g07620	2
gene:VIT_14s0066g00740	2
gene:VIT_00s2248g00010	2
gene:VIT_00s0225g00140	2
gene:VIT_13s0073g00670	2
gene:VIT_12s0178g00100	2
gene:VIT_16s0098g01110	2
gene:VIT_04s0079g00480	2
gene:VIT_17s0000g05190	2
gene:VIT_00s0211g00180	2
gene:VIT_01s0026g02330	2
gene:VIT_19s0027g01770	2
gene:VIT_08s0040g00720	2
gene:VIT_00s0269g00070	2
gene:VIT_06s0009g01590	2
gene:VIT_09s0054g00940	2
gene:VIT_17s0000g06500	2
gene:VIT_18s0075g01080	2
gene:VIT_11s0016g00240	2
gene:VIT_17s0000g09300	2
gene:VIT_00s2201g00010	2
gene:VIT_09s0002g01130	2
gene:VIT_14s0030g02190	2
gene:VIT_12s0034g01240	2
gene:VIT_10s0003g02980	2
gene:VIT_18s0001g02090	2
gene:VIT_05s0102g00470	2
gene:VIT_06s0009g02610	2
gene:VIT_00s0349g00020	2
gene:VIT_09s0070g00470	2
gene:VIT_05s0020g00870	2
gene:VIT_15s0107g00090	2
gene:VIT_17s0000g00480	2
gene:VIT_14s0006g02320	2
gene:VIT_11s0149g00310	2
gene:VIT_08s0007g07270	2
gene:VIT_13s0106g00360	2
gene:VIT_18s0001g09120	2
gene:VIT_14s0036g00680	2
gene:VIT_18s0001g14320	2
gene:VIT_12s0034g02030	2
gene:VIT_05s0029g00460	2
gene:VIT_17s0000g02050	2
gene:VIT_01s0011g03300	2
gene:VIT_18s0117g00100	2
gene:VIT_05s0077g01330	2
gene:VIT_15s0024g00740	2
gene:VIT_05s0102g01110	2
gene:VIT_14s0006g03190	2
gene:VIT_14s0006g01840	2
gene:VIT_18s0041g01600	2
gene:VIT_13s0019g05230	2
gene:VIT_03s0088g01080	2
gene:VIT_09s0002g01410	2
gene:VIT_00s2265g00010	2
gene:VIT_02s0012g01100	2
gene:VIT_02s0025g02600	2
gene:VIT_06s0080g00510	2
gene:VIT_00s0341g00080	2
gene:VIT_16s0013g02120	2
gene:VIT_03s0063g00260	2
gene:VIT_08s0040g01650	2
gene:VIT_11s0103g00200	2
gene:VIT_07s0005g00570	2
gene:VIT_05s0049g00660	2
gene:VIT_11s0065g00740	2
gene:VIT_09s0002g09040	2
gene:VIT_13s0067g02850	2
gene:VIT_19s0014g04310	2
gene:VIT_18s0001g03320	2
gene:VIT_08s0058g00290	2
gene:VIT_07s0005g03630	2
gene:VIT_18s0001g02890	2
gene:VIT_02s0012g01780	2
gene:VIT_08s0056g01680	2
gene:VIT_05s0102g00080	2
gene:VIT_10s0042g00800	2
gene:VIT_17s0000g02210	2
gene:VIT_04s0069g00210	2
gene:VIT_16s0050g00030	2
gene:VIT_03s0017g02390	2
gene:VIT_11s0118g00010	2
gene:VIT_11s0052g00080	2
gene:VIT_12s0035g01430	2
gene:VIT_17s0000g07410	2
gene:VIT_05s0102g00620	2
gene:VIT_01s0146g00370	2
gene:VIT_14s0066g00970	2
gene:VIT_12s0059g02010	2
gene:VIT_07s0130g00050	2
gene:VIT_10s0003g05040	2
gene:VIT_15s0021g00150	2
gene:ENSRNA049452214	2
gene:VIT_10s0003g04630	2
gene:VIT_05s0020g01740	2
gene:VIT_08s0040g02110	2
gene:VIT_01s0026g02140	2
gene:VIT_14s0006g02360	2
gene:VIT_17s0000g02540	2
gene:VIT_13s0084g00700	2
gene:VIT_15s0048g02020	2
gene:VIT_15s0045g01250	2
gene:VIT_09s0054g00820	2
gene:VIT_07s0005g00330	2
gene:VIT_09s0018g02020	2
gene:VIT_14s0108g00510	2
gene:VIT_05s0077g00010	2
gene:VIT_18s0072g00340	2
gene:VIT_13s0074g00760	2
gene:VIT_11s0016g05180	2
gene:VIT_18s0041g02050	2
gene:VIT_08s0007g04690	2
gene:VIT_10s0116g01680	2
gene:VIT_00s1008g00010	2
gene:VIT_09s0002g06060	2
gene:VIT_18s0001g12050	2
gene:VIT_15s0048g00930	2
gene:VIT_01s0127g00580	2
gene:VIT_15s0046g03380	2
gene:VIT_18s0122g00490	2
gene:VIT_19s0015g01200	2
gene:VIT_12s0059g02690	2
gene:VIT_04s0210g00200	2
gene:VIT_12s0035g00400	2
gene:VIT_07s0005g04210	2
gene:VIT_13s0101g00380	2
gene:VIT_08s0007g04220	2
gene:VIT_11s0065g01030	2
gene:VIT_03s0180g00050	2
gene:VIT_11s0103g00310	2
gene:VIT_13s0067g00970	2
gene:VIT_01s0011g03130	2
gene:VIT_07s0031g00100	2
gene:VIT_08s0056g00830	2
gene:VIT_04s0023g01830	2
gene:VIT_18s0001g13440	2
gene:ENSRNA049467496	2
gene:VIT_05s0020g02980	2
gene:VIT_13s0067g03400	2
gene:VIT_19s0014g05210	2
gene:VIT_01s0010g01650	2
gene:VIT_04s0008g05300	2
gene:VIT_05s0020g00580	2
gene:VIT_00s0540g00050	2
gene:VIT_02s0025g04530	2
gene:VIT_16s0050g01100	2
gene:VIT_02s0025g01140	2
gene:VIT_14s0030g00570	2
gene:VIT_06s0009g00810	2
gene:VIT_09s0070g00370	2
gene:VIT_08s0007g08940	2
gene:VIT_16s0022g02430	2
gene:VIT_11s0016g01090	2
gene:VIT_07s0197g00010	2
gene:VIT_09s0002g06510	2
gene:VIT_02s0488g00030	2
gene:VIT_18s0089g00140	2
gene:VIT_12s0028g03870	2
gene:VIT_07s0104g01170	2
gene:VIT_17s0000g00960	2
gene:VIT_18s0075g01040	2
gene:VIT_08s0040g03180	2
gene:VIT_13s0019g03270	2
gene:VIT_09s0002g06490	2
gene:VIT_11s0016g01110	2
gene:VIT_12s0057g01490	2
gene:VIT_01s0010g02760	2
gene:VIT_01s0244g00120	2
gene:VIT_04s0008g03800	2
gene:VIT_01s0011g00170	2
gene:VIT_04s0044g00770	2
gene:VIT_00s0218g00190	2
gene:VIT_00s0179g00330	2
gene:VIT_00s0120g00060	2
gene:VIT_17s0000g07980	2
gene:VIT_01s0026g00800	2
gene:VIT_14s0060g01970	2
gene:VIT_08s0056g01670	2
gene:VIT_11s0016g05910	2
gene:VIT_04s0023g02400	2
gene:VIT_12s0055g01300	2
gene:VIT_18s0001g12630	2
gene:VIT_03s0038g02960	2
gene:VIT_18s0122g00950	2
gene:VIT_19s0176g00030	2
gene:VIT_03s0063g01990	2
gene:VIT_00s0181g00040	2
gene:VIT_05s0077g00580	2
gene:VIT_14s0066g01230	2
gene:VIT_06s0004g08140	2
gene:VIT_00s0174g00130	2
gene:VIT_18s0072g01160	2
gene:VIT_09s0002g02960	2
gene:VIT_11s0037g01100	2
gene:VIT_01s0010g03350	2
gene:VIT_19s0140g00250	2
gene:VIT_05s0049g01350	2
gene:VIT_14s0060g00940	2
gene:VIT_00s0340g00050	2
gene:VIT_12s0059g01960	2
gene:VIT_18s0089g00830	2
gene:VIT_13s0067g01940	2
gene:VIT_05s0020g04910	2
gene:VIT_00s0265g00050	2
gene:VIT_08s0032g00560	2
gene:VIT_03s0038g02570	2
gene:VIT_18s0001g07800	2
gene:VIT_07s0141g00370	2
gene:VIT_14s0083g00240	2
gene:VIT_00s0480g00010	2
gene:VIT_12s0055g00490	2
gene:VIT_00s0309g00010	2
gene:VIT_10s0042g00780	2
gene:VIT_03s0063g02090	2
gene:VIT_13s0064g01580	2
gene:VIT_07s0141g00380	2
gene:VIT_05s0062g01310	2
gene:VIT_06s0004g08430	2
gene:VIT_03s0063g02540	2
gene:VIT_05s0077g00700	2
gene:VIT_14s0060g01370	2
gene:VIT_13s0064g00180	2
gene:VIT_15s0048g00580	2
gene:VIT_18s0001g14740	2
gene:VIT_16s0050g00790	2
gene:VIT_08s0007g08720	2
gene:VIT_08s0007g07970	2
gene:VIT_09s0002g06550	2
gene:VIT_16s0039g00240	2
gene:VIT_16s0050g02360	2
gene:VIT_19s0015g00150	2
gene:VIT_14s0036g00930	2
gene:VIT_09s0002g01350	2
gene:VIT_04s0044g01810	2
gene:VIT_12s0035g01470	2
gene:VIT_08s0007g06130	2
gene:VIT_15s0021g01510	2
gene:VIT_05s0020g02820	2
gene:VIT_17s0000g05050	2
gene:VIT_01s0011g06640	2
gene:VIT_13s0106g00610	2
gene:VIT_10s0071g00670	2
gene:VIT_07s0151g00360	2
gene:VIT_00s2579g00010	2
gene:VIT_00s0125g00290	2
gene:VIT_16s0022g02050	2
gene:VIT_00s0373g00030	2
gene:VIT_03s0091g00660	2
gene:VIT_08s0007g04440	2
gene:VIT_09s0070g00410	2
gene:VIT_14s0128g00700	2
gene:VIT_14s0083g00890	2
gene:VIT_12s0059g01070	2
gene:VIT_19s0027g00790	2
gene:VIT_09s0018g00650	2
gene:VIT_05s0077g01910	2
gene:VIT_07s0005g00470	2
gene:VIT_18s0075g00870	2
gene:VIT_01s0010g01200	2
gene:VIT_07s0005g01870	2
gene:VIT_16s0100g00460	2
gene:VIT_11s0052g00820	2
gene:VIT_02s0087g00740	2
gene:VIT_13s0019g02510	2
gene:VIT_09s0002g03190	2
gene:VIT_19s0090g00100	2
gene:VIT_17s0053g00090	2
gene:VIT_18s0001g08930	2
gene:VIT_01s0011g04400	2
gene:VIT_14s0006g00170	2
gene:VIT_05s0077g00970	2
gene:VIT_19s0093g00590	2
gene:VIT_13s0019g03340	2
gene:VIT_06s0061g01590	2
gene:VIT_05s0020g02320	2
gene:VIT_18s0001g09480	2
gene:VIT_11s0052g00120	2
gene:VIT_06s0080g00020	2
gene:VIT_17s0000g01650	2
gene:VIT_17s0000g07330	2
gene:VIT_08s0007g06410	2
gene:VIT_19s0015g00120	2
gene:VIT_08s0040g02090	2
gene:VIT_12s0142g00710	2
gene:VIT_14s0066g00580	2
gene:VIT_12s0028g02610	2
gene:VIT_01s0011g00450	2
gene:VIT_04s0069g00630	2
gene:VIT_03s0038g00340	2
gene:VIT_02s0025g04930	2
gene:VIT_17s0000g04170	2
gene:VIT_19s0014g02140	2
gene:VIT_04s0008g05560	2
gene:VIT_18s0001g10530	2
gene:VIT_05s0077g01060	2
gene:VIT_03s0063g00290	2
gene:VIT_03s0038g04040	2
gene:VIT_15s0048g01780	2
gene:VIT_18s0001g02860	2
gene:VIT_08s0007g03630	2
gene:VIT_19s0014g01010	2
gene:VIT_00s0207g00080	2
gene:VIT_04s0008g04780	2
gene:VIT_08s0007g05770	2
gene:VIT_16s0039g00730	2
gene:VIT_04s0008g04930	2
gene:VIT_07s0104g00290	2
gene:VIT_19s0090g00030	2
gene:VIT_19s0027g00160	2
gene:VIT_04s0023g00390	2
gene:VIT_03s0038g03080	2
gene:VIT_12s0059g02500	2
gene:VIT_12s0035g01830	2
gene:VIT_18s0001g01600	2
gene:VIT_03s0017g00030	2
gene:VIT_00s0194g00310	2
gene:VIT_18s0001g09350	2
gene:VIT_12s0028g03200	2
gene:VIT_07s0104g00310	2
gene:VIT_09s0002g08370	2
gene:VIT_06s0004g07780	2
gene:VIT_19s0090g00170	2
gene:VIT_01s0011g05040	2
gene:VIT_14s0068g00340	2
gene:VIT_17s0000g00360	2
gene:VIT_03s0038g00630	2
gene:VIT_09s0070g00020	2
gene:VIT_05s0062g00970	2
gene:VIT_17s0000g03450	2
gene:VIT_14s0060g01330	2
gene:VIT_08s0056g00750	2
gene:VIT_19s0014g05410	2
gene:VIT_07s0104g01590	2
gene:VIT_14s0060g01410	2
gene:VIT_13s0047g00760	2
gene:VIT_11s0016g00700	2
gene:VIT_10s0042g00020	2
gene:VIT_07s0151g00330	2
gene:VIT_10s0116g00280	2
gene:VIT_10s0071g01020	2
gene:VIT_18s0001g00060	2
gene:VIT_01s0011g01020	2
gene:VIT_17s0000g05950	2
gene:VIT_12s0059g02290	2
gene:VIT_08s0007g04140	2
gene:VIT_19s0015g00560	2
gene:VIT_00s0299g00050	2
gene:VIT_03s0038g04320	2
gene:VIT_00s0388g00010	2
gene:VIT_00s0373g00040	2
gene:VIT_17s0000g03070	2
gene:VIT_00s0220g00020	2
gene:VIT_08s0056g00560	2
gene:VIT_18s0001g03870	2
gene:VIT_17s0000g01160	2
gene:VIT_12s0034g01660	2
gene:VIT_02s0025g02060	2
gene:VIT_00s0592g00020	2
gene:VIT_13s0019g02480	2
gene:VIT_10s0092g00360	2
gene:VIT_16s0098g01580	2
gene:VIT_17s0119g00060	2
gene:VIT_19s0027g00750	2
gene:VIT_10s0092g00480	2
gene:VIT_05s0094g00240	2
gene:VIT_07s0141g00450	2
gene:VIT_07s0005g03820	2
gene:VIT_00s0259g00020	2
gene:VIT_14s0083g00100	2
gene:VIT_18s0001g15060	2
gene:VIT_09s0054g00740	2
gene:VIT_06s0004g03070	2
gene:VIT_00s0415g00020	2
gene:VIT_14s0068g02200	2
gene:VIT_12s0034g01820	2
gene:VIT_06s0004g06870	2
gene:VIT_09s0002g00800	2
gene:VIT_02s0012g01880	2
gene:VIT_17s0000g07270	2
gene:VIT_16s0050g00260	2
gene:VIT_03s0180g00190	2
gene:VIT_13s0019g01060	2
gene:VIT_01s0010g02670	2
gene:VIT_04s0008g00170	2
gene:VIT_12s0028g03240	2
gene:VIT_12s0134g00560	2
gene:VIT_05s0077g01230	2
gene:ENSRNA049462592	2
gene:VIT_01s0011g01530	2
gene:VIT_08s0040g01020	2
gene:VIT_18s0041g01170	2
gene:VIT_07s0151g00670	2
gene:VIT_18s0072g00770	2
gene:VIT_07s0104g00110	2
gene:VIT_01s0026g00180	2
gene:VIT_17s0000g07080	2
gene:VIT_06s0009g01210	2
gene:VIT_18s0001g13720	2
gene:VIT_03s0088g00710	2
gene:VIT_08s0007g07020	2
gene:VIT_19s0027g00220	2
gene:VIT_07s0104g01550	2
gene:VIT_17s0000g01270	2
gene:VIT_18s0089g01120	2
gene:VIT_00s0211g00070	2
gene:VIT_15s0045g00640	2
gene:VIT_00s0198g00180	2
gene:VIT_04s0008g06010	2
gene:VIT_06s0004g00350	2
gene:VIT_16s0098g01250	2
gene:VIT_00s0532g00060	2
gene:VIT_12s0059g02700	2
gene:VIT_14s0030g01540	2
gene:VIT_03s0038g01420	2
gene:VIT_19s0093g00560	2
gene:VIT_19s0027g00330	2
gene:VIT_02s0025g03810	2
gene:VIT_12s0134g00060	2
gene:VIT_06s0004g07890	2
gene:ENSRNA049463193	2
gene:VIT_14s0060g01120	2
gene:VIT_01s0127g00390	2
gene:ENSRNA049469101	2
gene:VIT_14s0006g01210	2
gene:VIT_00s0684g00040	2
gene:VIT_10s0003g01970	2
gene:VIT_03s0038g03720	2
gene:VIT_02s0025g00560	2
gene:VIT_18s0001g15690	2
gene:VIT_19s0015g00160	2
gene:VIT_14s0030g00420	2
gene:VIT_01s0011g01370	2
gene:VIT_02s0012g00740	2
gene:VIT_02s0025g01730	2
gene:VIT_18s0041g01880	2
gene:VIT_13s0064g00150	2
gene:VIT_00s1278g00010	2
gene:VIT_08s0007g06790	2
gene:VIT_13s0139g00160	2
gene:VIT_17s0000g03950	2
gene:VIT_11s0016g04330	2
gene:VIT_08s0007g02830	2
gene:VIT_04s0044g01280	2
gene:VIT_00s0179g00190	2
gene:VIT_16s0100g01250	2
gene:VIT_09s0002g00610	2
gene:VIT_12s0059g01660	2
gene:VIT_03s0091g01060	2
gene:VIT_09s0002g01670	2
gene:VIT_00s0424g00020	2
gene:VIT_11s0065g00360	2
gene:VIT_14s0128g00820	2
gene:VIT_07s0005g05860	2
gene:VIT_13s0064g01160	2
gene:VIT_06s0009g03280	2
gene:VIT_07s0031g00180	2
gene:VIT_07s0005g05240	2
gene:VIT_04s0023g03780	2
gene:VIT_14s0081g00330	2
gene:VIT_12s0057g00900	2
gene:VIT_14s0030g00740	2
gene:VIT_13s0019g04370	2
gene:VIT_04s0008g07010	2
gene:VIT_18s0001g08570	2
gene:VIT_18s0086g00250	2
gene:VIT_02s0154g00120	2
gene:VIT_03s0038g00730	2
gene:VIT_05s0020g00540	2
gene:VIT_15s0046g01020	2
gene:VIT_06s0004g03380	2
gene:VIT_04s0023g03210	2
gene:VIT_09s0002g01430	2
gene:VIT_11s0037g00340	2
gene:VIT_10s0003g00660	2
gene:VIT_00s0231g00070	2
gene:VIT_12s0057g00570	2
gene:VIT_19s0015g00990	2
gene:ENSRNA049466968	2
gene:VIT_11s0016g00090	2
gene:VIT_14s0083g00660	2
gene:VIT_15s0048g02700	2
gene:VIT_02s0025g03060	2
gene:VIT_02s0012g02000	2
gene:VIT_14s0036g00430	2
gene:VIT_02s0012g01290	2
gene:VIT_15s0024g01860	2
gene:VIT_19s0090g00770	2
gene:VIT_07s0129g00190	2
gene:VIT_00s0574g00030	2
gene:VIT_01s0010g00630	2
gene:VIT_12s0057g01310	2
gene:VIT_03s0038g02430	2
gene:VIT_07s0005g01390	2
gene:VIT_18s0089g00880	2
gene:VIT_00s0388g00070	2
gene:VIT_19s0014g02800	2
gene:VIT_19s0015g01140	2
gene:VIT_06s0061g00540	2
gene:VIT_17s0000g08750	2
gene:VIT_04s0069g00740	2
gene:VIT_01s0011g01790	2
gene:VIT_01s0011g01030	2
gene:VIT_18s0164g00020	2
gene:VIT_17s0000g04080	2
gene:VIT_18s0001g14850	2
gene:VIT_07s0104g01510	2
gene:VIT_06s0004g02770	2
gene:VIT_01s0127g00540	2
gene:VIT_05s0020g00770	2
gene:VIT_01s0010g01460	2
gene:VIT_19s0027g00340	2
gene:VIT_12s0057g00620	2
gene:VIT_12s0057g00230	2
gene:VIT_01s0011g00890	2
gene:VIT_14s0066g01010	2
gene:VIT_14s0081g00640	2
gene:VIT_17s0053g00810	2
gene:VIT_13s0074g00740	2
gene:VIT_07s0129g01000	2
gene:VIT_05s0049g02300	2
gene:VIT_10s0116g00650	2
gene:VIT_10s0003g04560	2
gene:VIT_16s0022g01880	2
gene:VIT_15s0046g02270	2
gene:VIT_19s0014g00730	2
gene:VIT_14s0128g00400	2
gene:VIT_14s0066g00500	2
gene:VIT_10s0003g02240	2
gene:VIT_08s0007g01250	2
gene:VIT_04s0008g03960	2
gene:VIT_00s0225g00100	2
gene:VIT_00s0252g00040	2
gene:VIT_06s0004g03590	2
gene:VIT_18s0001g07650	2
gene:VIT_13s0019g01070	2
gene:VIT_17s0000g05150	2
gene:VIT_06s0061g00430	2
gene:VIT_01s0146g00040	2
gene:VIT_13s0047g01120	2
gene:VIT_11s0016g01900	2
gene:VIT_18s0001g14410	2
gene:VIT_14s0066g01890	2
gene:VIT_11s0037g00680	2
gene:VIT_18s0001g14580	2
gene:VIT_14s0030g00330	2
gene:VIT_09s0018g00720	2
gene:VIT_15s0046g01010	2
gene:VIT_14s0060g01160	2
gene:VIT_08s0105g00220	2
gene:VIT_16s0050g00870	2
gene:VIT_19s0027g00140	2
gene:VIT_01s0127g00780	2
gene:VIT_05s0077g00150	2
gene:VIT_00s0207g00040	2
gene:VIT_08s0007g05950	2
gene:VIT_06s0004g02960	2
gene:VIT_15s0046g00760	2
gene:VIT_11s0016g01730	2
gene:VIT_01s0010g03010	2
gene:VIT_01s0026g01670	2
gene:VIT_12s0034g00780	2
gene:VIT_00s0259g00090	2
gene:VIT_18s0041g01530	2
gene:VIT_09s0054g00790	2
gene:VIT_10s0003g03310	2
gene:VIT_09s0002g06130	2
gene:VIT_07s0031g01340	2
gene:VIT_05s0077g00230	2
gene:VIT_07s0104g00130	2
gene:VIT_17s0000g08060	2
gene:VIT_06s0004g00250	2
gene:VIT_18s0001g12710	2
gene:VIT_14s0030g00260	2
gene:VIT_05s0077g01800	2
gene:VIT_01s0137g00190	2
gene:VIT_11s0016g00250	2
gene:VIT_17s0000g09330	2
gene:VIT_10s0003g01800	2
gene:VIT_08s0007g07820	2
gene:VIT_05s0094g00370	2
gene:VIT_15s0021g00810	2
gene:VIT_18s0075g00840	2
gene:VIT_05s0029g00170	2
gene:VIT_16s0022g02000	2
gene:VIT_03s0088g00160	2
gene:VIT_18s0001g03020	2
gene:VIT_03s0063g01360	2
gene:VIT_15s0046g03070	2
gene:VIT_14s0068g02080	2
gene:VIT_08s0007g00240	2
gene:VIT_15s0048g00820	2
gene:VIT_12s0028g04010	2
gene:VIT_14s0030g01030	2
gene:VIT_04s0023g00150	2
gene:VIT_04s0043g00470	2
gene:VIT_02s0025g04140	2
gene:VIT_00s0179g00160	2
gene:VIT_18s0041g02080	2
gene:VIT_00s0188g00030	2
gene:VIT_01s0010g03920	2
gene:VIT_04s0043g00690	2
gene:VIT_08s0007g04040	2
gene:VIT_04s0008g03750	2
gene:VIT_14s0030g00780	2
gene:VIT_02s0025g00610	2
gene:VIT_04s0008g06730	2
gene:VIT_13s0067g02530	2
gene:VIT_17s0000g03250	2
gene:VIT_13s0019g01270	2
gene:VIT_00s0218g00030	2
gene:VIT_12s0034g01010	2
gene:VIT_09s0002g06330	2
gene:VIT_05s0124g00390	2
gene:VIT_17s0000g02750	2
gene:VIT_13s0067g03470	2
gene:VIT_05s0020g02730	2
gene:VIT_03s0088g00410	2
gene:VIT_10s0003g04680	2
gene:VIT_00s0598g00030	2
gene:VIT_04s0008g02600	2
gene:VIT_09s0002g04490	2
gene:VIT_14s0066g00730	2
gene:VIT_05s0029g00720	2
gene:VIT_12s0178g00170	2
gene:VIT_18s0001g07620	2
gene:VIT_00s0163g00050	2
gene:VIT_12s0057g00870	2
gene:VIT_02s0025g03130	2
gene:VIT_00s0772g00020	2
gene:VIT_10s0116g01500	2
gene:VIT_08s0040g00730	2
gene:VIT_05s0094g00540	2
gene:VIT_00s0269g00040	2
gene:VIT_03s0038g03240	2
gene:VIT_14s0068g01820	2
gene:VIT_10s0116g00360	2
gene:VIT_06s0004g07840	2
gene:VIT_11s0016g02890	2
gene:VIT_05s0020g00800	2
gene:VIT_02s0025g04840	2
gene:VIT_02s0012g02800	2
gene:VIT_18s0001g04140	2
gene:VIT_10s0003g03060	2
gene:VIT_08s0007g04740	2
gene:VIT_06s0004g02780	2
gene:VIT_02s0025g02140	2
gene:VIT_00s0188g00160	2
gene:VIT_01s0026g02280	2
gene:VIT_08s0105g00350	2
gene:VIT_17s0000g09170	2
gene:VIT_01s0026g02170	2
gene:VIT_00s0527g00010	2
gene:VIT_04s0008g04190	2
gene:VIT_14s0083g00910	2
gene:VIT_12s0035g01360	2
gene:VIT_10s0116g00830	2
gene:VIT_06s0004g02150	2
gene:VIT_16s0022g01260	2
gene:VIT_14s0083g00610	2
gene:VIT_11s0016g00660	2
gene:VIT_13s0067g01910	2
gene:VIT_05s0049g01380	2
gene:VIT_04s0044g01660	2
gene:VIT_04s0023g02770	2
gene:VIT_16s0013g00300	2
gene:VIT_18s0117g00170	2
gene:VIT_10s0116g01380	2
gene:VIT_10s0116g00160	2
gene:VIT_09s0002g04000	2
gene:VIT_07s0005g01220	2
gene:VIT_01s0010g00740	2
gene:VIT_07s0191g00020	2
gene:VIT_07s0151g01030	2
gene:VIT_17s0053g00910	2
gene:VIT_01s0026g00610	2
gene:VIT_07s0141g00490	2
gene:VIT_03s0063g00210	2
gene:VIT_07s0005g01180	2
gene:VIT_15s0107g00240	2
gene:VIT_11s0052g01570	2
gene:VIT_05s0020g03590	2
gene:VIT_07s0005g03930	2
gene:VIT_01s0010g03410	2
gene:VIT_05s0049g01410	2
gene:VIT_00s0216g00070	2
gene:VIT_17s0000g08210	2
gene:VIT_07s0130g00180	2
gene:VIT_06s0004g01620	2
gene:VIT_01s0146g00450	2
gene:VIT_07s0141g00860	2
gene:VIT_14s0060g01220	2
gene:VIT_13s0074g00630	2
gene:VIT_03s0017g01920	2
gene:VIT_05s0029g01100	2
gene:VIT_11s0016g02500	2
gene:VIT_02s0012g00870	2
gene:VIT_16s0013g01760	2
gene:VIT_09s0054g00130	2
gene:VIT_16s0100g00010	2
gene:VIT_01s0010g02730	2
gene:VIT_12s0028g00070	2
gene:VIT_04s0023g03320	2
gene:VIT_18s0001g13540	2
gene:VIT_03s0017g02380	2
gene:VIT_13s0067g01770	2
gene:VIT_07s0005g02210	2
gene:VIT_14s0006g00980	2
gene:VIT_03s0038g04200	2
gene:VIT_17s0053g00970	2
gene:VIT_18s0089g01150	2
gene:VIT_00s0173g00030	2
gene:VIT_04s0023g02240	2
gene:VIT_11s0016g03550	2
gene:VIT_15s0045g00130	2
gene:VIT_17s0000g10010	2
gene:VIT_19s0014g03340	2
gene:VIT_17s0000g01840	2
gene:VIT_19s0014g01880	2
gene:VIT_00s0340g00060	2
gene:VIT_11s0016g04290	2
gene:VIT_11s0052g01830	2
gene:VIT_11s0016g03030	2
gene:VIT_14s0066g02220	2
gene:VIT_18s0117g00160	2
gene:VIT_11s0118g00160	2
gene:VIT_00s0220g00180	2
gene:VIT_06s0004g05610	2
gene:VIT_07s0289g00010	2
gene:VIT_16s0050g00180	2
gene:VIT_13s0019g00580	2
gene:ENSRNA049469376	2
gene:VIT_14s0030g02050	2
gene:VIT_09s0002g00790	2
gene:VIT_02s0025g03380	2
gene:VIT_17s0053g01020	2
gene:VIT_10s0003g03760	2
gene:VIT_04s0008g03330	2
gene:VIT_01s0011g05630	2
gene:VIT_16s0039g01690	2
gene:VIT_16s0050g01130	2
gene:VIT_00s0258g00110	2
gene:VIT_01s0137g00720	2
gene:VIT_07s0141g00820	2
gene:VIT_16s0013g00490	2
gene:VIT_06s0004g00930	2
gene:VIT_05s0020g01560	2
gene:VIT_02s0012g00160	2
gene:VIT_19s0014g01830	2
gene:VIT_14s0030g01500	2
gene:VIT_06s0004g02390	2
gene:VIT_01s0127g00840	2
gene:VIT_03s0063g01040	2
gene:VIT_14s0066g00920	2
gene:VIT_18s0117g00500	2
gene:VIT_08s0040g02830	2
gene:VIT_02s0025g03960	2
gene:VIT_19s0014g05030	2
gene:VIT_05s0020g01710	2
gene:VIT_15s0021g01930	2
gene:VIT_13s0156g00420	2
gene:VIT_17s0000g09040	2
gene:VIT_09s0002g05090	2
gene:VIT_05s0077g01770	2
gene:VIT_11s0016g05090	2
gene:VIT_12s0059g00210	2
gene:VIT_03s0017g00730	2
gene:VIT_08s0058g00330	2
gene:VIT_15s0021g00060	2
gene:VIT_15s0048g02620	2
gene:VIT_13s0047g00060	2
gene:VIT_16s0022g01620	2
gene:VIT_18s0001g03300	2
gene:VIT_15s0021g02350	2
gene:VIT_17s0119g00350	2
gene:VIT_02s0025g00040	2
gene:VIT_14s0128g01030	2
gene:VIT_04s0069g01100	2
gene:VIT_06s0061g01610	2
gene:VIT_19s0090g01190	2
gene:VIT_16s0050g00730	2
gene:VIT_12s0034g02180	2
gene:VIT_07s0129g01120	2
gene:VIT_05s0051g00510	2
gene:VIT_02s0025g04750	2
gene:VIT_12s0028g03430	2
gene:VIT_18s0001g07460	2
gene:VIT_19s0014g00940	2
gene:VIT_04s0023g00580	2
gene:VIT_00s0591g00010	2
gene:VIT_01s0010g01660	2
gene:VIT_00s0347g00120	2
gene:VIT_11s0016g02620	2
gene:VIT_04s0023g00910	2
gene:VIT_09s0054g01470	2
gene:VIT_19s0014g03920	2
gene:VIT_04s0023g02530	2
gene:VIT_09s0002g01360	2
gene:VIT_07s0031g00330	2
gene:VIT_01s0011g04230	2
gene:VIT_10s0042g00180	2
gene:ENSRNA049468653	2
gene:VIT_15s0046g02930	2
gene:VIT_00s0269g00080	2
gene:VIT_06s0004g05150	2
gene:VIT_18s0001g09610	2
gene:VIT_04s0069g01130	2
gene:VIT_19s0027g01920	2
gene:VIT_00s2071g00010	2
gene:VIT_11s0016g01120	2
gene:VIT_08s0032g01060	2
gene:VIT_07s0031g02880	2
gene:VIT_00s0131g00310	2
gene:VIT_14s0060g02180	2
gene:VIT_00s0120g00030	2
gene:VIT_12s0034g02430	2
gene:VIT_05s0062g00930	2
gene:VIT_17s0000g05570	2
gene:VIT_05s0020g00220	2
gene:VIT_18s0001g11850	2
gene:VIT_14s0081g00200	2
gene:VIT_17s0000g09470	2
gene:VIT_01s0127g00140	2
gene:VIT_17s0000g01390	2
gene:VIT_00s0299g00010	2
gene:VIT_09s0002g07340	2
gene:VIT_06s0009g03810	2
gene:VIT_11s0103g00370	2
gene:VIT_05s0049g01840	2
gene:VIT_01s0026g00070	2
gene:VIT_08s0040g01990	2
gene:VIT_09s0002g04660	2
gene:VIT_13s0067g03860	2
gene:VIT_00s0187g00200	2
gene:VIT_18s0001g14560	2
gene:VIT_19s0090g01550	2
gene:VIT_12s0121g00240	2
gene:VIT_08s0007g07460	2
gene:VIT_14s0128g00930	2
gene:VIT_17s0053g00440	2
gene:VIT_14s0006g02260	2
gene:VIT_07s0005g02030	2
gene:VIT_00s0229g00070	2
gene:VIT_08s0056g00510	2
gene:VIT_14s0060g00920	2
gene:VIT_10s0042g01020	2
gene:VIT_04s0043g00870	2
gene:VIT_15s0024g01720	2
gene:VIT_16s0115g00210	2
gene:VIT_12s0055g00640	2
gene:VIT_15s0021g01350	2
gene:VIT_05s0020g03700	2
gene:VIT_08s0007g06390	2
gene:VIT_05s0049g00080	2
gene:VIT_08s0007g01280	2
gene:VIT_13s0019g00510	2
gene:VIT_17s0000g05230	2
gene:VIT_17s0000g04140	2
gene:VIT_11s0016g00530	2
gene:VIT_06s0061g00220	2
gene:VIT_09s0018g00440	2
gene:VIT_14s0171g00270	2
gene:VIT_00s0285g00010	2
gene:VIT_05s0051g00350	2
gene:VIT_17s0000g00100	2
gene:VIT_16s0039g00760	2
gene:VIT_00s0183g00250	2
gene:VIT_10s0042g01260	2
gene:VIT_08s0040g02920	2
gene:VIT_13s0067g03270	2
gene:VIT_00s0441g00010	2
gene:VIT_06s0009g00700	2
gene:VIT_07s0104g01660	2
gene:VIT_11s0065g00640	2
gene:VIT_00s0369g00050	2
gene:VIT_14s0108g01380	2
gene:VIT_03s0017g02290	2
gene:VIT_14s0083g00340	2
gene:VIT_09s0002g09140	2
gene:VIT_14s0108g00380	2
gene:VIT_09s0054g01890	2
gene:VIT_09s0002g04780	2
gene:VIT_14s0030g00610	2
gene:VIT_03s0038g00620	2
gene:VIT_10s0116g01770	2
gene:VIT_00s2249g00010	2
gene:VIT_14s0066g00640	2
gene:VIT_10s0003g03650	2
gene:VIT_14s0060g01400	2
gene:VIT_12s0028g03910	2
gene:VIT_06s0004g03780	2
gene:VIT_11s0103g00380	2
gene:VIT_08s0040g00020	2
gene:VIT_01s0010g01740	2
gene:VIT_11s0016g03380	2
gene:VIT_09s0002g05210	2
gene:VIT_02s0025g02030	2
gene:VIT_16s0039g00350	2
gene:VIT_12s0121g00280	2
gene:VIT_01s0127g00380	2
gene:VIT_14s0066g00200	2
gene:VIT_17s0000g04660	2
gene:VIT_13s0019g03870	2
gene:VIT_09s0002g07100	2
gene:VIT_15s0024g01760	2
gene:VIT_11s0052g00150	2
gene:VIT_02s0025g02860	2
gene:VIT_08s0040g02040	2
gene:VIT_11s0016g05280	2
gene:VIT_09s0002g02880	2
gene:VIT_00s0972g00010	2
gene:VIT_11s0016g01620	2
gene:VIT_13s0019g02280	2
gene:VIT_07s0031g00400	2
gene:VIT_01s0137g00320	2
gene:VIT_12s0057g00730	2
gene:VIT_16s0100g00450	2
gene:VIT_19s0027g00740	2
gene:VIT_12s0028g00910	2
gene:VIT_05s0020g00070	2
gene:VIT_18s0001g12220	2
gene:VIT_00s0302g00010	2
gene:VIT_00s0505g00010	2
gene:VIT_07s0005g00960	2
gene:VIT_07s0151g00620	2
gene:VIT_15s0021g02760	2
gene:VIT_12s0035g00800	2
gene:VIT_08s0007g02780	2
gene:VIT_14s0128g00810	2
gene:ENSRNA049467626	2
gene:VIT_18s0001g14930	2
gene:VIT_06s0004g01290	2
gene:VIT_18s0072g00200	2
gene:VIT_15s0046g01610	2
gene:VIT_00s0768g00030	2
gene:VIT_07s0005g03110	2
gene:VIT_00s2620g00010	2
gene:VIT_11s0016g01420	2
gene:VIT_07s0129g00090	2
gene:VIT_12s0035g01760	2
gene:VIT_06s0004g07400	2
gene:VIT_08s0007g08150	2
gene:VIT_05s0124g00290	2
gene:VIT_02s0012g00050	2
gene:VIT_07s0104g01540	2
gene:VIT_05s0020g03900	2
gene:VIT_14s0060g01440	2
gene:VIT_10s0092g00670	2
gene:VIT_14s0066g02650	2
gene:VIT_13s0067g02060	2
gene:VIT_11s0065g00160	2
gene:VIT_14s0066g01480	2
gene:VIT_17s0000g08880	2
gene:VIT_05s0094g00030	2
gene:VIT_11s0016g03340	2
gene:VIT_05s0049g01880	2
gene:VIT_15s0107g00120	2
gene:VIT_10s0003g02130	2
gene:VIT_00s1927g00020	2
gene:VIT_06s0004g07590	2
gene:VIT_00s0734g00010	2
gene:VIT_06s0004g00320	2
gene:VIT_06s0080g00870	2
gene:VIT_17s0000g03920	2
gene:VIT_19s0090g00420	2
gene:VIT_12s0034g00980	2
gene:VIT_00s0287g00020	2
gene:VIT_00s0160g00240	2
gene:VIT_18s0001g08860	2
gene:VIT_08s0058g00620	2
gene:VIT_11s0052g00190	2
gene:VIT_03s0038g03620	2
gene:VIT_01s0026g00950	2
gene:VIT_19s0090g01250	2
gene:ENSRNA049469178	2
gene:VIT_05s0020g02060	2
gene:VIT_19s0090g00940	2
gene:VIT_04s0210g00190	2
gene:VIT_11s0016g05240	2
gene:VIT_09s0002g00680	2
gene:VIT_11s0016g05790	2
gene:VIT_11s0037g01000	2
gene:VIT_02s0025g00550	2
gene:VIT_11s0016g02810	2
gene:VIT_09s0002g03880	2
gene:VIT_09s0002g09270	2
gene:VIT_15s0021g01990	2
gene:VIT_05s0102g00300	2
gene:VIT_08s0058g00810	2
gene:VIT_04s0008g04320	2
gene:VIT_06s0004g02930	2
gene:VIT_08s0040g01750	2
gene:VIT_18s0122g00800	2
gene:VIT_07s0031g02590	2
gene:VIT_19s0015g02390	2
gene:VIT_04s0008g05050	2
gene:VIT_08s0007g00360	2
gene:VIT_06s0009g00650	2
gene:VIT_16s0013g01060	2
gene:VIT_07s0151g00410	2
gene:VIT_00s1466g00020	2
gene:VIT_00s2171g00010	2
gene:VIT_10s0003g05800	2
gene:VIT_14s0219g00170	2
gene:VIT_16s0013g00280	2
gene:VIT_02s0025g00940	2
gene:VIT_03s0017g01750	2
gene:VIT_13s0047g00410	2
gene:VIT_07s0104g00570	2
gene:VIT_11s0016g04610	2
gene:VIT_07s0005g03260	2
gene:VIT_06s0004g03940	2
gene:VIT_19s0014g00950	2
gene:VIT_18s0001g14400	2
gene:VIT_16s0022g02340	2
gene:VIT_13s0064g01150	2
gene:VIT_09s0002g03660	2
gene:VIT_14s0081g00240	2
gene:VIT_16s0100g00740	2
gene:VIT_19s0015g00790	2
gene:VIT_14s0066g02400	2
gene:VIT_07s0005g03090	2
gene:VIT_04s0008g06040	2
gene:VIT_17s0000g01350	2
gene:VIT_05s0020g03810	2
gene:VIT_19s0014g01090	2
gene:VIT_00s0230g00040	2
gene:VIT_07s0005g02640	2
gene:VIT_06s0004g00730	2
gene:VIT_12s0057g00970	2
gene:VIT_14s0030g01400	2
gene:VIT_16s0039g02800	2
gene:VIT_03s0017g01800	2
gene:VIT_04s0044g00010	2
gene:VIT_07s0104g01750	2
gene:VIT_03s0017g00640	2
gene:VIT_11s0052g01240	2
gene:VIT_12s0134g00380	2
gene:VIT_10s0116g00510	2
gene:VIT_01s0010g01800	2
gene:VIT_07s0005g01630	2
gene:VIT_18s0075g00130	2
gene:VIT_13s0019g01330	2
gene:VIT_13s0101g00050	2
gene:VIT_03s0017g01300	2
gene:VIT_16s0039g00290	2
gene:VIT_09s0002g07970	2
gene:VIT_00s0301g00150	2
gene:VIT_05s0094g00500	2
gene:VIT_00s0361g00060	2
gene:VIT_05s0094g00170	2
gene:VIT_06s0009g01010	2
gene:VIT_08s0007g05920	2
gene:VIT_06s0009g01520	2
gene:VIT_19s0015g01470	2
gene:VIT_03s0038g03410	2
gene:VIT_16s0039g01450	2
gene:VIT_17s0000g04950	2
gene:VIT_04s0044g00430	2
gene:VIT_00s0805g00020	2
gene:VIT_13s0067g00020	2
gene:VIT_00s0179g00080	2
gene:VIT_11s0016g01740	2
gene:VIT_12s0059g00120	2
gene:VIT_13s0067g02310	2
gene:VIT_05s0124g00400	2
gene:VIT_17s0000g06170	2
gene:VIT_18s0001g02040	2
gene:VIT_08s0007g03070	2
[truncated: 366 more rows]

## Sheet: Dataset S3
cluster3(2347)
gene:VIT_19s0015g01010	3
gene:VIT_07s0151g01120	3
gene:VIT_12s0028g03030	3
gene:VIT_08s0007g06140	3
gene:VIT_00s1034g00010	3
gene:VIT_09s0002g04840	3
gene:VIT_00s0757g00010	3
gene:ENSRNA049466916	3
gene:VIT_08s0007g08810	3
gene:VIT_04s0023g00400	3
gene:VIT_11s0149g00030	3
gene:VIT_11s0016g00720	3
gene:VIT_14s0060g01430	3
gene:VIT_11s0016g05490	3
gene:VIT_15s0021g02070	3
gene:VIT_07s0005g01450	3
gene:VIT_13s0067g02030	3
gene:VIT_01s0011g00870	3
gene:VIT_11s0037g00200	3
gene:VIT_05s0020g02170	3
gene:VIT_00s0160g00310	3
gene:VIT_00s0407g00010	3
gene:VIT_07s0005g02370	3
gene:VIT_04s0044g00080	3
gene:VIT_00s0742g00020	3
gene:VIT_12s0059g01080	3
gene:VIT_02s0087g00180	3
gene:VIT_16s0013g01940	3
gene:VIT_00s0265g00080	3
gene:VIT_08s0056g00500	3
gene:VIT_16s0050g01810	3
gene:VIT_13s0047g00950	3
gene:VIT_18s0001g00220	3
gene:VIT_08s0032g01040	3
gene:VIT_07s0185g00170	3
gene:VIT_06s0061g00490	3
gene:VIT_02s0025g00580	3
gene:VIT_09s0002g03140	3
gene:VIT_19s0090g00220	3
gene:VIT_12s0035g01170	3
gene:VIT_14s0068g01250	3
gene:VIT_09s0070g00240	3
gene:VIT_18s0001g09680	3
gene:VIT_13s0019g01470	3
gene:VIT_17s0000g03300	3
gene:VIT_14s0068g00120	3
gene:VIT_09s0096g00010	3
gene:VIT_04s0008g03090	3
gene:VIT_18s0001g06700	3
gene:VIT_10s0116g00970	3
gene:VIT_10s0003g00340	3
gene:VIT_15s0048g02450	3
gene:VIT_04s0044g00110	3
gene:VIT_08s0007g03610	3
gene:VIT_14s0083g01220	3
gene:VIT_08s0007g03680	3
gene:VIT_12s0057g00720	3
gene:VIT_15s0021g01080	3
gene:VIT_13s0067g01650	3
gene:VIT_06s0061g01040	3
gene:VIT_15s0048g00680	3
gene:VIT_02s0025g04630	3
gene:VIT_09s0002g03550	3
gene:VIT_02s0025g00930	3
gene:VIT_18s0001g13530	3
gene:VIT_17s0000g01240	3
gene:VIT_05s0077g01250	3
gene:VIT_12s0034g01090	3
gene:VIT_18s0001g07110	3
gene:VIT_07s0031g00350	3
gene:VIT_19s0014g00180	3
gene:VIT_13s0019g02660	3
gene:VIT_01s0011g03050	3
gene:VIT_00s0229g00120	3
gene:VIT_18s0001g09270	3
gene:VIT_04s0008g05770	3
gene:VIT_02s0025g02700	3
gene:VIT_14s0081g00250	3
gene:VIT_11s0016g01450	3
gene:VIT_08s0007g06870	3
gene:VIT_04s0008g04530	3
gene:VIT_06s0004g01920	3
gene:VIT_05s0020g03910	3
gene:VIT_02s0012g01910	3
gene:VIT_08s0040g02910	3
gene:VIT_10s0071g00620	3
gene:VIT_05s0136g00320	3
gene:VIT_17s0000g01490	3
gene:VIT_18s0001g01020	3
gene:VIT_00s0532g00040	3
gene:VIT_08s0056g01570	3
gene:VIT_12s0034g02590	3
gene:VIT_09s0002g05200	3
gene:VIT_15s0048g02820	3
gene:VIT_03s0088g00310	3
gene:VIT_09s0054g00680	3
gene:VIT_00s0199g00040	3
gene:VIT_03s0017g00610	3
gene:VIT_00s2564g00010	3
gene:VIT_17s0000g09990	3
gene:VIT_19s0090g01280	3
gene:VIT_04s0023g02100	3
gene:VIT_16s0050g01650	3
gene:VIT_10s0003g02730	3
gene:VIT_11s0016g04970	3
gene:VIT_18s0089g01340	3
gene:VIT_16s0039g01400	3
gene:VIT_14s0083g00160	3
gene:VIT_03s0132g00320	3
gene:VIT_16s0039g01850	3
gene:VIT_06s0004g03050	3
gene:VIT_09s0002g00820	3
gene:VIT_01s0026g00530	3
gene:VIT_05s0049g01740	3
gene:VIT_07s0005g03590	3
gene:VIT_02s0012g02760	3
gene:VIT_04s0079g00280	3
gene:VIT_19s0014g03210	3
gene:VIT_04s0043g00560	3
gene:VIT_07s0129g00300	3
gene:VIT_14s0060g00460	3
gene:VIT_18s0001g03110	3
gene:VIT_14s0060g01840	3
gene:VIT_18s0001g07150	3
gene:VIT_06s0004g05900	3
gene:VIT_07s0095g00760	3
gene:VIT_08s0040g00970	3
gene:VIT_14s0068g02010	3
gene:VIT_05s0029g00330	3
gene:VIT_06s0004g07410	3
gene:VIT_13s0064g01180	3
gene:VIT_14s0066g02360	3
gene:VIT_05s0124g00280	3
gene:VIT_08s0007g08140	3
gene:VIT_01s0011g05060	3
gene:VIT_18s0001g14920	3
gene:VIT_11s0016g04720	3
gene:VIT_12s0028g00530	3
gene:VIT_07s0151g01080	3
gene:VIT_18s0001g11140	3
gene:VIT_12s0057g00960	3
gene:VIT_15s0046g02790	3
gene:VIT_00s0378g00040	3
gene:VIT_00s0541g00020	3
gene:VIT_06s0061g01240	3
gene:VIT_12s0035g00340	3
gene:VIT_01s0011g01990	3
gene:VIT_06s0004g03630	3
gene:VIT_18s0001g08550	3
gene:VIT_04s0079g00510	3
gene:VIT_05s0020g03090	3
gene:VIT_10s0003g00430	3
gene:VIT_16s0098g01270	3
gene:VIT_19s0090g00470	3
gene:VIT_01s0010g01810	3
gene:VIT_05s0020g04920	3
gene:VIT_18s0001g10590	3
gene:VIT_10s0042g01050	3
gene:VIT_03s0038g01400	3
gene:VIT_08s0056g01180	3
gene:VIT_19s0014g03640	3
gene:VIT_08s0032g00780	3
gene:VIT_08s0056g00580	3
gene:VIT_00s1322g00010	3
gene:VIT_07s0141g00060	3
gene:VIT_05s0094g00490	3
gene:VIT_06s0004g00560	3
gene:VIT_06s0004g03190	3
gene:VIT_18s0041g01350	3
gene:VIT_05s0049g01320	3
gene:VIT_05s0049g01240	3
gene:VIT_14s0068g01210	3
gene:VIT_05s0051g00420	3
gene:VIT_13s0019g00340	3
gene:VIT_08s0040g02070	3
gene:VIT_01s0137g00370	3
gene:VIT_18s0001g05290	3
gene:VIT_02s0025g03010	3
gene:VIT_17s0000g05680	3
gene:VIT_04s0044g01770	3
gene:VIT_11s0016g01750	3
gene:VIT_14s0030g01160	3
gene:VIT_18s0001g15730	3
gene:VIT_04s0008g06980	3
gene:VIT_08s0056g01700	3
gene:VIT_03s0017g01760	3
gene:VIT_08s0007g01580	3
gene:VIT_03s0017g00720	3
gene:VIT_01s0026g01430	3
gene:VIT_01s0010g00610	3
gene:VIT_09s0018g01190	3
gene:VIT_14s0060g01800	3
gene:VIT_19s0085g00290	3
gene:VIT_14s0083g01150	3
gene:VIT_05s0051g00190	3
gene:VIT_02s0012g00620	3
gene:VIT_11s0052g00340	3
gene:VIT_01s0011g05710	3
gene:VIT_09s0002g03650	3
gene:VIT_03s0038g00830	3
gene:VIT_04s0008g06550	3
gene:VIT_13s0019g00490	3
gene:VIT_04s0008g02250	3
gene:VIT_15s0046g01620	3
gene:VIT_06s0004g02630	3
gene:VIT_01s0137g00820	3
gene:VIT_05s0077g01420	3
gene:VIT_08s0007g06830	3
gene:VIT_12s0028g02070	3
gene:VIT_14s0066g02290	3
gene:VIT_06s0004g03440	3
gene:VIT_06s0004g00600	3
gene:VIT_14s0108g00840	3
gene:VIT_13s0067g03300	3
gene:VIT_07s0005g00510	3
gene:VIT_04s0023g01340	3
gene:VIT_14s0108g01360	3
gene:VIT_04s0023g02460	3
gene:VIT_12s0034g02510	3
gene:VIT_17s0000g08160	3
gene:VIT_15s0021g02220	3
gene:VIT_08s0007g07160	3
gene:VIT_08s0040g00660	3
gene:VIT_07s0005g01640	3
gene:VIT_16s0050g02400	3
gene:VIT_17s0000g05090	3
gene:VIT_18s0001g03540	3
gene:VIT_05s0094g01270	3
gene:VIT_09s0002g04420	3
gene:VIT_18s0001g00160	3
gene:VIT_05s0020g02030	3
gene:VIT_17s0000g07680	3
gene:VIT_18s0001g08690	3
gene:VIT_17s0000g01460	3
gene:VIT_02s0087g00060	3
gene:VIT_01s0010g00950	3
gene:VIT_16s0050g02040	3
gene:VIT_00s2419g00010	3
gene:VIT_00s0361g00090	3
gene:VIT_18s0001g06250	3
gene:VIT_02s0025g04990	3
gene:VIT_08s0007g08340	3
gene:VIT_15s0024g01650	3
gene:VIT_18s0001g07490	3
gene:VIT_08s0040g00780	3
gene:VIT_07s0130g00490	3
gene:VIT_03s0063g00720	3
gene:VIT_00s0567g00010	3
gene:VIT_19s0090g00400	3
gene:VIT_13s0156g00140	3
gene:VIT_11s0052g00020	3
gene:VIT_08s0040g02210	3
gene:VIT_03s0038g02170	3
gene:VIT_00s0415g00080	3
gene:VIT_04s0008g05970	3
gene:VIT_03s0097g00510	3
gene:VIT_04s0008g04120	3
gene:VIT_13s0019g04040	3
gene:VIT_08s0032g00620	3
gene:VIT_13s0084g00450	3
gene:VIT_03s0132g00280	3
gene:VIT_06s0009g01340	3
gene:VIT_01s0011g04790	3
gene:VIT_03s0063g02140	3
gene:VIT_04s0008g05740	3
gene:VIT_14s0066g00870	3
gene:VIT_00s0732g00010	3
gene:VIT_02s0025g03780	3
gene:VIT_07s0104g01390	3
gene:VIT_08s0007g08690	3
gene:VIT_04s0008g00920	3
gene:VIT_04s0008g03290	3
gene:VIT_00s2125g00010	3
gene:VIT_14s0030g00930	3
gene:VIT_06s0004g04610	3
gene:VIT_18s0001g05470	3
gene:VIT_02s0012g01330	3
gene:VIT_14s0006g02840	3
gene:VIT_08s0040g01700	3
gene:VIT_10s0042g00080	3
gene:VIT_06s0009g01080	3
gene:VIT_06s0004g01050	3
gene:VIT_03s0038g02110	3
gene:VIT_13s0064g00080	3
gene:VIT_14s0108g01270	3
gene:VIT_04s0044g01200	3
gene:VIT_17s0000g08020	3
gene:VIT_16s0022g01450	3
gene:VIT_17s0000g04410	3
gene:VIT_04s0008g06070	3
gene:VIT_17s0000g07760	3
gene:VIT_01s0010g03540	3
gene:VIT_17s0000g07280	3
gene:VIT_17s0000g06040	3
gene:VIT_08s0217g00030	3
gene:VIT_09s0002g00760	3
gene:VIT_01s0011g01240	3
gene:VIT_13s0067g03640	3
gene:VIT_00s0317g00110	3
gene:VIT_13s0156g00640	3
gene:VIT_18s0001g09960	3
gene:VIT_00s1526g00010	3
gene:VIT_16s0039g02550	3
gene:VIT_17s0000g03270	3
gene:VIT_01s0026g00090	3
gene:VIT_02s0025g02670	3
gene:VIT_14s0066g00270	3
gene:VIT_04s0008g01940	3
gene:VIT_17s0000g00310	3
gene:VIT_19s0014g02710	3
gene:VIT_03s0180g00020	3
gene:VIT_15s0048g02270	3
gene:VIT_12s0055g00910	3
gene:VIT_09s0054g00090	3
gene:VIT_18s0041g01850	3
gene:VIT_09s0002g02450	3
gene:VIT_06s0004g00760	3
gene:VIT_01s0150g00170	3
gene:VIT_02s0012g00910	3
gene:VIT_11s0016g00820	3
gene:VIT_07s0031g02980	3
gene:VIT_10s0003g03780	3
gene:VIT_06s0004g03960	3
gene:VIT_06s0004g04220	3
gene:VIT_06s0004g07040	3
gene:VIT_00s0131g00030	3
gene:VIT_18s0001g07640	3
gene:VIT_16s0098g01160	3
gene:VIT_00s0585g00020	3
gene:VIT_01s0026g00930	3
gene:VIT_01s0010g02520	3
gene:VIT_11s0016g01060	3
gene:VIT_18s0117g00080	3
gene:VIT_00s0225g00110	3
gene:VIT_01s0011g06010	3
gene:VIT_14s0128g00740	3
gene:VIT_19s0014g00140	3
gene:VIT_09s0096g00140	3
gene:VIT_13s0019g03360	3
gene:VIT_03s0180g00260	3
gene:VIT_18s0072g01060	3
gene:VIT_06s0004g06960	3
gene:VIT_18s0122g01240	3
gene:VIT_00s0225g00090	3
gene:VIT_05s0020g04140	3
gene:VIT_07s0031g02700	3
gene:VIT_01s0011g03410	3
gene:VIT_17s0000g02570	3
gene:VIT_03s0063g00520	3
gene:VIT_07s0031g00700	3
gene:VIT_14s0108g00580	3
gene:VIT_01s0011g05220	3
gene:VIT_05s0094g01550	3
gene:VIT_15s0046g03010	3
gene:VIT_01s0026g00400	3
gene:VIT_07s0005g02550	3
gene:VIT_15s0046g00470	3
gene:VIT_17s0000g05060	3
gene:VIT_14s0083g00630	3
gene:VIT_11s0016g05810	3
gene:VIT_18s0001g05440	3
gene:VIT_12s0035g01920	3
gene:VIT_00s0187g00180	3
gene:VIT_02s0234g00050	3
gene:VIT_06s0009g03210	3
gene:VIT_00s0259g00190	3
gene:VIT_16s0050g00570	3
gene:VIT_06s0004g02860	3
gene:VIT_11s0016g02090	3
gene:VIT_08s0040g01280	3
gene:VIT_04s0023g03770	3
gene:VIT_14s0128g00060	3
gene:VIT_04s0008g01900	3
gene:VIT_00s0322g00020	3
gene:VIT_19s0014g04660	3
gene:VIT_18s0001g13150	3
gene:VIT_09s0002g08820	3
gene:VIT_07s0031g00090	3
gene:VIT_08s0007g00440	3
gene:VIT_06s0004g00310	3
gene:VIT_02s0025g01170	3
gene:VIT_08s0058g00530	3
gene:VIT_11s0016g00860	3
gene:VIT_14s0066g00750	3
gene:VIT_18s0001g12940	3
gene:VIT_06s0004g04190	3
gene:VIT_05s0049g01470	3
gene:VIT_07s0005g04070	3
gene:VIT_19s0177g00290	3
gene:VIT_00s1818g00020	3
gene:VIT_04s0008g00620	3
gene:VIT_10s0003g00500	3
gene:VIT_07s0104g01140	3
gene:VIT_07s0005g05300	3
gene:VIT_01s0010g01030	3
gene:VIT_05s0049g02120	3
gene:VIT_03s0038g04410	3
gene:VIT_17s0000g02960	3
gene:VIT_00s0225g00150	3
gene:VIT_08s0056g00160	3
gene:VIT_00s1428g00020	3
gene:VIT_12s0134g00240	3
gene:VIT_06s0004g04890	3
gene:VIT_09s0002g01520	3
gene:VIT_06s0009g01580	3
gene:VIT_19s0085g00720	3
gene:VIT_07s0031g00970	3
gene:VIT_02s0087g00490	3
gene:VIT_09s0054g01790	3
gene:VIT_07s0005g02230	3
gene:VIT_11s0016g04800	3
gene:VIT_01s0011g01320	3
gene:VIT_18s0001g05730	3
gene:VIT_08s0007g04150	3
gene:VIT_08s0007g04620	3
gene:VIT_00s2849g00010	3
gene:VIT_12s0059g00230	3
gene:VIT_19s0093g00470	3
gene:VIT_02s0241g00020	3
gene:VIT_07s0104g00820	3
gene:VIT_18s0001g14840	3
gene:VIT_04s0079g00840	3
gene:VIT_14s0083g01010	3
gene:VIT_15s0048g00770	3
gene:VIT_14s0030g00320	3
gene:VIT_19s0014g02150	3
gene:VIT_06s0061g00590	3
gene:VIT_06s0004g05040	3
gene:VIT_18s0001g09130	3
gene:VIT_14s0036g00690	3
gene:VIT_19s0014g03360	3
gene:VIT_02s0025g03710	3
gene:VIT_11s0016g00680	3
gene:VIT_13s0067g01970	3
gene:VIT_05s0077g02330	3
gene:VIT_12s0059g02490	3
gene:VIT_03s0017g01430	3
gene:VIT_07s0005g00110	3
gene:VIT_02s0025g04790	3
gene:VIT_07s0005g01790	3
gene:VIT_07s0005g02070	3
gene:VIT_05s0049g00070	3
gene:VIT_00s0233g00140	3
gene:VIT_19s0015g00210	3
gene:VIT_08s0058g01010	3
gene:VIT_00s0207g00140	3
gene:VIT_19s0015g00180	3
gene:VIT_12s0035g02080	3
gene:VIT_13s0019g03480	3
gene:VIT_01s0011g01360	3
gene:VIT_14s0066g01580	3
gene:VIT_05s0029g00680	3
gene:VIT_15s0046g02030	3
gene:VIT_13s0074g00800	3
gene:VIT_18s0001g14100	3
gene:VIT_15s0048g00340	3
gene:VIT_04s0008g04950	3
gene:VIT_14s0108g01120	3
gene:VIT_01s0026g01190	3
gene:VIT_08s0056g00820	3
gene:VIT_07s0031g02900	3
gene:VIT_06s0080g00730	3
gene:VIT_04s0008g06850	3
gene:VIT_04s0008g00660	3
gene:VIT_17s0000g09410	3
gene:VIT_03s0038g04760	3
gene:VIT_15s0021g01610	3
gene:VIT_14s0066g00430	3
gene:VIT_11s0037g00420	3
gene:VIT_05s0020g00360	3
gene:VIT_00s0233g00030	3
gene:VIT_14s0171g00470	3
gene:VIT_10s0003g01550	3
gene:VIT_00s0269g00020	3
gene:VIT_14s0108g01330	3
gene:VIT_11s0052g01340	3
gene:VIT_19s0014g02310	3
gene:VIT_07s0005g02270	3
gene:VIT_01s0127g00710	3
gene:VIT_06s0004g00180	3
gene:VIT_08s0040g02100	3
gene:VIT_04s0044g00490	3
gene:VIT_14s0068g00670	3
gene:VIT_13s0156g00440	3
gene:VIT_12s0059g02000	3
gene:VIT_18s0001g12660	3
gene:VIT_18s0001g06450	3
gene:VIT_08s0040g03050	3
gene:VIT_12s0035g01300	3
gene:VIT_01s0010g03360	3
gene:VIT_14s0036g00080	3
gene:VIT_03s0038g03770	3
gene:VIT_14s0068g01150	3
gene:VIT_16s0050g01420	3
gene:VIT_15s0024g00910	3
gene:VIT_03s0091g00750	3
gene:VIT_01s0010g03980	3
gene:VIT_08s0056g01530	3
gene:VIT_00s0174g00120	3
gene:VIT_18s0072g01170	3
gene:VIT_14s0006g02230	3
gene:VIT_15s0046g02710	3
gene:VIT_12s0028g02440	3
gene:VIT_18s0001g02140	3
gene:VIT_11s0052g01810	3
gene:VIT_02s0087g00710	3
gene:VIT_05s0094g01490	3
gene:VIT_01s0026g02350	3
gene:VIT_13s0067g00960	3
gene:VIT_18s0001g13390	3
gene:VIT_00s0270g00030	3
gene:VIT_18s0041g02230	3
gene:VIT_00s2739g00010	3
gene:VIT_14s0030g00110	3
gene:VIT_18s0001g15630	3
gene:VIT_19s0027g00500	3
gene:VIT_00s1220g00010	3
gene:VIT_07s0129g01100	3
gene:VIT_14s0060g01920	3
gene:VIT_00s0179g00060	3
gene:VIT_00s0189g00070	3
gene:VIT_09s0002g02290	3
gene:VIT_17s0000g05240	3
gene:VIT_07s0129g00270	3
gene:VIT_00s1623g00010	3
gene:VIT_14s0219g00090	3
gene:VIT_06s0004g00890	3
gene:VIT_04s0008g06860	3
gene:VIT_05s0020g01970	3
gene:VIT_00s1194g00010	3
gene:VIT_18s0001g09640	3
gene:VIT_14s0068g00440	3
gene:VIT_18s0001g01960	3
gene:VIT_13s0019g00840	3
gene:VIT_13s0067g02070	3
gene:VIT_18s0001g13290	3
gene:VIT_04s0008g02740	3
gene:VIT_09s0002g04730	3
gene:VIT_14s0108g01080	3
gene:VIT_00s0776g00010	3
gene:VIT_15s0046g02450	3
gene:VIT_02s0033g01100	3
gene:VIT_14s0066g00610	3
gene:VIT_16s0098g00390	3
gene:VIT_00s0539g00010	3
gene:VIT_09s0002g04880	3
gene:VIT_06s0009g02680	3
gene:VIT_18s0001g01140	3
gene:VIT_17s0000g01560	3
gene:VIT_13s0156g00400	3
gene:VIT_03s0097g00160	3
gene:VIT_08s0040g03010	3
gene:VIT_12s0134g00160	3
gene:VIT_01s0127g00120	3
gene:VIT_06s0004g02160	3
gene:VIT_06s0080g00630	3
gene:VIT_00s0259g00170	3
gene:VIT_08s0058g00770	3
gene:VIT_00s0426g00010	3
gene:VIT_01s0127g00370	3
gene:VIT_07s0005g01860	3
gene:VIT_12s0028g02400	3
gene:VIT_11s0118g00440	3
gene:VIT_04s0008g06890	3
gene:VIT_14s0171g00140	3
gene:VIT_01s0011g05340	3
gene:VIT_18s0001g13350	3
gene:VIT_18s0001g07870	3
gene:VIT_09s0002g00980	3
gene:VIT_11s0016g05720	3
gene:VIT_06s0004g04690	3
gene:VIT_04s0023g03810	3
gene:VIT_18s0117g00060	3
gene:VIT_18s0001g09030	3
gene:VIT_00s0222g00100	3
gene:VIT_07s0130g00040	3
gene:VIT_17s0000g02230	3
gene:VIT_19s0014g03190	3
gene:VIT_12s0028g03410	3
gene:VIT_07s0005g00480	3
gene:VIT_05s0077g01040	3
gene:VIT_13s0074g00350	3
gene:VIT_17s0000g05200	3
gene:VIT_07s0104g00710	3
gene:VIT_18s0089g00340	3
gene:VIT_08s0058g00350	3
gene:VIT_01s0026g02460	3
gene:VIT_13s0019g03180	3
gene:VIT_07s0005g00870	3
gene:VIT_04s0023g01770	3
gene:VIT_03s0091g00450	3
gene:VIT_05s0029g00780	3
gene:VIT_17s0000g01090	3
gene:VIT_06s0009g01410	3
gene:VIT_08s0007g03600	3
gene:VIT_03s0038g00950	3
gene:VIT_07s0005g03360	3
gene:VIT_08s0007g07610	3
gene:VIT_10s0003g02460	3
gene:VIT_06s0009g00890	3
gene:VIT_11s0103g00190	3
gene:VIT_09s0002g06840	3
gene:VIT_16s0039g01810	3
gene:VIT_03s0038g04190	3
gene:VIT_12s0059g01270	3
gene:VIT_16s0039g00820	3
gene:VIT_13s0019g01050	3
gene:VIT_14s0066g00070	3
gene:VIT_05s0020g02920	3
gene:VIT_05s0029g01350	3
gene:VIT_10s0003g00350	3
gene:VIT_11s0103g00490	3
gene:VIT_16s0100g00230	3
gene:VIT_00s0372g00040	3
gene:VIT_07s0005g06580	3
gene:VIT_00s0238g00020	3
gene:VIT_01s0127g00610	3
gene:VIT_04s0008g02630	3
gene:VIT_04s0069g00830	3
gene:VIT_07s0005g03170	3
gene:VIT_08s0007g06170	3
gene:VIT_14s0030g00670	3
gene:VIT_08s0040g02770	3
gene:VIT_10s0003g02090	3
gene:VIT_07s0255g00020	3
gene:VIT_13s0019g04600	3
gene:VIT_16s0050g00070	3
gene:VIT_01s0137g00500	3
gene:VIT_17s0000g07140	3
gene:VIT_19s0014g03080	3
gene:VIT_18s0001g11860	3
gene:VIT_16s0050g02450	3
gene:VIT_07s0031g00110	3
gene:VIT_02s0154g00360	3
gene:VIT_08s0007g05560	3
gene:VIT_07s0005g04880	3
gene:VIT_13s0067g00390	3
gene:VIT_12s0057g00990	3
gene:VIT_03s0038g00410	3
gene:VIT_16s0022g02320	3
gene:VIT_00s0188g00110	3
gene:VIT_13s0019g01700	3
gene:VIT_11s0103g00510	3
gene:VIT_17s0000g02190	3
gene:VIT_00s0851g00020	3
gene:VIT_10s0092g00350	3
gene:VIT_04s0044g00680	3
gene:VIT_00s0268g00030	3
gene:VIT_09s0002g00140	3
gene:VIT_13s0019g04890	3
gene:VIT_15s0048g01130	3
gene:VIT_18s0072g01040	3
gene:VIT_05s0049g01290	3
gene:VIT_08s0007g04030	3
gene:VIT_16s0100g00430	3
gene:VIT_18s0086g00490	3
gene:VIT_18s0122g00710	3
gene:VIT_18s0041g00170	3
gene:VIT_00s0394g00010	3
gene:VIT_09s0018g01140	3
gene:VIT_13s0175g00190	3
gene:VIT_09s0002g03560	3
gene:VIT_08s0007g03010	3
gene:VIT_07s0005g00940	3
gene:VIT_07s0005g01360	3
gene:VIT_00s0225g00220	3
gene:VIT_16s0100g00640	3
gene:VIT_01s0010g00640	3
gene:VIT_08s0007g02760	3
gene:VIT_13s0064g00370	3
gene:VIT_09s0054g01610	3
gene:VIT_01s0026g00730	3
gene:VIT_04s0069g00870	3
gene:VIT_08s0040g01010	3
gene:VIT_07s0005g03070	3
gene:VIT_09s0002g04810	3
gene:VIT_00s0768g00010	3
gene:VIT_09s0002g00150	3
gene:VIT_09s0002g02080	3
gene:VIT_04s0044g00910	3
gene:VIT_08s0007g04350	3
gene:VIT_19s0014g04780	3
gene:VIT_12s0034g01130	3
gene:VIT_16s0039g00160	3
gene:VIT_04s0023g01120	3
gene:VIT_02s0025g02190	3
gene:VIT_04s0008g01480	3
gene:VIT_18s0075g00220	3
gene:VIT_02s0025g02360	3
gene:VIT_04s0023g00450	3
gene:VIT_09s0002g00280	3
gene:VIT_06s0009g01960	3
gene:VIT_01s0026g01900	3
gene:VIT_00s0199g00190	3
gene:VIT_05s0020g03250	3
gene:VIT_00s0301g00030	3
gene:VIT_03s0063g00670	3
gene:VIT_00s0204g00130	3
gene:VIT_08s0007g00950	3
gene:VIT_07s0005g02000	3
gene:VIT_09s0054g00010	3
gene:VIT_05s0136g00290	3
gene:VIT_05s0049g00610	3
gene:VIT_13s0019g02450	3
gene:VIT_04s0023g03480	3
gene:VIT_16s0022g02090	3
gene:VIT_01s0026g02570	3
gene:VIT_01s0127g00010	3
gene:VIT_13s0139g00260	3
gene:VIT_00s0187g00380	3
gene:VIT_19s0014g01320	3
gene:VIT_17s0000g04870	3
gene:VIT_10s0116g01610	3
gene:VIT_04s0008g02910	3
gene:VIT_18s0122g01050	3
gene:VIT_14s0066g02020	3
gene:VIT_00s0252g00030	3
gene:VIT_06s0061g01510	3
gene:VIT_07s0130g00420	3
gene:VIT_07s0031g00490	3
gene:VIT_17s0000g02430	3
gene:VIT_08s0040g00420	3
gene:VIT_08s0056g01520	3
gene:VIT_19s0014g01330	3
gene:VIT_16s0100g00470	3
gene:VIT_03s0063g01790	3
gene:VIT_11s0037g00610	3
gene:VIT_05s0049g01730	3
gene:VIT_08s0007g00300	3
gene:VIT_18s0001g15070	3
gene:VIT_00s2795g00010	3
gene:VIT_01s0010g02640	3
gene:VIT_04s0044g00230	3
gene:VIT_18s0001g14030	3
gene:VIT_13s0064g00100	3
gene:VIT_14s0036g00010	3
gene:VIT_01s0026g00480	3
gene:VIT_06s0004g05170	3
gene:VIT_08s0058g01280	3
gene:VIT_12s0059g01740	3
gene:VIT_16s0050g00080	3
gene:VIT_12s0059g02450	3
gene:VIT_15s0046g01630	3
gene:VIT_18s0001g14910	3
gene:VIT_12s0035g02210	3
gene:VIT_06s0004g06730	3
gene:VIT_14s0030g01360	3
gene:VIT_11s0118g00350	3
gene:VIT_00s1675g00010	3
gene:VIT_12s0035g01740	3
gene:VIT_15s0046g03770	3
gene:VIT_09s0002g03640	3
gene:VIT_19s0015g02010	3
gene:VIT_02s0025g02480	3
gene:VIT_14s0066g02420	3
gene:VIT_10s0003g01390	3
gene:VIT_05s0077g01130	3
gene:VIT_03s0132g00150	3
gene:VIT_17s0000g05700	3
gene:VIT_08s0007g08730	3
gene:VIT_11s0016g00110	3
gene:VIT_13s0074g00100	3
gene:VIT_10s0042g00580	3
gene:VIT_06s0004g04090	3
gene:VIT_08s0040g01970	3
gene:VIT_14s0171g00090	3
gene:VIT_19s0015g01460	3
gene:VIT_00s0386g00030	3
gene:VIT_12s0028g01430	3
gene:VIT_08s0007g05520	3
gene:VIT_19s0090g00440	3
gene:VIT_03s0038g03810	3
gene:VIT_12s0059g02710	3
gene:VIT_14s0066g00400	3
gene:VIT_14s0219g00060	3
gene:VIT_07s0141g00920	3
gene:VIT_03s0038g04680	3
gene:VIT_14s0066g01860	3
gene:VIT_13s0067g00990	3
gene:VIT_00s0218g00090	3
gene:VIT_09s0018g01220	3
gene:VIT_06s0080g00910	3
gene:VIT_16s0039g02490	3
gene:VIT_12s0035g01710	3
gene:VIT_13s0047g00860	3
gene:VIT_11s0016g01970	3
gene:VIT_19s0090g00020	3
gene:VIT_14s0083g00990	3
gene:VIT_12s0034g01400	3
gene:VIT_00s0301g00170	3
gene:VIT_08s0040g00790	3
gene:VIT_08s0040g00460	3
gene:VIT_10s0116g00300	3
gene:VIT_00s0776g00020	3
gene:VIT_03s0038g02180	3
gene:VIT_09s0018g01400	3
gene:VIT_13s0084g00630	3
gene:VIT_15s0048g02990	3
gene:VIT_15s0048g02770	3
gene:VIT_18s0001g02560	3
gene:VIT_08s0056g00290	3
gene:VIT_14s0006g00380	3
gene:VIT_14s0171g00210	3
gene:VIT_01s0010g00380	3
gene:VIT_12s0059g02330	3
gene:VIT_11s0016g02300	3
gene:VIT_16s0039g01470	3
gene:VIT_04s0023g02070	3
gene:VIT_12s0055g00450	3
gene:VIT_11s0103g00230	3
gene:VIT_03s0091g00130	3
gene:VIT_07s0005g05990	3
gene:VIT_12s0035g01880	3
gene:VIT_00s0965g00010	3
gene:VIT_03s0110g00370	3
gene:VIT_18s0041g02300	3
gene:VIT_19s0085g00030	3
gene:VIT_00s0181g00130	3
gene:VIT_16s0022g02060	3
gene:VIT_14s0060g01830	3
gene:VIT_03s0017g01770	3
gene:VIT_03s0038g01290	3
gene:VIT_07s0005g05660	3
gene:VIT_11s0052g01650	3
gene:VIT_14s0068g01970	3
gene:VIT_10s0003g04370	3
gene:VIT_12s0059g01330	3
gene:VIT_15s0046g03730	3
gene:VIT_01s0026g01590	3
gene:VIT_14s0066g00330	3
gene:VIT_10s0003g05420	3
gene:VIT_03s0038g01840	3
gene:VIT_03s0091g00390	3
gene:VIT_14s0060g01780	3
gene:VIT_04s0044g01670	3
gene:VIT_13s0019g03400	3
gene:VIT_16s0050g01870	3
gene:VIT_04s0044g01520	3
gene:VIT_01s0010g01450	3
gene:VIT_18s0117g00340	3
gene:VIT_18s0122g00420	3
gene:VIT_17s0000g07750	3
gene:VIT_00s0341g00010	3
gene:VIT_16s0050g01780	3
gene:VIT_05s0077g00960	3
gene:VIT_09s0070g00130	3
gene:VIT_02s0025g03320	3
gene:VIT_19s0085g00470	3
gene:VIT_01s0137g00660	3
gene:VIT_03s0038g00490	3
gene:VIT_14s0066g00100	3
gene:VIT_06s0004g02510	3
gene:VIT_06s0004g01720	3
gene:VIT_06s0004g03390	3
gene:VIT_01s0026g00690	3
gene:VIT_18s0001g02220	3
gene:VIT_04s0023g02610	3
gene:VIT_01s0011g04390	3
gene:VIT_12s0028g02230	3
gene:VIT_08s0040g03140	3
gene:VIT_19s0014g02170	3
gene:VIT_05s0124g00540	3
gene:VIT_06s0004g01110	3
gene:VIT_05s0094g00190	3
gene:VIT_08s0007g07170	3
gene:VIT_03s0063g00810	3
gene:VIT_17s0000g07690	3
gene:VIT_19s0177g00210	3
gene:VIT_05s0094g00520	3
gene:VIT_12s0134g00200	3
gene:VIT_03s0017g00490	3
gene:VIT_05s0020g02630	3
gene:VIT_11s0016g02870	3
gene:VIT_08s0007g07890	3
gene:VIT_19s0027g00450	3
gene:VIT_19s0090g01400	3
gene:VIT_11s0016g04840	3
gene:VIT_03s0038g02140	3
gene:VIT_05s0020g02580	3
gene:VIT_19s0090g00570	3
gene:VIT_12s0035g01220	3
gene:VIT_18s0001g13460	3
gene:VIT_06s0009g02710	3
gene:VIT_07s0031g01320	3
gene:VIT_12s0034g01270	3
gene:VIT_12s0057g00420	3
gene:VIT_13s0156g00110	3
gene:VIT_08s0007g05490	3
gene:VIT_08s0007g01380	3
gene:VIT_16s0100g01280	3
gene:VIT_14s0068g00010	3
gene:VIT_09s0070g00440	3
gene:VIT_09s0018g00270	3
gene:VIT_02s0025g04130	3
gene:VIT_15s0046g00750	3
gene:VIT_07s0005g01900	3
gene:VIT_07s0129g00700	3
gene:VIT_12s0028g02560	3
gene:VIT_12s0134g00430	3
gene:VIT_09s0002g04180	3
gene:VIT_11s0052g01060	3
gene:VIT_12s0035g01190	3
gene:VIT_18s0001g11670	3
gene:VIT_19s0014g03420	3
gene:VIT_18s0001g08800	3
gene:VIT_10s0003g01050	3
gene:VIT_10s0003g00900	3
gene:VIT_17s0000g04090	3
gene:VIT_02s0154g00540	3
gene:VIT_10s0405g00040	3
gene:VIT_08s0007g05000	3
gene:VIT_10s0003g02500	3
gene:VIT_00s0179g00100	3
gene:VIT_16s0022g01690	3
gene:VIT_07s0151g00540	3
gene:VIT_07s0141g00710	3
gene:VIT_18s0001g15140	3
gene:VIT_06s0061g01140	3
gene:VIT_19s0085g00830	3
gene:VIT_09s0002g00010	3
gene:VIT_08s0058g01270	3
gene:VIT_14s0068g00210	3
gene:VIT_01s0026g00410	3
gene:VIT_13s0064g00920	3
gene:VIT_02s0033g00010	3
gene:VIT_02s0025g00810	3
gene:VIT_03s0038g01100	3
gene:VIT_06s0004g04820	3
gene:VIT_05s0062g00790	3
gene:VIT_06s0004g06090	3
gene:VIT_02s0012g02660	3
gene:VIT_18s0001g09520	3
gene:VIT_18s0001g12760	3
gene:VIT_05s0020g00730	3
gene:VIT_08s0007g03120	3
gene:VIT_13s0067g02500	3
gene:VIT_17s0000g09750	3
gene:VIT_07s0005g06290	3
gene:VIT_08s0007g05600	3
gene:VIT_10s0003g01470	3
gene:VIT_19s0015g01790	3
gene:VIT_18s0041g00800	3
gene:VIT_02s0025g00640	3
gene:VIT_05s0020g03720	3
gene:VIT_04s0023g01360	3
gene:VIT_09s0002g05800	3
gene:VIT_19s0014g01040	3
gene:VIT_08s0056g01290	3
gene:VIT_00s0194g00220	3
gene:VIT_13s0019g05170	3
gene:VIT_06s0061g01300	3
gene:VIT_08s0056g01310	3
gene:VIT_06s0009g02020	3
gene:VIT_16s0098g01850	3
gene:VIT_02s0012g01660	3
gene:VIT_04s0023g01590	3
gene:VIT_18s0072g00400	3
gene:VIT_04s0044g00850	3
gene:VIT_00s0916g00010	3
gene:VIT_17s0000g09480	3
gene:VIT_18s0122g00640	3
gene:VIT_11s0016g02880	3
gene:VIT_06s0004g01650	3
gene:VIT_09s0002g05300	3
gene:VIT_08s0040g00490	3
gene:VIT_11s0016g03420	3
gene:VIT_16s0039g02150	3
gene:VIT_09s0054g00780	3
gene:VIT_01s0127g00740	3
gene:VIT_08s0056g00190	3
gene:VIT_11s0052g01310	3
gene:VIT_07s0151g00200	3
gene:VIT_05s0062g00980	3
gene:VIT_08s0007g07840	3
gene:VIT_01s0011g01330	3
gene:VIT_01s0011g04970	3
gene:VIT_09s0002g05530	3
gene:VIT_18s0122g01250	3
gene:VIT_19s0015g01730	3
gene:VIT_19s0014g02010	3
gene:VIT_19s0014g04690	3
gene:VIT_18s0001g00800	3
gene:VIT_13s0106g00010	3
gene:VIT_08s0007g03290	3
gene:VIT_14s0006g02490	3
gene:VIT_12s0142g00390	3
gene:VIT_04s0044g02010	3
gene:VIT_15s0046g01870	3
gene:VIT_18s0001g07960	3
gene:VIT_19s0015g01110	3
gene:VIT_12s0055g00830	3
gene:VIT_01s0010g01280	3
gene:VIT_05s0020g01820	3
gene:VIT_18s0041g00340	3
gene:VIT_18s0001g10830	3
gene:VIT_07s0031g00620	3
gene:VIT_13s0019g00600	3
gene:VIT_16s0039g02500	3
gene:VIT_15s0048g00350	3
gene:VIT_17s0000g03240	3
gene:VIT_19s0015g00190	3
gene:VIT_07s0191g00030	3
gene:VIT_01s0010g02250	3
gene:VIT_02s0012g00290	3
gene:VIT_14s0066g02310	3
gene:VIT_01s0011g03400	3
gene:VIT_09s0002g03770	3
gene:VIT_14s0219g00270	3
gene:VIT_01s0011g01640	3
gene:VIT_16s0039g01360	3
gene:VIT_00s0194g00260	3
gene:VIT_08s0040g01150	3
gene:VIT_14s0066g02660	3
gene:VIT_08s0032g00910	3
gene:VIT_18s0001g13710	3
gene:VIT_01s0010g01610	3
gene:VIT_01s0011g06410	3
gene:VIT_00s0216g00020	3
gene:VIT_09s0054g01590	3
gene:VIT_03s0063g01070	3
gene:VIT_08s0040g00980	3
gene:VIT_03s0038g01300	3
gene:VIT_19s0014g03740	3
gene:VIT_06s0009g01800	3
gene:VIT_14s0006g02760	3
gene:VIT_14s0006g02590	3
gene:VIT_09s0002g04760	3
gene:VIT_06s0009g03420	3
gene:VIT_08s0007g05400	3
gene:VIT_07s0197g00220	3
gene:VIT_18s0001g12980	3
gene:VIT_13s0156g00470	3
gene:VIT_09s0002g06180	3
gene:VIT_01s0026g00840	3
gene:VIT_04s0023g02390	3
gene:VIT_13s0019g04920	3
gene:VIT_01s0137g00410	3
gene:VIT_07s0005g01060	3
gene:VIT_05s0020g00830	3
gene:VIT_13s0067g03050	3
gene:VIT_13s0019g03910	3
gene:VIT_14s0108g00080	3
gene:VIT_17s0000g08850	3
gene:VIT_10s0003g00080	3
gene:VIT_10s0003g02830	3
gene:VIT_17s0000g03760	3
gene:VIT_02s0025g00140	3
gene:VIT_14s0030g01820	3
gene:VIT_05s0049g00110	3
gene:VIT_05s0094g01500	3
gene:VIT_02s0234g00060	3
gene:VIT_09s0002g00180	3
gene:VIT_04s0008g02850	3
gene:VIT_01s0026g00450	3
gene:VIT_08s0007g04920	3
gene:VIT_17s0000g00230	3
gene:VIT_07s0289g00020	3
gene:VIT_09s0002g04560	3
gene:VIT_17s0000g00620	3
gene:VIT_07s0151g00730	3
gene:VIT_13s0158g00330	3
gene:VIT_08s0058g01370	3
gene:VIT_04s0044g00170	3
gene:VIT_13s0019g05270	3
gene:VIT_00s0346g00040	3
gene:VIT_10s0116g01580	3
gene:VIT_07s0129g01110	3
gene:VIT_18s0001g01440	3
gene:VIT_00s0215g00030	3
gene:VIT_00s0347g00110	3
gene:VIT_03s0063g01880	3
gene:VIT_08s0007g03940	3
gene:VIT_12s0028g02860	3
gene:VIT_19s0015g01980	3
gene:VIT_13s0019g04480	3
gene:VIT_04s0069g00930	3
gene:VIT_17s0000g09610	3
gene:VIT_18s0001g04420	3
gene:VIT_18s0089g01040	3
gene:VIT_03s0063g02500	3
gene:VIT_14s0108g01110	3
gene:VIT_03s0091g00420	3
gene:VIT_07s0005g04110	3
gene:VIT_01s0011g01180	3
gene:VIT_04s0008g06480	3
gene:VIT_04s0044g00810	3
gene:VIT_04s0008g03300	3
gene:VIT_07s0104g00220	3
gene:VIT_06s0004g08210	3
gene:VIT_00s1241g00010	3
gene:VIT_01s0011g03720	3
gene:VIT_19s0014g01690	3
gene:VIT_01s0011g04110	3
gene:VIT_17s0000g00600	3
gene:VIT_05s0020g02250	3
gene:VIT_02s0025g04210	3
gene:VIT_11s0016g04890	3
gene:VIT_08s0032g01030	3
gene:VIT_01s0011g02340	3
gene:VIT_14s0060g02720	3
gene:VIT_14s0030g02260	3
gene:VIT_07s0005g03290	3
gene:VIT_04s0044g00990	3
gene:VIT_09s0002g01030	3
gene:VIT_13s0047g01200	3
gene:VIT_12s0028g02590	3
gene:VIT_10s0003g02620	3
gene:VIT_11s0016g04580	3
gene:VIT_05s0049g00480	3
gene:VIT_19s0090g01530	3
gene:VIT_04s0008g05570	3
gene:VIT_11s0016g04790	3
gene:VIT_00s0445g00010	3
gene:VIT_12s0059g01030	3
gene:VIT_15s0021g00050	3
gene:VIT_18s0001g06650	3
gene:VIT_15s0048g00970	3
gene:VIT_08s0007g01680	3
gene:VIT_04s0023g03330	3
gene:VIT_17s0000g09420	3
gene:VIT_01s0011g01960	3
gene:VIT_18s0117g00450	3
gene:VIT_04s0044g01380	3
gene:VIT_06s0009g01820	3
gene:VIT_14s0108g01340	3
gene:VIT_07s0005g01290	3
gene:ENSRNA049465769	3
gene:VIT_04s0008g03640	3
gene:VIT_09s0002g01110	3
gene:VIT_11s0037g00860	3
gene:VIT_06s0080g00590	3
gene:VIT_06s0004g01520	3
gene:VIT_11s0016g00510	3
gene:VIT_00s0391g00070	3
gene:VIT_11s0065g01070	3
gene:VIT_18s0001g13190	3
gene:VIT_09s0002g05730	3
gene:VIT_12s0028g01360	3
gene:VIT_17s0000g06820	3
gene:VIT_07s0005g02100	3
gene:VIT_19s0014g05000	3
gene:VIT_01s0011g01440	3
gene:VIT_09s0002g01800	3
gene:VIT_08s0007g02110	3
gene:VIT_16s0098g01300	3
gene:VIT_03s0091g00460	3
gene:VIT_17s0000g04530	3
gene:VIT_19s0015g00260	3
gene:VIT_01s0011g05600	3
gene:VIT_13s0175g00110	3
gene:VIT_13s0067g00150	3
gene:VIT_12s0035g01340	3
gene:VIT_14s0030g01610	3
gene:VIT_18s0001g14750	3
gene:VIT_18s0001g05700	3
gene:VIT_00s0399g00020	3
gene:VIT_03s0063g01030	3
gene:VIT_18s0001g11050	3
gene:VIT_08s0105g00440	3
gene:VIT_00s0992g00010	3
gene:VIT_10s0116g00440	3
gene:VIT_14s0128g00420	3
gene:VIT_18s0001g10730	3
gene:VIT_01s0011g00840	3
gene:VIT_14s0030g02020	3
gene:VIT_03s0038g02920	3
gene:VIT_00s0349g00040	3
gene:VIT_10s0116g01230	3
gene:VIT_07s0031g02400	3
gene:VIT_16s0050g00740	3
gene:VIT_03s0063g01950	3
gene:VIT_06s0009g01420	3
gene:VIT_07s0005g04520	3
gene:VIT_15s0046g03530	3
gene:VIT_08s0040g02340	3
gene:VIT_12s0035g00660	3
gene:VIT_00s0299g00060	3
gene:VIT_05s0020g02160	3
gene:VIT_07s0031g01690	3
gene:VIT_08s0007g04610	3
gene:VIT_18s0001g00680	3
gene:VIT_12s0028g03760	3
gene:VIT_13s0106g00820	3
gene:VIT_00s0742g00030	3
gene:VIT_02s0025g00270	3
gene:VIT_00s0265g00090	3
gene:VIT_02s0025g00600	3
gene:VIT_06s0004g06660	3
gene:VIT_09s0002g00350	3
gene:VIT_08s0007g01480	3
gene:VIT_05s0020g02660	3
gene:VIT_09s0054g01580	3
gene:VIT_01s0011g05350	3
gene:VIT_06s0009g00320	3
gene:VIT_06s0009g03360	3
gene:VIT_18s0001g07920	3
gene:VIT_00s0282g00040	3
gene:VIT_10s0116g00870	3
gene:VIT_18s0001g11240	3
gene:VIT_03s0091g00820	3
gene:VIT_06s0004g08300	3
gene:VIT_06s0004g02880	3
gene:VIT_07s0005g04420	3
gene:VIT_15s0021g01340	3
gene:VIT_16s0039g02600	3
gene:VIT_05s0020g01000	3
gene:VIT_17s0000g05880	3
gene:VIT_00s0227g00180	3
gene:VIT_15s0048g02780	3
gene:VIT_00s0445g00030	3
gene:VIT_04s0008g03610	3
gene:VIT_16s0098g00980	3
gene:VIT_01s0011g06540	3
gene:VIT_07s0005g00850	3
gene:VIT_05s0077g00880	3
gene:VIT_13s0067g01670	3
gene:VIT_12s0028g01330	3
gene:VIT_15s0045g00500	3
gene:VIT_02s0025g03680	3
gene:VIT_05s0077g02210	3
gene:VIT_13s0067g00100	3
gene:VIT_19s0027g01810	3
gene:VIT_02s0025g00480	3
gene:VIT_04s0008g00130	3
gene:VIT_08s0007g00650	3
gene:VIT_02s0012g01250	3
gene:VIT_04s0044g00880	3
gene:VIT_04s0008g03230	3
gene:VIT_00s0335g00020	3
gene:VIT_07s0005g03120	3
gene:VIT_02s0025g04440	3
gene:VIT_15s0046g01640	3
gene:VIT_08s0040g02700	3
gene:VIT_05s0020g01790	3
gene:VIT_06s0004g06630	3
gene:VIT_17s0000g05410	3
gene:VIT_00s0432g00020	3
gene:VIT_04s0008g01140	3
gene:VIT_02s0025g02180	3
gene:VIT_00s1364g00020	3
gene:VIT_10s0092g00640	3
gene:VIT_06s0004g07150	3
gene:VIT_05s0102g00710	3
gene:VIT_11s0037g00220	3
gene:VIT_00s0184g00230	3
gene:VIT_00s0160g00370	3
gene:VIT_13s0067g01430	3
gene:VIT_06s0080g00840	3
gene:VIT_18s0001g12930	3
gene:VIT_04s0044g01330	3
gene:VIT_15s0048g01310	3
gene:VIT_05s0102g00270	3
gene:VIT_00s0264g00020	3
gene:VIT_07s0005g00230	3
gene:VIT_02s0012g00320	3
gene:VIT_14s0066g00300	3
gene:VIT_11s0016g05290	3
gene:VIT_08s0007g01510	3
gene:VIT_18s0001g04380	3
gene:VIT_11s0016g01980	3
gene:VIT_04s0008g02920	3
gene:VIT_01s0127g00250	3
gene:VIT_03s0038g02220	3
gene:VIT_11s0037g00600	3
gene:VIT_10s0116g00950	3
gene:VIT_18s0001g02600	3
gene:VIT_08s0056g00150	3
gene:VIT_08s0058g00840	3
gene:VIT_09s0002g01860	3
gene:VIT_15s0046g03100	3
gene:VIT_13s0064g00110	3
gene:VIT_12s0035g01990	3
gene:VIT_18s0001g04600	3
gene:VIT_19s0093g00380	3
gene:VIT_09s0002g03570	3
gene:VIT_11s0016g04370	3
gene:VIT_14s0060g01590	3
gene:VIT_17s0000g01260	3
gene:VIT_08s0056g00010	3
gene:VIT_10s0116g01140	3
gene:VIT_12s0121g00030	3
gene:VIT_00s0227g00020	3
gene:VIT_07s0005g01310	3
gene:VIT_08s0007g00690	3
gene:VIT_00s0181g00140	3
gene:VIT_18s0001g07170	3
gene:VIT_11s0052g01090	3
gene:VIT_13s0067g03280	3
gene:VIT_18s0001g12400	3
gene:VIT_07s0151g00850	3
gene:VIT_11s0078g00420	3
gene:VIT_04s0008g01100	3
gene:VIT_11s0016g00930	3
gene:VIT_04s0023g02430	3
gene:VIT_15s0048g02140	3
gene:VIT_11s0037g00560	3
gene:VIT_13s0320g00020	3
gene:VIT_14s0060g01450	3
gene:VIT_17s0000g00980	3
gene:VIT_00s0734g00020	3
gene:VIT_00s0333g00050	3
gene:VIT_12s0028g01420	3
gene:VIT_19s0014g05070	3
gene:VIT_15s0048g00130	3
gene:VIT_00s0324g00090	3
gene:VIT_14s0171g00080	3
gene:VIT_10s0003g02120	3
gene:VIT_03s0038g01790	3
gene:VIT_16s0039g00320	3
gene:VIT_04s0023g01490	3
gene:VIT_14s0060g01340	3
gene:VIT_04s0008g01350	3
gene:VIT_00s0253g00060	3
gene:VIT_00s0274g00010	3
gene:VIT_14s0128g00250	3
gene:VIT_01s0011g02510	3
gene:VIT_12s0059g01750	3
gene:VIT_11s0118g00710	3
gene:VIT_11s0016g03740	3
gene:VIT_05s0094g00740	3
gene:VIT_00s0265g00120	3
gene:VIT_06s0009g01720	3
gene:VIT_11s0052g01210	3
gene:VIT_03s0063g00840	3
gene:VIT_14s0060g00640	3
gene:VIT_04s0008g02070	3
gene:VIT_17s0000g08730	3
gene:VIT_07s0031g02390	3
gene:VIT_18s0001g08980	3
gene:VIT_15s0048g00980	3
gene:VIT_13s0067g00220	3
gene:VIT_09s0002g06260	3
gene:VIT_08s0058g00800	3
gene:VIT_08s0007g01020	3
gene:VIT_02s0025g05120	3
gene:VIT_07s0185g00050	3
gene:VIT_05s0077g00800	3
gene:VIT_04s0008g05040	3
gene:VIT_12s0035g01250	3
gene:VIT_14s0060g01750	3
gene:VIT_07s0005g05140	3
gene:VIT_04s0008g03440	3
gene:VIT_00s0454g00040	3
gene:VIT_02s0012g02700	3
gene:VIT_03s0091g00120	3
gene:VIT_14s0060g00440	3
gene:VIT_05s0077g01180	3
gene:VIT_12s0059g00170	3
gene:VIT_10s0116g00850	3
gene:VIT_13s0084g00430	3
gene:VIT_12s0057g01350	3
gene:VIT_01s0011g01570	3
gene:VIT_00s0253g00180	3
gene:VIT_07s0141g00240	3
gene:VIT_17s0000g09970	3
gene:VIT_08s0007g03040	3
gene:VIT_07s0005g00080	3
gene:VIT_14s0083g01170	3
gene:VIT_14s0068g02030	3
gene:VIT_12s0028g03050	3
gene:VIT_02s0025g04400	3
gene:VIT_09s0002g04820	3
gene:VIT_16s0098g01090	3
gene:VIT_06s0004g01280	3
gene:VIT_12s0059g01340	3
gene:VIT_19s0014g04650	3
gene:VIT_13s0073g00250	3
gene:VIT_18s0122g00930	3
gene:VIT_00s0214g00120	3
gene:VIT_09s0018g00100	3
gene:VIT_14s0171g00040	3
gene:VIT_17s0000g07740	3
gene:VIT_08s0007g04510	3
gene:VIT_08s0040g01920	3
gene:VIT_19s0015g01970	3
gene:VIT_12s0028g02200	3
gene:VIT_07s0031g00060	3
gene:VIT_02s0012g00470	3
gene:VIT_06s0004g07010	3
gene:VIT_13s0019g01970	3
gene:VIT_09s0002g08710	3
gene:VIT_10s0597g00020	3
gene:VIT_15s0021g00840	3
gene:VIT_18s0089g01080	3
gene:VIT_04s0008g03920	3
gene:VIT_14s0030g01880	3
gene:VIT_04s0008g05500	3
gene:VIT_08s0007g08980	3
gene:VIT_01s0026g01490	3
gene:VIT_18s0001g13500	3
gene:VIT_05s0102g00370	3
gene:VIT_11s0016g05250	3
gene:VIT_14s0006g02550	3
gene:VIT_02s0025g03990	3
gene:VIT_00s0360g00050	3
gene:VIT_01s0150g00180	3
gene:VIT_12s0059g00130	3
gene:VIT_07s0031g03200	3
gene:VIT_03s0063g00390	3
gene:VIT_13s0019g04680	3
gene:VIT_08s0007g06560	3
gene:VIT_11s0037g01410	3
gene:VIT_16s0022g01250	3
gene:VIT_05s0049g01970	3
gene:VIT_07s0031g01520	3
gene:VIT_11s0065g00320	3
gene:VIT_02s0025g00850	3
gene:VIT_04s0008g06530	3
gene:VIT_14s0066g00320	3
gene:VIT_16s0022g02470	3
gene:VIT_19s0015g01890	3
gene:VIT_03s0063g00140	3
gene:VIT_00s0669g00010	3
gene:VIT_15s0048g01450	3
gene:VIT_08s0007g03860	3
gene:VIT_12s0059g01300	3
gene:VIT_00s0374g00030	3
gene:VIT_16s0039g01170	3
gene:VIT_11s0078g00430	3
gene:VIT_14s0006g02900	3
gene:VIT_08s0007g02610	3
gene:VIT_02s0025g01230	3
gene:VIT_07s0191g00240	3
gene:VIT_18s0001g11910	3
gene:VIT_13s0084g00100	3
gene:VIT_08s0032g00720	3
gene:VIT_15s0048g02260	3
gene:VIT_07s0005g01660	3
gene:VIT_14s0006g01430	3
gene:VIT_06s0004g07050	3
gene:VIT_10s0071g00470	3
gene:VIT_09s0054g01060	3
gene:VIT_04s0008g05850	3
gene:VIT_16s0115g00070	3
gene:VIT_01s0137g00630	3
gene:VIT_17s0000g01410	3
gene:VIT_13s0019g05130	3
gene:VIT_18s0001g08370	3
gene:VIT_17s0000g05840	3
gene:VIT_05s0020g02570	3
gene:VIT_05s0094g00530	3
gene:VIT_13s0156g00160	3
gene:VIT_06s0004g08060	3
gene:VIT_15s0048g01660	3
gene:VIT_08s0007g01060	3
gene:VIT_04s0044g01750	3
gene:VIT_05s0062g01090	3
gene:VIT_18s0001g04680	3
gene:VIT_13s0139g00120	3
gene:VIT_19s0014g04250	3
gene:VIT_15s0021g01020	3
gene:VIT_09s0002g06100	3
gene:VIT_11s0016g04820	3
gene:VIT_01s0011g01300	3
gene:VIT_09s0002g03390	3
gene:VIT_18s0122g00880	3
gene:VIT_11s0016g03410	3
gene:VIT_03s0110g00170	3
gene:VIT_08s0007g08250	3
gene:VIT_19s0014g05010	3
gene:VIT_14s0060g02410	3
gene:VIT_10s0116g00820	3
gene:VIT_07s0031g02720	3
gene:VIT_06s0004g02810	3
gene:VIT_18s0001g05270	3
gene:VIT_08s0058g01260	3
gene:VIT_18s0001g13140	3
gene:VIT_07s0031g02180	3
gene:VIT_11s0052g01040	3
gene:VIT_14s0066g02380	3
gene:VIT_08s0105g00390	3
gene:VIT_04s0044g02000	3
gene:VIT_11s0016g00970	3
gene:VIT_19s0014g00010	3
gene:VIT_06s0004g03900	3
gene:VIT_04s0044g00310	3
gene:VIT_06s0009g03230	3
gene:VIT_18s0001g05460	3
gene:VIT_03s0091g00050	3
gene:VIT_01s0011g04420	3
gene:VIT_18s0001g14350	3
gene:VIT_18s0001g14680	3
gene:VIT_18s0001g12440	3
gene:VIT_12s0028g03370	3
gene:VIT_01s0011g06200	3
gene:VIT_00s0286g00010	3
gene:VIT_02s0025g02420	3
gene:VIT_02s0025g00860	3
gene:VIT_19s0015g01000	3
gene:VIT_04s0008g06500	3
gene:VIT_15s0046g02800	3
gene:VIT_03s0038g03210	3
gene:VIT_09s0002g00170	3
gene:VIT_18s0001g14120	3
gene:VIT_00s0227g00140	3
gene:VIT_01s0011g00490	3
gene:VIT_12s0028g02740	3
gene:VIT_07s0005g00890	3
gene:VIT_13s0084g00150	3
gene:VIT_06s0004g00830	3
gene:VIT_18s0001g00980	3
gene:VIT_08s0058g00020	3
gene:VIT_18s0089g01010	3
gene:VIT_02s0025g01190	3
gene:VIT_08s0040g01140	3
gene:VIT_08s0007g07110	3
gene:VIT_14s0036g00820	3
gene:VIT_16s0148g00220	3
gene:VIT_08s0040g00810	3
gene:VIT_14s0030g00500	3
gene:VIT_13s0019g04380	3
gene:VIT_05s0136g00390	3
gene:VIT_03s0038g03040	3
gene:VIT_00s0131g00050	3
gene:VIT_03s0038g01060	3
gene:VIT_05s0020g01650	3
gene:VIT_10s0003g00520	3
gene:VIT_08s0007g09040	3
gene:VIT_17s0000g08780	3
gene:VIT_01s0010g02500	3
gene:VIT_03s0038g00530	3
gene:VIT_14s0066g00460	3
gene:VIT_05s0077g01670	3
gene:VIT_00s0225g00170	3
gene:VIT_12s0034g01460	3
gene:VIT_00s0301g00110	3
gene:VIT_17s0000g02320	3
gene:VIT_18s0122g00240	3
gene:VIT_09s0018g01620	3
gene:VIT_11s0016g05360	3
gene:VIT_00s0583g00010	3
gene:VIT_00s0174g00310	3
gene:VIT_15s0046g03650	3
gene:VIT_19s0090g00750	3
gene:VIT_01s0011g03470	3
gene:VIT_08s0056g00790	3
gene:VIT_06s0004g02100	3
gene:VIT_04s0008g06760	3
gene:VIT_04s0008g04440	3
gene:VIT_00s0370g00020	3
gene:VIT_04s0023g02200	3
gene:VIT_15s0046g03030	3
gene:VIT_03s0038g02310	3
gene:VIT_17s0000g08840	3
gene:VIT_13s0064g00970	3
gene:VIT_15s0048g00750	3
gene:VIT_14s0171g00330	3
gene:VIT_05s0020g04940	3
gene:VIT_16s0098g00770	3
gene:VIT_02s0025g04100	3
gene:VIT_02s0025g03480	3
gene:VIT_00s0445g00020	3
gene:VIT_18s0117g00370	3
gene:VIT_01s0011g00660	3
gene:VIT_02s0025g02460	3
gene:VIT_05s0102g01100	3
gene:VIT_08s0040g00170	3
gene:VIT_08s0040g03400	3
gene:VIT_06s0009g00230	3
gene:VIT_12s0028g03990	3
gene:VIT_01s0010g01290	3
gene:VIT_08s0058g01030	3
gene:VIT_19s0014g00220	3
gene:VIT_01s0011g04490	3
gene:VIT_09s0054g01570	3
gene:VIT_16s0098g00750	3
gene:VIT_01s0011g06450	3
gene:VIT_18s0001g12290	3
gene:VIT_12s0028g02870	3
gene:VIT_17s0000g01360	3
gene:VIT_04s0023g01790	3
gene:VIT_06s0004g01830	3
gene:VIT_19s0090g01300	3
gene:VIT_01s0150g00190	3
gene:VIT_11s0016g01080	3
gene:VIT_01s0011g05670	3
gene:VIT_07s0005g03600	3
gene:VIT_09s0002g03240	3
gene:VIT_01s0137g00760	3
gene:VIT_14s0068g00790	3
gene:VIT_14s0066g01800	3
gene:VIT_06s0004g00970	3
gene:VIT_10s0116g01540	3
gene:VIT_12s0134g00260	3
gene:VIT_01s0127g00800	3
gene:VIT_03s0088g00200	3
gene:VIT_04s0023g00670	3
gene:VIT_00s0813g00010	3
gene:VIT_19s0015g01430	3
gene:VIT_12s0059g02390	3
gene:VIT_12s0035g01420	3
gene:VIT_01s0010g03060	3
gene:VIT_13s0156g00460	3
gene:VIT_06s0004g06900	3
gene:VIT_08s0007g05430	3
gene:VIT_02s0025g01500	3
gene:VIT_12s0035g01280	3
gene:VIT_06s0004g08150	3
gene:VIT_00s0259g00150	3
gene:VIT_05s0102g00950	3
gene:VIT_15s0021g01800	3
gene:VIT_01s0011g02500	3
gene:VIT_00s1397g00010	3
gene:VIT_06s0061g00860	3
gene:VIT_16s0050g01440	3
gene:VIT_05s0077g02380	3
gene:VIT_15s0048g01390	3
gene:VIT_14s0068g00260	3
gene:VIT_18s0001g06640	3
gene:VIT_04s0023g02930	3
gene:VIT_00s0572g00010	3
gene:VIT_11s0016g03780	3
gene:VIT_04s0008g01750	3
gene:VIT_11s0016g04200	3
gene:VIT_00s0559g00010	3
gene:VIT_11s0118g00420	3
gene:VIT_14s0128g00790	3
gene:VIT_16s0100g00250	3
gene:VIT_02s0025g01630	3
gene:VIT_07s0031g01270	3
gene:VIT_13s0019g04260	3
gene:VIT_07s0151g01070	3
gene:VIT_14s0006g01830	3
gene:VIT_07s0141g00660	3
gene:VIT_00s0449g00010	3
gene:VIT_11s0016g00540	3
gene:VIT_04s0043g00370	3
gene:VIT_00s0174g00110	3
gene:VIT_00s0480g00040	3
gene:VIT_07s0104g00770	3
gene:VIT_01s0011g02850	3
gene:VIT_07s0104g01790	3
gene:VIT_15s0021g00430	3
gene:VIT_07s0005g04200	3
gene:VIT_09s0002g08840	3
gene:VIT_00s0181g00020	3
gene:VIT_00s0487g00010	3
gene:VIT_13s0019g01230	3
gene:VIT_13s0175g00100	3
gene:VIT_18s0001g14080	3
gene:VIT_17s0000g00080	3
gene:VIT_18s0001g02280	3
gene:VIT_04s0008g03480	3
gene:VIT_04s0044g01980	3
gene:VIT_08s0007g06910	3
gene:VIT_08s0007g08970	3
gene:VIT_08s0007g07340	3
gene:VIT_13s0084g00250	3
gene:VIT_19s0014g02330	3
gene:VIT_11s0016g03230	3
gene:VIT_19s0014g04800	3
gene:VIT_17s0000g02900	3
gene:VIT_00s0188g00200	3
gene:VIT_05s0020g00380	3
gene:VIT_10s0042g00140	3
gene:VIT_10s0003g01530	3
gene:VIT_15s0024g01240	3
gene:VIT_00s1045g00030	3
gene:VIT_14s0108g01310	3
gene:VIT_06s0004g07700	3
gene:VIT_00s0691g00010	3
gene:VIT_09s0002g00480	3
gene:VIT_01s0011g04710	3
gene:VIT_03s0038g03900	3
gene:VIT_17s0000g02590	3
gene:VIT_10s0003g01880	3
gene:VIT_04s0023g03110	3
gene:VIT_05s0102g00790	3
gene:VIT_19s0015g02050	3
gene:VIT_18s0001g00550	3
gene:VIT_12s0028g01950	3
gene:VIT_19s0085g00900	3
gene:VIT_01s0137g00250	3
gene:VIT_13s0106g00740	3
gene:VIT_04s0044g00190	3
gene:VIT_06s0061g01090	3
gene:VIT_06s0004g06040	3
gene:VIT_14s0128g00080	3
gene:VIT_18s0089g00060	3
gene:VIT_00s0346g00060	3
gene:VIT_08s0040g02500	3
gene:VIT_07s0005g04970	3
gene:VIT_04s0023g02870	3
gene:VIT_18s0001g01410	3
gene:VIT_15s0021g00470	3
gene:VIT_00s0391g00040	3
gene:VIT_13s0064g00590	3
gene:VIT_15s0024g00050	3
gene:VIT_07s0104g01280	3
gene:VIT_03s0038g00920	3
gene:VIT_18s0001g10090	3
gene:VIT_14s0060g00300	3
gene:VIT_10s0003g01980	3
gene:VIT_10s0003g00380	3
gene:VIT_18s0001g04890	3
gene:VIT_14s0066g01170	3
gene:VIT_11s0016g00880	3
gene:VIT_08s0007g07190	3
gene:VIT_16s0100g00630	3
gene:VIT_12s0028g02150	3
gene:VIT_10s0116g01630	3
gene:VIT_14s0171g00490	3
gene:VIT_05s0029g00590	3
gene:VIT_12s0142g00720	3
gene:VIT_00s0204g00030	3
gene:VIT_16s0100g00090	3
gene:VIT_10s0003g03680	3
gene:VIT_10s0003g01680	3
gene:VIT_14s0066g01290	3
gene:VIT_06s0004g06820	3
gene:VIT_02s0154g00370	3
gene:VIT_17s0000g01000	3
gene:VIT_17s0000g04370	3
gene:VIT_18s0001g01680	3
gene:VIT_12s0028g02090	3
gene:VIT_13s0067g02970	3
gene:VIT_04s0008g01450	3
gene:VIT_19s0090g00560	3
gene:VIT_15s0045g00550	3
gene:VIT_05s0020g02720	3
gene:VIT_07s0005g01470	3
gene:VIT_14s0060g02730	3
gene:VIT_19s0014g02620	3
gene:VIT_07s0031g01680	3
gene:VIT_16s0039g00800	3
gene:VIT_07s0031g02410	3
gene:VIT_08s0040g02970	3
gene:VIT_00s0407g00030	3
gene:VIT_19s0027g00990	3
gene:VIT_08s0040g01300	3
gene:VIT_06s0061g00530	3
gene:VIT_05s0077g00570	3
gene:VIT_08s0040g02350	3
gene:VIT_10s0003g00490	3
gene:VIT_19s0090g01420	3
gene:VIT_07s0031g02460	3
gene:VIT_14s0006g00410	3
gene:VIT_05s0102g00720	3
gene:VIT_18s0076g00280	3
gene:VIT_10s0116g00740	3
gene:VIT_06s0061g00560	3
gene:VIT_11s0037g00210	3
gene:VIT_04s0008g02380	3
gene:VIT_01s0011g01010	3
gene:VIT_05s0020g02100	3
gene:VIT_08s0007g00700	3
gene:VIT_09s0002g05250	3
gene:VIT_01s0010g03330	3
gene:VIT_17s0000g10060	3
gene:VIT_07s0031g00610	3
gene:VIT_01s0011g03500	3
gene:VIT_15s0021g01410	3
gene:VIT_15s0046g00200	3
gene:VIT_03s0063g00610	3
gene:VIT_07s0005g06000	3
gene:VIT_13s0106g00730	3
gene:VIT_11s0037g00020	3
gene:VIT_11s0016g03710	3
gene:VIT_07s0031g02610	3
gene:VIT_03s0091g00830	3
gene:VIT_00s0304g00020	3
gene:VIT_11s0052g00800	3
gene:VIT_13s0156g00030	3
gene:VIT_03s0038g00350	3
gene:VIT_14s0066g00440	3
gene:VIT_04s0023g02840	3
gene:VIT_02s0025g04920	3
gene:VIT_14s0030g00490	3
gene:VIT_17s0000g01340	3
gene:VIT_10s0071g00510	3
gene:VIT_08s0007g01700	3
gene:VIT_11s0016g02940	3
gene:VIT_03s0038g00970	3
gene:VIT_15s0048g02460	3
gene:VIT_13s0067g00600	3
gene:VIT_05s0020g01070	3
gene:VIT_01s0010g03810	3
gene:VIT_15s0021g00480	3
gene:VIT_12s0035g00150	3
gene:VIT_08s0040g01710	3
gene:VIT_00s0475g00010	3
gene:VIT_06s0004g04140	3
gene:VIT_10s0003g02440	3
gene:VIT_01s0011g03780	3
gene:VIT_05s0077g00980	3
gene:VIT_03s0038g03500	3
gene:VIT_11s0016g04360	3
gene:VIT_11s0016g00470	3
gene:VIT_01s0011g04200	3
gene:VIT_03s0180g00130	3
gene:VIT_10s0116g01150	3
gene:VIT_15s0046g00440	3
gene:VIT_06s0004g06610	3
gene:VIT_07s0197g00140	3
gene:VIT_02s0012g02270	3
gene:VIT_10s0071g00860	3
gene:VIT_19s0177g00350	3
gene:VIT_18s0001g14890	3
gene:VIT_08s0007g03280	3
gene:VIT_07s0005g01440	3
gene:VIT_18s0041g00710	3
gene:VIT_01s0146g00100	3
gene:VIT_03s0038g02900	3
gene:VIT_19s0027g01220	3
gene:VIT_15s0046g00900	3
gene:VIT_13s0073g00490	3
gene:VIT_08s0007g06900	3
gene:VIT_16s0050g02600	3
gene:VIT_11s0052g01200	3
gene:VIT_11s0118g00490	3
gene:VIT_18s0001g06900	3
gene:VIT_18s0001g03880	3
gene:VIT_02s0087g00280	3
gene:VIT_18s0001g13300	3
gene:VIT_10s0003g02720	3
gene:VIT_08s0007g01860	3
gene:VIT_08s0058g00660	3
gene:VIT_05s0020g04010	3
gene:VIT_13s0019g02470	3
gene:VIT_09s0054g00690	3
gene:VIT_07s0104g00910	3
gene:VIT_15s0048g00990	3
gene:VIT_01s0026g00990	3
gene:VIT_04s0023g02110	3
gene:VIT_18s0001g11230	3
gene:VIT_18s0089g00380	3
gene:VIT_14s0068g00130	3
gene:VIT_05s0020g00920	3
gene:VIT_13s0106g00790	3
gene:VIT_04s0008g02930	3
gene:VIT_10s0092g00200	3
gene:VIT_07s0129g00590	3
gene:VIT_18s0001g13680	3
gene:VIT_11s0016g04150	3
gene:VIT_03s0063g00790	3
gene:VIT_11s0118g00550	3
gene:VIT_16s0050g00830	3
gene:VIT_19s0014g02670	3
gene:VIT_07s0151g00180	3
gene:VIT_00s1406g00010	3
gene:VIT_12s0142g00050	3
gene:VIT_07s0005g06520	3
gene:VIT_06s0004g02080	3
gene:VIT_14s0036g00260	3
gene:VIT_00s0203g00140	3
gene:VIT_08s0007g00320	3
gene:VIT_10s0003g01130	3
gene:VIT_18s0001g15050	3
gene:VIT_17s0000g06220	3
gene:VIT_14s0066g02300	3
gene:VIT_12s0035g02180	3
gene:VIT_17s0000g06920	3
gene:VIT_00s2117g00010	3
gene:VIT_01s0011g04590	3
gene:VIT_07s0031g02100	3
gene:VIT_14s0108g00340	3
gene:VIT_07s0141g00780	3
gene:VIT_06s0061g00600	3
gene:VIT_13s0156g00500	3
gene:VIT_11s0065g00350	3
gene:VIT_05s0102g00240	3
gene:VIT_04s0043g00740	3
gene:VIT_17s0000g05380	3
gene:VIT_08s0007g06860	3
gene:VIT_12s0035g01980	3
gene:VIT_06s0004g03140	3
gene:VIT_04s0023g01100	3
gene:VIT_15s0048g02150	3
gene:VIT_01s0011g04030	3
gene:VIT_03s0063g00110	3
gene:VIT_00s0214g00150	3
gene:VIT_14s0066g02440	3
gene:VIT_01s0011g05850	3
gene:VIT_18s0001g01870	3
gene:VIT_09s0054g00220	3
gene:VIT_17s0053g00840	3
gene:VIT_10s0003g03840	3
gene:VIT_03s0063g01930	3
gene:VIT_18s0001g02370	3
gene:VIT_17s0000g04460	3
gene:VIT_15s0048g01940	3
gene:VIT_10s0003g02760	3
gene:VIT_07s0031g02340	3
gene:VIT_03s0038g04010	3
gene:VIT_16s0098g00850	3
gene:VIT_17s0000g08720	3
gene:VIT_06s0004g07020	3
gene:VIT_13s0019g01960	3
gene:VIT_18s0001g01200	3
gene:VIT_18s0001g13940	3
gene:VIT_11s0016g01950	3
gene:VIT_17s0000g02450	3
gene:VIT_11s0016g00310	3
gene:VIT_00s0252g00010	3
gene:VIT_18s0001g10350	3
gene:VIT_11s0016g02280	3
gene:VIT_09s0002g05420	3
gene:VIT_07s0031g00990	3
gene:VIT_12s0059g01480	3
gene:VIT_00s0841g00020	3
gene:VIT_01s0137g00360	3
gene:VIT_03s0038g01080	3
gene:VIT_08s0007g05390	3
gene:VIT_06s0004g03040	3
gene:VIT_04s0008g04090	3
gene:VIT_10s0071g00360	3
gene:VIT_09s0002g00270	3
gene:VIT_16s0039g01410	3
gene:VIT_01s0127g00480	3
gene:VIT_00s0475g00050	3
gene:VIT_00s0229g00140	3
gene:VIT_01s0011g00290	3
gene:VIT_01s0010g02910	3
gene:VIT_14s0108g01260	3
gene:VIT_15s0046g00730	3
gene:VIT_03s0038g04170	3
gene:VIT_13s0064g00750	3
gene:VIT_02s0025g02540	3
gene:VIT_14s0060g01850	3
gene:VIT_15s0046g01460	3
gene:VIT_18s0072g00310	3
gene:VIT_03s0088g01300	3
gene:VIT_18s0001g02000	3
gene:VIT_06s0004g04620	3
gene:VIT_12s0035g02270	3
gene:VIT_05s0049g01960	3
gene:VIT_00s0187g00160	3
gene:ENSRNA049458803	3
gene:VIT_06s0004g02700	3
gene:VIT_10s0003g00390	3
gene:VIT_08s0007g06820	3
gene:VIT_09s0002g05620	3
gene:VIT_09s0002g02390	3
gene:VIT_07s0005g04120	3
gene:VIT_14s0108g01480	3
gene:VIT_08s0007g08190	3
gene:VIT_14s0060g02710	3
gene:VIT_11s0037g00530	3
gene:VIT_17s0000g08960	3
gene:VIT_15s0021g00640	3
gene:VIT_08s0007g00500	3
gene:VIT_10s0116g01870	3
gene:VIT_15s0045g00060	3
gene:VIT_03s0017g00980	3
gene:VIT_10s0003g03110	3
gene:VIT_17s0000g09700	3
gene:VIT_19s0014g00550	3
gene:VIT_01s0010g03870	3
gene:VIT_01s0011g04660	3
gene:VIT_10s0003g00440	3
gene:VIT_18s0001g09260	3
gene:VIT_08s0040g03080	3
gene:VIT_13s0019g01140	3
gene:VIT_04s0008g04960	3
gene:VIT_04s0008g01300	3
gene:VIT_15s0021g00520	3
gene:VIT_04s0023g01330	3
gene:VIT_02s0012g02570	3
gene:VIT_08s0040g01330	3
gene:VIT_16s0039g00310	3
gene:VIT_11s0016g04280	3
gene:VIT_16s0098g01420	3
gene:VIT_09s0002g01910	3
gene:VIT_10s0116g01690	3
gene:VIT_09s0002g04410	3
gene:VIT_14s0068g01630	3
gene:VIT_00s0704g00010	3
gene:VIT_01s0113g00530	3
gene:VIT_05s0020g02810	3
gene:VIT_08s0040g01790	3
gene:VIT_11s0052g00010	3
gene:VIT_00s0207g00050	3
gene:VIT_14s0068g01320	3
gene:VIT_19s0014g05130	3
gene:VIT_18s0001g02540	3
gene:VIT_11s0118g00080	3
gene:VIT_07s0005g03520	3
gene:VIT_10s0003g03350	3
gene:VIT_13s0139g00150	3
gene:VIT_02s0087g00640	3
gene:VIT_00s0229g00100	3
gene:VIT_07s0031g01300	3
gene:VIT_11s0016g03840	3
gene:VIT_15s0021g00850	3
gene:VIT_14s0060g01810	3
gene:VIT_07s0031g00980	3
gene:VIT_01s0011g05280	3
gene:VIT_05s0029g00310	3
gene:VIT_19s0014g01050	3
gene:VIT_18s0001g03250	3
gene:VIT_13s0019g02730	3
gene:VIT_08s0040g00130	3
gene:VIT_00s0347g00040	3
gene:VIT_07s0104g00470	3
gene:VIT_07s0129g00020	3
gene:VIT_04s0008g00220	3
gene:VIT_16s0013g01680	3
gene:VIT_03s0063g02450	3
gene:VIT_02s0025g01010	3
[truncated: 348 more rows]

## Sheet: Dataset S4
cluster4(1893)
gene:VIT_14s0128g00840	4
gene:VIT_00s0279g00060	4
gene:VIT_04s0008g04700	4
gene:VIT_08s0058g00470	4
gene:VIT_06s0004g07450	4
gene:VIT_04s0008g06620	4
gene:VIT_10s0071g00780	4
gene:VIT_17s0000g08330	4
gene:VIT_18s0001g08350	4
gene:VIT_05s0062g00950	4
gene:VIT_07s0031g00390	4
gene:VIT_00s1430g00010	4
gene:VIT_13s0074g00190	4
gene:VIT_19s0014g03520	4
gene:VIT_07s0141g00140	4
gene:VIT_19s0014g02690	4
gene:VIT_10s0003g02670	4
gene:VIT_12s0057g01070	4
gene:VIT_02s0087g00230	4
gene:VIT_04s0008g03110	4
gene:VIT_13s0156g00210	4
gene:VIT_04s0079g00590	4
gene:VIT_00s2480g00010	4
gene:VIT_05s0102g00250	4
gene:VIT_00s0929g00010	4
gene:VIT_14s0060g00910	4
gene:VIT_18s0001g00910	4
gene:VIT_03s0038g01480	4
gene:VIT_02s0012g02690	4
gene:VIT_14s0083g00900	4
gene:VIT_07s0095g00570	4
gene:VIT_03s0038g03670	4
gene:VIT_02s0012g01680	4
gene:VIT_18s0117g00490	4
gene:VIT_15s0024g01960	4
gene:VIT_11s0149g00230	4
gene:VIT_07s0005g01120	4
gene:VIT_00s0183g00070	4
gene:VIT_00s0302g00060	4
gene:VIT_15s0107g00550	4
gene:VIT_18s0001g03280	4
gene:VIT_00s0568g00010	4
gene:VIT_19s0014g02940	4
gene:VIT_13s0064g00130	4
gene:VIT_01s0011g00260	4
gene:VIT_04s0008g06410	4
gene:VIT_16s0039g02410	4
gene:VIT_06s0004g04150	4
gene:VIT_04s0023g03600	4
gene:VIT_05s0062g00560	4
gene:VIT_19s0014g00300	4
gene:VIT_01s0011g02110	4
gene:VIT_16s0100g00610	4
gene:VIT_11s0065g01120	4
gene:VIT_07s0141g00220	4
gene:VIT_09s0002g05690	4
gene:VIT_04s0008g00290	4
gene:VIT_03s0038g00870	4
gene:VIT_03s0063g01250	4
gene:VIT_05s0020g00790	4
gene:VIT_06s0004g03400	4
gene:VIT_14s0066g01000	4
gene:VIT_06s0004g05250	4
gene:VIT_19s0014g02610	4
gene:VIT_01s0011g06380	4
gene:VIT_18s0001g14550	4
gene:VIT_05s0062g01100	4
gene:VIT_00s0287g00030	4
gene:VIT_09s0002g08940	4
gene:VIT_11s0016g03720	4
gene:VIT_03s0038g02070	4
gene:VIT_03s0063g00640	4
gene:VIT_03s0063g01300	4
gene:ENSRNA049468342	4
gene:VIT_10s0003g04670	4
gene:VIT_11s0052g00850	4
gene:VIT_04s0043g00840	4
gene:VIT_11s0037g00620	4
gene:VIT_15s0021g02540	4
gene:VIT_11s0016g03480	4
gene:VIT_03s0063g01410	4
gene:VIT_12s0057g00760	4
gene:VIT_05s0094g01600	4
gene:VIT_03s0097g00390	4
gene:VIT_02s0234g00120	4
gene:VIT_03s0110g00300	4
gene:VIT_01s0011g05690	4
gene:VIT_16s0039g02450	4
gene:VIT_18s0001g14020	4
gene:VIT_00s0475g00040	4
gene:VIT_14s0108g01540	4
gene:VIT_01s0011g03930	4
gene:VIT_17s0000g02130	4
gene:VIT_07s0005g03330	4
gene:VIT_00s0285g00060	4
gene:VIT_00s0181g00160	4
gene:VIT_14s0006g02960	4
gene:VIT_05s0077g01210	4
gene:VIT_14s0066g00950	4
gene:VIT_14s0006g02030	4
gene:VIT_18s0001g12460	4
gene:VIT_15s0024g01590	4
gene:VIT_07s0031g00830	4
gene:VIT_07s0151g00650	4
gene:VIT_17s0000g06640	4
gene:VIT_11s0065g00340	4
gene:VIT_00s0233g00020	4
gene:VIT_17s0000g06140	4
gene:VIT_12s0028g03070	4
gene:VIT_02s0033g01240	4
gene:VIT_17s0000g09160	4
gene:VIT_19s0014g04340	4
gene:VIT_07s0191g00090	4
gene:VIT_13s0019g03430	4
gene:VIT_00s0160g00280	4
gene:VIT_00s0409g00040	4
gene:VIT_10s0003g02140	4
gene:VIT_03s0038g04610	4
gene:VIT_00s0218g00080	4
gene:VIT_14s0060g00990	4
gene:VIT_01s0026g02540	4
gene:VIT_19s0015g02580	4
gene:VIT_04s0008g06810	4
gene:VIT_05s0020g04020	4
gene:VIT_17s0000g04840	4
gene:VIT_05s0020g02070	4
gene:VIT_02s0033g00660	4
gene:VIT_09s0054g00930	4
gene:VIT_19s0138g00070	4
gene:VIT_16s0098g00400	4
gene:VIT_12s0028g02670	4
gene:VIT_11s0016g05040	4
gene:VIT_05s0077g00820	4
gene:VIT_06s0004g05240	4
gene:VIT_14s0030g00210	4
gene:VIT_05s0094g00050	4
gene:VIT_18s0122g00250	4
gene:VIT_15s0048g01990	4
gene:VIT_11s0065g00830	4
gene:VIT_06s0080g00350	4
gene:VIT_08s0040g00310	4
gene:VIT_05s0077g01160	4
gene:ENSRNA049469701	4
gene:VIT_00s0181g00120	4
gene:VIT_02s0025g02570	4
gene:VIT_05s0029g01050	4
gene:VIT_01s0011g04890	4
gene:VIT_07s0151g00610	4
gene:VIT_09s0018g00860	4
gene:VIT_19s0093g00310	4
gene:VIT_12s0059g02440	4
gene:VIT_19s0027g01110	4
gene:VIT_14s0006g03130	4
gene:VIT_12s0142g00330	4
gene:VIT_17s0000g02600	4
gene:VIT_18s0001g06010	4
gene:VIT_08s0007g03840	4
gene:VIT_13s0106g00400	4
gene:VIT_03s0063g01290	4
gene:VIT_04s0023g02410	4
gene:VIT_02s0033g01390	4
gene:VIT_13s0019g00960	4
gene:VIT_18s0122g01430	4
gene:VIT_05s0029g00030	4
gene:VIT_15s0024g00890	4
gene:VIT_16s0039g00130	4
gene:VIT_03s0038g01870	4
gene:VIT_13s0073g00400	4
gene:VIT_13s0047g00990	4
gene:VIT_09s0070g00120	4
gene:VIT_01s0010g00890	4
gene:VIT_10s0003g00470	4
gene:VIT_00s0125g00180	4
gene:VIT_03s0088g00350	4
gene:VIT_18s0041g00590	4
gene:VIT_04s0023g00760	4
gene:VIT_08s0056g00890	4
gene:VIT_00s0547g00010	4
gene:VIT_00s1873g00010	4
gene:VIT_09s0002g05280	4
gene:VIT_10s0042g00940	4
gene:VIT_14s0006g02720	4
gene:VIT_09s0054g01000	4
gene:VIT_05s0102g00560	4
gene:VIT_00s0211g00150	4
gene:VIT_16s0050g00780	4
gene:VIT_03s0063g01840	4
gene:VIT_10s0071g00980	4
gene:VIT_04s0008g03010	4
gene:VIT_13s0019g04820	4
gene:VIT_04s0023g01570	4
gene:VIT_12s0034g02160	4
gene:VIT_02s0012g01600	4
gene:VIT_11s0016g01960	4
gene:VIT_05s0049g02150	4
gene:VIT_08s0056g00280	4
gene:VIT_09s0018g00740	4
gene:VIT_05s0020g03600	4
gene:VIT_14s0108g00470	4
gene:VIT_03s0132g00360	4
gene:VIT_05s0029g00360	4
gene:VIT_05s0077g01290	4
gene:VIT_07s0005g01910	4
gene:VIT_01s0244g00060	4
gene:VIT_11s0016g02290	4
gene:VIT_11s0016g05820	4
gene:VIT_15s0021g01210	4
gene:VIT_15s0021g02420	4
gene:VIT_06s0004g05980	4
gene:VIT_04s0044g01070	4
gene:VIT_10s0003g02530	4
gene:VIT_00s0179g00110	4
gene:VIT_07s0005g03180	4
gene:VIT_13s0019g01850	4
gene:VIT_06s0004g04800	4
gene:VIT_13s0019g01320	4
gene:VIT_14s0060g02690	4
gene:VIT_00s1311g00020	4
gene:VIT_19s0027g01150	4
gene:VIT_09s0018g01010	4
gene:VIT_02s0025g02430	4
gene:VIT_07s0005g01490	4
gene:VIT_16s0100g00710	4
gene:VIT_00s0220g00110	4
gene:VIT_00s0230g00010	4
gene:VIT_00s0408g00040	4
gene:VIT_16s0098g01810	4
gene:VIT_04s0044g01960	4
gene:VIT_05s0049g00260	4
gene:VIT_09s0002g00940	4
gene:VIT_01s0010g01410	4
gene:VIT_06s0061g00140	4
gene:VIT_17s0053g00020	4
gene:VIT_17s0000g08910	4
gene:VIT_14s0219g00160	4
gene:VIT_13s0019g01290	4
gene:VIT_08s0040g02260	4
gene:VIT_13s0073g00430	4
gene:VIT_09s0002g05810	4
gene:VIT_09s0002g04380	4
gene:VIT_04s0044g01920	4
gene:VIT_04s0044g01690	4
gene:VIT_05s0124g00580	4
gene:VIT_00s0665g00050	4
gene:VIT_02s0033g01220	4
gene:VIT_08s0007g07130	4
gene:VIT_14s0066g00710	4
gene:VIT_17s0000g01850	4
gene:VIT_04s0008g05530	4
gene:VIT_19s0177g00250	4
gene:VIT_19s0085g01140	4
gene:VIT_17s0000g09100	4
gene:VIT_12s0059g01460	4
gene:VIT_16s0013g01640	4
gene:VIT_03s0017g01320	4
gene:VIT_05s0020g01580	4
gene:VIT_16s0013g00920	4
gene:VIT_03s0063g01140	4
gene:VIT_02s0087g00370	4
gene:VIT_02s0033g01400	4
gene:VIT_13s0019g04950	4
gene:VIT_13s0067g00080	4
gene:VIT_16s0013g01430	4
gene:ENSRNA049468828	4
gene:VIT_19s0015g01930	4
gene:VIT_03s0038g02480	4
gene:VIT_05s0102g00440	4
gene:VIT_08s0040g02680	4
gene:VIT_11s0078g00230	4
gene:VIT_00s0684g00010	4
gene:VIT_06s0080g00320	4
gene:VIT_10s0071g00260	4
gene:VIT_18s0001g00660	4
gene:VIT_11s0016g04550	4
gene:VIT_15s0045g00770	4
gene:VIT_04s0069g00360	4
gene:VIT_13s0019g04320	4
gene:VIT_03s0097g00340	4
gene:VIT_13s0067g03390	4
gene:VIT_14s0108g00300	4
gene:VIT_01s0010g03600	4
gene:VIT_19s0027g01670	4
gene:VIT_13s0106g00640	4
gene:VIT_14s0036g00840	4
gene:VIT_04s0008g01010	4
gene:VIT_09s0054g00360	4
gene:VIT_11s0206g00180	4
gene:VIT_00s0338g00050	4
gene:VIT_09s0002g02930	4
gene:VIT_17s0000g04250	4
gene:VIT_17s0000g03020	4
gene:VIT_14s0030g00520	4
gene:VIT_10s0003g03250	4
gene:VIT_19s0090g00410	4
gene:VIT_13s0067g00430	4
gene:VIT_06s0004g00020	4
gene:VIT_03s0038g00080	4
gene:VIT_16s0039g00580	4
gene:VIT_16s0098g01120	4
gene:VIT_00s0163g00030	4
gene:VIT_02s0033g00960	4
gene:VIT_00s0483g00050	4
gene:VIT_03s0038g01350	4
gene:VIT_14s0060g02460	4
gene:VIT_08s0040g03260	4
gene:VIT_08s0056g01300	4
gene:VIT_12s0028g01090	4
gene:VIT_05s0094g00560	4
gene:VIT_14s0083g00570	4
gene:VIT_07s0005g01550	4
gene:VIT_10s0042g00830	4
gene:VIT_15s0048g01240	4
gene:VIT_09s0002g03960	4
gene:VIT_10s0003g02020	4
gene:VIT_18s0041g01550	4
gene:VIT_01s0127g00750	4
gene:VIT_08s0105g00330	4
gene:VIT_01s0011g03450	4
gene:VIT_05s0102g00400	4
gene:VIT_02s0012g00850	4
gene:VIT_11s0052g00770	4
gene:VIT_00s0198g00160	4
gene:VIT_12s0059g00750	4
gene:VIT_04s0008g03190	4
gene:VIT_19s0014g01680	4
gene:VIT_14s0081g00150	4
gene:VIT_08s0056g01450	4
gene:VIT_05s0124g00270	4
gene:VIT_13s0047g00330	4
gene:VIT_04s0008g03730	4
gene:VIT_08s0007g06300	4
gene:VIT_12s0057g01170	4
gene:VIT_00s1002g00020	4
gene:VIT_09s0002g00900	4
gene:VIT_11s0052g01140	4
gene:VIT_17s0000g08450	4
gene:VIT_08s0007g03480	4
gene:VIT_18s0001g09590	4
gene:VIT_14s0066g00180	4
gene:VIT_10s0003g01700	4
gene:VIT_17s0000g08550	4
gene:VIT_17s0000g07650	4
gene:VIT_19s0085g00530	4
gene:VIT_00s0317g00050	4
gene:ENSRNA049470309	4
gene:VIT_17s0000g04290	4
gene:VIT_07s0141g00800	4
gene:VIT_14s0108g00060	4
gene:VIT_03s0038g01310	4
gene:VIT_11s0016g00040	4
gene:VIT_07s0104g00150	4
gene:VIT_18s0001g03430	4
gene:VIT_03s0088g00260	4
gene:VIT_15s0021g02170	4
gene:VIT_13s0064g01760	4
gene:VIT_13s0067g02130	4
gene:VIT_19s0015g00430	4
gene:VIT_18s0001g06050	4
gene:VIT_10s0003g03950	4
gene:VIT_18s0001g13820	4
gene:VIT_10s0003g03040	4
gene:VIT_17s0000g08000	4
gene:VIT_09s0002g02030	4
gene:VIT_18s0117g00210	4
gene:VIT_18s0122g01280	4
gene:ENSRNA049452209	4
gene:VIT_11s0016g01590	4
gene:VIT_08s0040g02330	4
gene:ENSRNA049468940	4
gene:VIT_00s0264g00080	4
gene:VIT_10s0003g00110	4
gene:VIT_05s0020g04710	4
gene:VIT_00s0340g00040	4
gene:VIT_13s0074g00090	4
gene:VIT_15s0021g02370	4
gene:VIT_11s0016g02010	4
gene:VIT_06s0004g03150	4
gene:VIT_07s0005g04950	4
gene:VIT_18s0001g08960	4
gene:VIT_14s0006g00140	4
gene:VIT_12s0059g02680	4
gene:VIT_18s0001g12040	4
gene:VIT_15s0048g00920	4
gene:VIT_09s0002g03490	4
gene:VIT_03s0038g04660	4
gene:VIT_05s0051g00530	4
gene:VIT_18s0001g01430	4
gene:VIT_08s0007g02310	4
gene:VIT_09s0002g00510	4
gene:VIT_03s0063g01180	4
gene:VIT_06s0004g05130	4
gene:VIT_14s0108g01670	4
gene:VIT_00s0208g00060	4
gene:VIT_07s0104g01630	4
gene:VIT_06s0004g02610	4
gene:VIT_00s0202g00060	4
gene:VIT_13s0084g00270	4
gene:VIT_00s0233g00060	4
gene:VIT_19s0027g01940	4
gene:VIT_08s0056g01650	4
gene:VIT_01s0011g06670	4
gene:VIT_10s0116g00470	4
gene:VIT_14s0006g01560	4
gene:VIT_19s0015g00280	4
gene:VIT_14s0128g00760	4
gene:VIT_19s0140g00060	4
gene:VIT_01s0244g00130	4
gene:VIT_11s0052g00520	4
gene:VIT_18s0001g05630	4
gene:VIT_14s0030g00640	4
gene:VIT_17s0000g01330	4
gene:VIT_12s0178g00050	4
gene:VIT_18s0001g13570	4
gene:VIT_09s0070g00040	4
gene:VIT_00s0726g00020	4
gene:VIT_14s0081g00500	4
gene:VIT_19s0014g00510	4
gene:VIT_08s0007g06640	4
gene:VIT_07s0031g00780	4
gene:VIT_12s0028g01150	4
gene:VIT_05s0094g00600	4
gene:VIT_18s0001g15350	4
gene:VIT_14s0006g03050	4
gene:VIT_18s0001g15280	4
gene:VIT_11s0037g00240	4
gene:VIT_15s0021g01820	4
gene:VIT_17s0000g06760	4
gene:VIT_12s0028g00680	4
gene:VIT_05s0020g04750	4
gene:VIT_14s0006g03270	4
gene:VIT_01s0026g02010	4
gene:VIT_11s0052g00810	4
gene:VIT_12s0142g00230	4
gene:VIT_15s0021g02330	4
gene:VIT_07s0031g01210	4
gene:VIT_14s0006g00100	4
gene:VIT_13s0019g00690	4
gene:VIT_00s0398g00050	4
gene:ENSRNA049470028	4
gene:VIT_16s0039g02620	4
gene:VIT_01s0010g02150	4
gene:VIT_03s0038g00360	4
gene:VIT_04s0023g02850	4
gene:VIT_06s0009g03310	4
gene:VIT_00s1492g00010	4
gene:VIT_08s0007g01710	4
gene:VIT_14s0108g00920	4
gene:VIT_05s0062g01370	4
gene:VIT_10s0042g00790	4
gene:VIT_08s0007g03650	4
gene:VIT_18s0001g02360	4
gene:VIT_18s0001g12580	4
gene:VIT_14s0060g01390	4
gene:VIT_19s0015g00840	4
gene:VIT_01s0010g02300	4
gene:VIT_12s0034g01840	4
gene:VIT_10s0003g02430	4
gene:VIT_15s0048g00700	4
gene:VIT_12s0028g01310	4
gene:VIT_06s0009g01130	4
gene:VIT_00s0317g00010	4
gene:VIT_14s0030g00830	4
gene:VIT_15s0024g01040	4
gene:VIT_18s0072g00650	4
gene:VIT_18s0001g03290	4
gene:VIT_18s0001g04820	4
gene:VIT_10s0116g00030	4
gene:VIT_05s0051g00330	4
gene:VIT_12s0035g01800	4
gene:VIT_07s0104g00300	4
gene:VIT_18s0041g02380	4
gene:VIT_18s0166g00210	4
gene:VIT_04s0044g00890	4
gene:VIT_18s0041g02320	4
gene:VIT_01s0010g03480	4
gene:VIT_15s0046g03470	4
gene:VIT_18s0001g03360	4
gene:VIT_03s0063g00340	4
gene:VIT_06s0004g05970	4
gene:VIT_08s0007g00640	4
gene:VIT_04s0008g00120	4
gene:VIT_15s0024g00990	4
gene:VIT_07s0129g00160	4
gene:VIT_04s0023g02540	4
gene:VIT_04s0043g00720	4
gene:VIT_09s0002g04850	4
gene:VIT_12s0034g00800	4
gene:VIT_18s0117g00010	4
gene:VIT_14s0066g00660	4
gene:VIT_13s0019g01600	4
gene:VIT_17s0000g00860	4
gene:VIT_00s0262g00180	4
gene:VIT_08s0032g00380	4
gene:VIT_19s0027g01860	4
gene:VIT_07s0104g01070	4
gene:VIT_04s0023g01460	4
gene:VIT_12s0035g00620	4
gene:VIT_12s0059g02750	4
gene:VIT_03s0110g00030	4
gene:VIT_03s0017g01240	4
gene:VIT_16s0039g00370	4
gene:VIT_00s2182g00020	4
gene:VIT_19s0014g01810	4
gene:VIT_06s0004g02890	4
gene:VIT_09s0002g01440	4
gene:VIT_00s2146g00010	4
gene:ENSRNA049463820	4
gene:VIT_01s0010g02870	4
gene:VIT_07s0031g01170	4
gene:VIT_02s0025g04900	4
gene:VIT_13s0019g03800	4
gene:VIT_19s0027g00560	4
gene:VIT_19s0085g00130	4
gene:VIT_19s0014g04420	4
gene:VIT_07s0095g00560	4
gene:VIT_11s0016g01600	4
gene:VIT_18s0001g05060	4
gene:VIT_00s0183g00060	4
gene:VIT_08s0007g07440	4
gene:VIT_07s0205g00190	4
gene:VIT_07s0031g03150	4
gene:VIT_03s0038g04150	4
gene:VIT_01s0137g00170	4
gene:VIT_18s0001g14870	4
gene:VIT_00s0183g00230	4
gene:VIT_08s0040g00360	4
gene:VIT_17s0053g00200	4
gene:VIT_03s0063g01650	4
gene:VIT_07s0129g00120	4
gene:VIT_03s0091g00220	4
gene:VIT_04s0008g00160	4
gene:VIT_14s0128g00870	4
gene:VIT_07s0031g02160	4
gene:VIT_14s0066g02580	4
gene:VIT_18s0041g01100	4
gene:VIT_18s0072g00220	4
gene:VIT_05s0077g00660	4
gene:VIT_13s0019g00110	4
gene:VIT_06s0004g06770	4
gene:VIT_02s0025g02730	4
gene:VIT_15s0021g00980	4
gene:VIT_02s0012g02250	4
gene:VIT_04s0043g00490	4
gene:VIT_15s0048g02130	4
gene:VIT_04s0023g02750	4
gene:VIT_05s0020g00250	4
gene:VIT_01s0011g03040	4
gene:VIT_10s0116g01350	4
gene:VIT_09s0018g01740	4
gene:VIT_15s0021g02040	4
gene:VIT_04s0023g00980	4
gene:VIT_12s0142g00500	4
gene:VIT_14s0066g01910	4
gene:VIT_00s2393g00010	4
gene:VIT_10s0116g00760	4
gene:VIT_00s0650g00010	4
gene:VIT_07s0005g06340	4
gene:VIT_18s0001g03530	4
gene:VIT_18s0001g08100	4
gene:VIT_16s0013g00500	4
gene:VIT_11s0016g03770	4
gene:VIT_04s0023g03260	4
gene:VIT_00s2006g00010	4
gene:VIT_16s0050g00530	4
gene:VIT_16s0050g02480	4
gene:VIT_09s0002g06290	4
gene:VIT_07s0031g01280	4
gene:VIT_16s0050g01660	4
gene:VIT_13s0019g01400	4
gene:VIT_06s0004g06110	4
gene:VIT_11s0149g00260	4
gene:VIT_18s0001g01480	4
gene:VIT_07s0205g00150	4
gene:VIT_15s0048g01280	4
gene:VIT_03s0017g00410	4
gene:VIT_12s0028g00720	4
gene:VIT_02s0025g01760	4
gene:VIT_05s0077g00860	4
gene:VIT_15s0021g02580	4
gene:VIT_03s0097g00380	4
gene:VIT_05s0077g00780	4
gene:VIT_12s0028g00090	4
gene:VIT_06s0004g01330	4
gene:VIT_18s0001g01670	4
gene:VIT_05s0062g01390	4
gene:VIT_02s0012g00410	4
gene:VIT_18s0001g09600	4
gene:VIT_01s0026g00770	4
gene:VIT_09s0070g00540	4
gene:VIT_08s0058g00480	4
gene:ENSRNA049468558	4
gene:VIT_06s0004g04640	4
gene:VIT_09s0002g07720	4
gene:VIT_06s0009g02520	4
gene:VIT_08s0007g03830	4
gene:VIT_04s0023g03440	4
gene:VIT_12s0059g01370	4
gene:VIT_07s0104g00340	4
gene:VIT_05s0051g00230	4
gene:VIT_13s0064g01170	4
gene:VIT_14s0066g00370	4
gene:VIT_00s0687g00010	4
gene:VIT_12s0057g00410	4
gene:VIT_09s0070g01030	4
gene:VIT_14s0068g00310	4
gene:VIT_04s0008g00240	4
gene:VIT_04s0008g07210	4
gene:VIT_01s0146g00160	4
gene:VIT_03s0063g01260	4
gene:VIT_13s0019g00970	4
gene:VIT_00s0194g00150	4
gene:VIT_08s0056g00900	4
gene:VIT_01s0010g01490	4
gene:VIT_09s0054g00240	4
gene:VIT_16s0050g01210	4
gene:VIT_01s0026g01940	4
gene:VIT_05s0029g00990	4
gene:VIT_09s0002g07550	4
gene:VIT_18s0001g12920	4
gene:VIT_00s0279g00110	4
gene:VIT_03s0038g03100	4
gene:VIT_05s0020g03470	4
gene:VIT_18s0001g07720	4
gene:VIT_00s0287g00040	4
gene:VIT_12s0034g00960	4
gene:VIT_13s0019g01160	4
gene:VIT_14s0066g00140	4
gene:VIT_14s0030g01420	4
gene:VIT_13s0047g01090	4
gene:VIT_06s0004g03600	4
gene:VIT_18s0001g08520	4
gene:VIT_16s0039g00500	4
gene:VIT_07s0031g01790	4
gene:VIT_17s0000g05870	4
gene:VIT_03s0088g00340	4
gene:VIT_01s0113g00550	4
gene:VIT_17s0000g05120	4
gene:VIT_12s0059g00800	4
gene:VIT_06s0004g05390	4
gene:VIT_18s0001g08400	4
gene:VIT_00s2704g00010	4
gene:VIT_12s0028g01010	4
gene:VIT_16s0022g01990	4
gene:VIT_11s0052g00030	4
gene:VIT_06s0080g00130	4
gene:VIT_11s0037g00650	4
gene:VIT_13s0019g03550	4
gene:VIT_00s0253g00070	4
gene:VIT_15s0021g02570	4
gene:VIT_19s0135g00150	4
gene:VIT_16s0022g00390	4
gene:VIT_09s0002g04370	4
gene:ENSRNA049470267	4
gene:VIT_01s0010g02600	4
gene:VIT_02s0025g03610	4
gene:VIT_16s0022g01560	4
gene:VIT_05s0020g01150	4
gene:VIT_14s0066g02550	4
gene:VIT_18s0001g10340	4
gene:VIT_14s0108g00090	4
gene:VIT_00s0233g00120	4
gene:VIT_18s0001g07930	4
gene:VIT_06s0004g02760	4
gene:ENSRNA049470375	4
gene:VIT_01s0010g03760	4
gene:VIT_06s0009g02560	4
gene:VIT_18s0001g09440	4
gene:VIT_18s0001g12370	4
gene:VIT_03s0063g00170	4
gene:VIT_15s0046g00280	4
gene:VIT_12s0035g02000	4
gene:VIT_02s0025g01070	4
gene:VIT_07s0005g02920	4
gene:VIT_00s0213g00070	4
gene:VIT_01s0010g02220	4
gene:VIT_08s0007g02600	4
gene:VIT_00s0801g00020	4
gene:VIT_19s0027g00290	4
gene:VIT_00s1247g00020	4
gene:VIT_18s0001g07060	4
gene:VIT_17s0000g03190	4
gene:VIT_10s0042g00540	4
gene:VIT_05s0049g01570	4
gene:VIT_00s0204g00160	4
gene:VIT_16s0050g00810	4
gene:VIT_16s0039g01020	4
gene:VIT_16s0050g02550	4
gene:VIT_09s0002g02490	4
gene:VIT_10s0003g01210	4
gene:VIT_11s0103g00590	4
gene:VIT_10s0597g00030	4
gene:VIT_07s0005g03100	4
gene:VIT_07s0005g01650	4
gene:VIT_12s0134g00010	4
gene:VIT_10s0116g00680	4
gene:VIT_07s0141g00030	4
gene:VIT_01s0127g00050	4
gene:VIT_06s0004g02330	4
gene:VIT_19s0014g01910	4
gene:VIT_10s0003g04030	4
gene:VIT_01s0146g00050	4
gene:VIT_13s0067g01710	4
gene:VIT_18s0001g00580	4
gene:VIT_02s0025g00300	4
gene:VIT_05s0077g01860	4
gene:VIT_08s0007g04320	4
gene:VIT_11s0016g05030	4
gene:VIT_10s0003g04810	4
gene:ENSRNA049469730	4
gene:VIT_05s0077g01280	4
gene:VIT_13s0019g02030	4
gene:VIT_04s0023g00170	4
gene:VIT_12s0059g01990	4
gene:VIT_17s0000g01110	4
gene:VIT_19s0014g04700	4
gene:VIT_08s0007g02050	4
gene:VIT_12s0028g00610	4
gene:VIT_07s0031g02190	4
gene:VIT_00s0187g00190	4
gene:VIT_15s0048g00780	4
gene:VIT_13s0019g01870	4
gene:VIT_10s0071g00270	4
gene:VIT_06s0004g05010	4
gene:VIT_00s0682g00010	4
gene:VIT_06s0004g01200	4
gene:VIT_07s0005g03210	4
gene:VIT_02s0025g04150	4
gene:VIT_05s0062g00650	4
gene:VIT_04s0008g00230	4
gene:VIT_08s0032g00410	4
gene:VIT_05s0049g00090	4
gene:VIT_01s0011g01430	4
gene:VIT_00s0220g00130	4
gene:VIT_18s0075g00630	4
gene:VIT_07s0005g02790	4
gene:VIT_07s0005g02970	4
gene:VIT_11s0118g00110	4
gene:VIT_17s0000g01670	4
gene:VIT_06s0004g02520	4
gene:VIT_00s0317g00100	4
gene:VIT_08s0007g03100	4
gene:VIT_19s0027g01660	4
gene:VIT_01s0011g04340	4
gene:VIT_09s0054g01230	4
gene:VIT_15s0046g00330	4
gene:VIT_19s0090g01860	4
gene:VIT_04s0008g07050	4
gene:VIT_13s0019g01090	4
gene:VIT_09s0002g00750	4
gene:VIT_06s0004g07540	4
gene:VIT_04s0008g07390	4
gene:VIT_13s0073g00580	4
gene:VIT_12s0035g00530	4
gene:VIT_00s0163g00020	4
gene:VIT_18s0001g04210	4
gene:VIT_07s0005g01540	4
gene:VIT_15s0048g01250	4
gene:VIT_17s0000g02350	4
gene:VIT_16s0100g00060	4
gene:VIT_17s0000g07230	4
gene:VIT_05s0049g02130	4
gene:VIT_19s0027g00310	4
gene:VIT_19s0015g00220	4
gene:VIT_18s0122g00890	4
gene:VIT_09s0002g01530	4
gene:VIT_08s0040g02840	4
gene:VIT_19s0014g00320	4
gene:VIT_04s0044g00440	4
gene:VIT_00s0173g00060	4
gene:VIT_10s0003g02050	4
gene:VIT_18s0001g04410	4
gene:VIT_02s0087g00360	4
gene:VIT_00s0567g00020	4
gene:ENSRNA049468811	4
gene:VIT_04s0044g01420	4
gene:VIT_04s0008g04970	4
gene:VIT_10s0092g00210	4
gene:VIT_18s0001g05590	4
gene:VIT_00s1190g00010	4
gene:VIT_00s0521g00010	4
gene:VIT_09s0018g00300	4
gene:VIT_13s0064g00930	4
gene:VIT_14s0128g00010	4
gene:VIT_19s0027g00590	4
gene:VIT_01s0010g00480	4
gene:VIT_09s0054g01500	4
gene:VIT_01s0026g00600	4
gene:VIT_13s0019g04720	4
gene:VIT_00s0239g00090	4
gene:VIT_14s0108g00160	4
gene:VIT_06s0004g06570	4
gene:VIT_08s0056g01190	4
gene:VIT_06s0009g00990	4
gene:VIT_12s0034g01000	4
gene:VIT_02s0025g03550	4
gene:VIT_12s0034g02260	4
gene:VIT_00s0193g00040	4
gene:VIT_12s0035g00940	4
gene:VIT_14s0060g00580	4
gene:VIT_10s0116g00610	4
gene:VIT_05s0020g03850	4
gene:VIT_13s0067g02710	4
gene:VIT_07s0005g01500	4
gene:VIT_18s0089g00950	4
gene:VIT_07s0141g00810	4
gene:VIT_06s0004g00960	4
gene:VIT_02s0025g05110	4
gene:VIT_08s0040g02800	4
gene:VIT_02s0012g00780	4
gene:VIT_08s0007g07800	4
gene:VIT_01s0127g00700	4
gene:VIT_04s0008g07070	4
gene:VIT_09s0054g01830	4
gene:VIT_10s0003g02010	4
gene:VIT_05s0094g00140	4
gene:VIT_14s0060g00380	4
gene:VIT_04s0023g01250	4
gene:VIT_10s0003g03050	4
gene:VIT_08s0032g00300	4
gene:VIT_08s0040g00510	4
gene:VIT_10s0116g01720	4
gene:VIT_18s0122g00910	4
gene:VIT_00s0198g00170	4
gene:VIT_05s0020g04190	4
gene:VIT_03s0063g01330	4
gene:VIT_06s0004g02400	4
gene:VIT_00s0370g00030	4
gene:VIT_14s0108g00590	4
gene:VIT_00s1205g00020	4
gene:VIT_13s0019g00430	4
gene:VIT_14s0006g01800	4
gene:VIT_03s0038g04230	4
gene:VIT_01s0011g06650	4
gene:VIT_09s0002g00730	4
gene:VIT_01s0011g05980	4
gene:VIT_14s0128g01010	4
gene:VIT_07s0031g01240	4
gene:VIT_09s0002g07850	4
gene:VIT_16s0050g01920	4
gene:VIT_13s0019g01220	4
gene:VIT_15s0046g02950	4
gene:VIT_18s0001g13830	4
gene:VIT_04s0008g01680	4
gene:VIT_07s0005g01190	4
gene:VIT_05s0020g01980	4
gene:VIT_12s0028g03440	4
gene:VIT_02s0236g00160	4
gene:VIT_08s0007g08550	4
gene:VIT_17s0053g01010	4
gene:VIT_09s0002g09080	4
gene:VIT_06s0061g00700	4
gene:VIT_14s0068g01450	4
gene:VIT_13s0139g00200	4
gene:VIT_01s0150g00210	4
gene:VIT_13s0067g03190	4
gene:VIT_16s0013g01480	4
gene:VIT_15s0046g02620	4
gene:VIT_17s0000g04280	4
gene:VIT_00s0308g00030	4
gene:VIT_06s0004g03510	4
gene:VIT_14s0068g00600	4
gene:VIT_04s0023g01210	4
gene:VIT_12s0028g02330	4
gene:VIT_19s0135g00260	4
gene:VIT_08s0007g03210	4
gene:VIT_05s0020g03830	4
gene:VIT_14s0068g01120	4
gene:VIT_19s0015g00620	4
gene:VIT_19s0027g00300	4
gene:VIT_13s0073g00340	4
gene:VIT_18s0001g01300	4
gene:VIT_16s0050g00340	4
gene:VIT_10s0042g01080	4
gene:VIT_11s0016g03040	4
gene:VIT_05s0020g01390	4
gene:VIT_13s0067g03150	4
gene:VIT_19s0014g01270	4
gene:VIT_07s0005g01740	4
gene:VIT_15s0024g00780	4
gene:VIT_13s0047g00090	4
gene:VIT_15s0107g00040	4
gene:VIT_15s0048g02400	4
gene:VIT_18s0075g00090	4
gene:VIT_10s0003g00870	4
gene:VIT_02s0025g03080	4
gene:VIT_05s0020g00090	4
gene:VIT_09s0002g01290	4
gene:VIT_11s0016g02610	4
gene:ENSRNA049470292	4
gene:VIT_14s0060g00570	4
gene:VIT_15s0048g02900	4
gene:VIT_09s0002g08520	4
gene:VIT_12s0057g00130	4
gene:VIT_12s0057g01260	4
gene:VIT_09s0002g08060	4
gene:VIT_16s0050g01140	4
gene:VIT_13s0067g00480	4
gene:VIT_04s0023g00830	4
gene:VIT_02s0025g01100	4
gene:VIT_06s0004g04290	4
gene:ENSRNA049452758	4
gene:VIT_06s0004g08480	4
gene:VIT_00s0864g00010	4
gene:VIT_03s0038g00030	4
gene:VIT_18s0117g00470	4
gene:VIT_00s0918g00010	4
gene:VIT_00s1624g00010	4
gene:VIT_19s0015g00700	4
gene:VIT_12s0055g00860	4
gene:VIT_18s0089g00020	4
gene:VIT_14s0083g00730	4
gene:VIT_08s0040g00590	4
gene:VIT_05s0049g00190	4
gene:VIT_03s0063g01940	4
gene:VIT_07s0141g00170	4
gene:VIT_01s0010g02440	4
gene:VIT_09s0096g00960	4
gene:VIT_00s2416g00010	4
gene:VIT_03s0038g01490	4
gene:VIT_16s0022g00280	4
gene:VIT_00s0344g00010	4
gene:VIT_18s0001g02190	4
gene:VIT_15s0021g02200	4
gene:VIT_13s0067g02840	4
gene:VIT_03s0017g00550	4
gene:VIT_16s0013g01700	4
gene:VIT_18s0001g02440	4
gene:VIT_09s0018g00530	4
gene:VIT_03s0091g01100	4
gene:VIT_12s0055g00660	4
gene:VIT_08s0007g06370	4
gene:VIT_02s0025g04940	4
gene:VIT_16s0098g01520	4
gene:VIT_01s0011g05360	4
gene:VIT_12s0142g00250	4
gene:VIT_16s0050g00720	4
gene:VIT_17s0000g03650	4
gene:VIT_00s0268g00020	4
gene:VIT_05s0049g01110	4
gene:VIT_13s0073g00050	4
gene:VIT_16s0100g00420	4
gene:VIT_09s0002g01820	4
gene:VIT_13s0019g00080	4
gene:VIT_19s0090g01380	4
gene:VIT_10s0042g00400	4
gene:VIT_19s0085g00760	4
gene:VIT_16s0050g01170	4
gene:VIT_19s0014g02760	4
gene:VIT_04s0008g06600	4
gene:VIT_04s0008g02780	4
gene:VIT_15s0048g00210	4
gene:VIT_14s0068g01520	4
gene:VIT_09s0002g03360	4
gene:VIT_16s0039g02240	4
gene:VIT_11s0016g01470	4
gene:VIT_16s0115g00480	4
gene:VIT_13s0073g00290	4
gene:VIT_18s0089g00290	4
gene:VIT_04s0023g02740	4
gene:VIT_06s0004g03420	4
gene:VIT_05s0029g00710	4
gene:VIT_19s0014g01020	4
gene:VIT_07s0005g03770	4
gene:VIT_01s0146g00130	4
gene:ENSRNA049469807	4
gene:VIT_06s0061g00310	4
gene:VIT_06s0061g01220	4
gene:VIT_01s0026g00060	4
gene:VIT_08s0040g02930	4
gene:VIT_15s0045g00110	4
gene:VIT_04s0044g00060	4
gene:VIT_14s0006g00700	4
gene:VIT_06s0009g02100	4
gene:VIT_08s0007g05570	4
gene:VIT_12s0035g00630	4
gene:VIT_13s0074g00780	4
gene:VIT_19s0027g01260	4
gene:VIT_13s0067g03120	4
gene:VIT_17s0000g01420	4
gene:VIT_19s0014g01500	4
gene:VIT_14s0081g00670	4
gene:VIT_05s0062g00220	4
gene:VIT_14s0060g02450	4
gene:VIT_18s0041g00570	4
gene:VIT_01s0011g03530	4
gene:ENSRNA049445011	4
gene:VIT_16s0022g01660	4
gene:VIT_09s0018g00410	4
gene:VIT_00s0174g00260	4
gene:VIT_05s0020g00930	4
gene:VIT_03s0110g00110	4
gene:VIT_14s0068g01890	4
gene:VIT_15s0021g02670	4
gene:VIT_18s0089g01230	4
gene:VIT_01s0011g02890	4
gene:VIT_03s0167g00070	4
gene:VIT_14s0171g00240	4
gene:VIT_19s0014g01300	4
gene:VIT_03s0063g01430	4
gene:VIT_01s0011g02450	4
gene:VIT_19s0015g01480	4
gene:VIT_19s0085g00370	4
gene:VIT_17s0000g10160	4
gene:VIT_08s0007g00330	4
gene:VIT_07s0005g02440	4
gene:VIT_01s0011g00240	4
gene:VIT_18s0001g08040	4
gene:VIT_08s0007g07640	4
gene:VIT_18s0001g14000	4
gene:VIT_15s0024g00620	4
gene:VIT_01s0010g01500	4
gene:VIT_00s1677g00020	4
gene:VIT_18s0075g00590	4
gene:VIT_05s0077g00670	4
gene:VIT_10s0116g01310	4
gene:VIT_00s0230g00130	4
gene:VIT_16s0039g02220	4
gene:VIT_19s0014g01660	4
gene:VIT_14s0128g00860	4
gene:VIT_11s0016g03370	4
gene:VIT_12s0028g01280	4
gene:VIT_02s0012g00040	4
gene:VIT_04s0023g02780	4
gene:VIT_06s0004g03460	4
gene:VIT_10s0042g00060	4
gene:VIT_17s0000g03170	4
gene:VIT_01s0146g00170	4
gene:VIT_19s0027g01950	4
gene:VIT_05s0020g02860	4
gene:VIT_13s0019g04100	4
gene:VIT_00s0291g00030	4
gene:VIT_13s0067g00560	4
gene:VIT_19s0085g00600	4
gene:VIT_07s0104g01760	4
gene:VIT_16s0050g02610	4
gene:VIT_02s0025g03370	4
gene:VIT_19s0014g00490	4
gene:VIT_15s0024g00420	4
gene:VIT_11s0065g00990	4
gene:VIT_00s0188g00010	4
gene:VIT_19s0014g02300	4
gene:VIT_05s0020g04000	4
gene:VIT_01s0026g02560	4
gene:VIT_07s0129g00350	4
gene:VIT_03s0091g00210	4
gene:VIT_17s0000g04720	4
gene:VIT_19s0090g01260	4
gene:VIT_18s0001g07390	4
gene:VIT_00s0259g00210	4
gene:VIT_06s0004g08340	4
gene:VIT_09s0002g07130	4
gene:VIT_02s0025g02850	4
gene:VIT_11s0016g02370	4
gene:VIT_00s0239g00120	4
gene:VIT_00s0415g00060	4
gene:VIT_16s0098g00450	4
gene:VIT_15s0046g00350	4
gene:VIT_17s0000g10120	4
gene:VIT_15s0021g00730	4
gene:VIT_01s0011g00280	4
gene:VIT_04s0023g03660	4
gene:VIT_00s0516g00030	4
gene:VIT_08s0007g08790	4
gene:VIT_11s0016g05880	4
gene:VIT_01s0026g02720	4
gene:VIT_09s0002g06990	4
gene:VIT_18s0075g00030	4
gene:VIT_14s0083g00330	4
gene:VIT_00s0187g00110	4
gene:VIT_09s0002g07480	4
gene:VIT_17s0000g01140	4
gene:VIT_05s0062g00710	4
gene:VIT_03s0038g03320	4
gene:VIT_06s0004g05190	4
gene:VIT_19s0015g00460	4
gene:VIT_00s0258g00010	4
gene:VIT_08s0040g01640	4
gene:VIT_18s0001g14900	4
gene:VIT_18s0072g00210	4
gene:VIT_00s0288g00050	4
gene:VIT_01s0137g00590	4
gene:VIT_01s0026g01410	4
gene:VIT_08s0032g01100	4
gene:VIT_19s0014g00480	4
gene:VIT_16s0022g01240	4
gene:VIT_07s0104g01720	4
gene:VIT_15s0046g00820	4
gene:VIT_19s0085g00440	4
gene:VIT_01s0010g01690	4
gene:VIT_12s0028g00810	4
gene:VIT_03s0038g01460	4
gene:VIT_17s0000g04630	4
gene:VIT_18s0001g02940	4
gene:VIT_18s0001g13640	4
gene:VIT_05s0020g02050	4
gene:VIT_15s0046g02890	4
gene:VIT_09s0002g02830	4
gene:VIT_09s0002g05430	4
gene:VIT_02s0025g02810	4
gene:VIT_16s0050g02180	4
gene:VIT_06s0061g00470	4
gene:VIT_15s0048g00870	4
gene:VIT_12s0034g02140	4
gene:VIT_10s0116g00990	4
gene:VIT_18s0001g09090	4
gene:VIT_09s0054g00700	4
gene:VIT_00s0956g00020	4
gene:VIT_01s0137g00490	4
gene:VIT_15s0048g01040	4
gene:VIT_00s0174g00150	4
gene:VIT_01s0011g06000	4
gene:VIT_13s0019g02680	4
gene:VIT_05s0124g00410	4
gene:VIT_15s0021g01230	4
gene:VIT_18s0001g11660	4
gene:VIT_18s0001g03010	4
gene:VIT_15s0021g01780	4
gene:VIT_00s0187g00150	4
gene:VIT_14s0083g01130	4
gene:VIT_07s0005g00540	4
gene:VIT_01s0011g05730	4
gene:VIT_00s1569g00010	4
gene:VIT_02s0025g03410	4
gene:VIT_04s0023g02980	4
gene:VIT_19s0014g02060	4
gene:VIT_14s0030g00910	4
gene:VIT_07s0104g00390	4
gene:VIT_19s0015g01090	4
gene:VIT_05s0077g01440	4
gene:VIT_18s0001g07070	4
gene:VIT_06s0004g06280	4
gene:VIT_13s0019g00940	4
gene:VIT_13s0019g04530	4
gene:VIT_12s0028g00510	4
gene:VIT_07s0005g03730	4
gene:VIT_13s0067g01210	4
gene:VIT_16s0100g00190	4
gene:VIT_01s0026g01330	4
gene:VIT_16s0098g00550	4
gene:VIT_12s0035g02010	4
gene:VIT_17s0000g09980	4
gene:VIT_06s0004g06320	4
gene:VIT_02s0033g01230	4
gene:VIT_16s0050g00580	4
gene:VIT_00s0323g00020	4
gene:VIT_12s0028g00490	4
gene:VIT_18s0001g00780	4
gene:VIT_09s0054g00330	4
gene:VIT_11s0037g00300	4
gene:VIT_07s0130g00110	4
gene:VIT_18s0072g00010	4
gene:VIT_04s0008g06350	4
gene:VIT_06s0080g00960	4
gene:VIT_18s0001g13420	4
gene:VIT_09s0002g02690	4
gene:VIT_19s0014g01920	4
gene:VIT_15s0048g00120	4
gene:VIT_04s0008g02170	4
gene:VIT_12s0142g00350	4
gene:VIT_12s0055g00460	4
gene:VIT_14s0030g00230	4
gene:VIT_16s0013g00650	4
gene:VIT_18s0001g10410	4
gene:VIT_11s0016g05020	4
gene:VIT_00s0194g00020	4
gene:VIT_10s0003g04800	4
gene:VIT_08s0007g03500	4
gene:VIT_14s0036g01400	4
gene:VIT_19s0085g00800	4
gene:VIT_09s0002g03940	4
gene:VIT_00s0250g00050	4
gene:VIT_08s0007g01050	4
gene:VIT_13s0156g00130	4
gene:VIT_13s0067g00060	4
gene:VIT_17s0000g04910	4
gene:VIT_04s0069g00520	4
gene:VIT_19s0027g00520	4
gene:VIT_04s0044g01780	4
gene:VIT_16s0050g00060	4
gene:VIT_19s0085g00050	4
gene:VIT_10s0003g00030	4
gene:VIT_06s0004g08330	4
gene:VIT_15s0046g02670	4
gene:VIT_16s0013g00200	4
gene:VIT_10s0116g01190	4
gene:VIT_09s0054g00540	4
gene:VIT_04s0008g06370	4
gene:ENSRNA049455711	4
gene:VIT_12s0057g00670	4
gene:VIT_13s0019g02900	4
gene:VIT_03s0088g00780	4
gene:VIT_06s0080g00300	4
gene:VIT_19s0015g00660	4
gene:VIT_16s0039g01550	4
gene:VIT_09s0018g01660	4
gene:VIT_18s0072g01190	4
gene:VIT_14s0030g01560	4
gene:VIT_13s0064g00640	4
gene:VIT_00s0271g00030	4
gene:VIT_19s0085g00220	4
gene:VIT_06s0004g02740	4
gene:VIT_18s0164g00050	4
gene:VIT_07s0005g03040	4
gene:VIT_01s0010g03590	4
gene:VIT_00s2483g00010	4
gene:VIT_12s0057g01410	4
gene:VIT_05s0029g01220	4
gene:VIT_14s0068g00770	4
gene:VIT_14s0068g02330	4
gene:VIT_00s0322g00040	4
gene:VIT_04s0044g01270	4
gene:VIT_07s0031g02850	4
gene:VIT_14s0066g00250	4
gene:VIT_15s0048g02210	4
gene:VIT_15s0046g00300	4
gene:VIT_07s0005g05110	4
gene:VIT_04s0023g00880	4
gene:VIT_13s0067g02540	4
gene:VIT_18s0001g03200	4
gene:VIT_02s0087g00570	4
gene:VIT_04s0023g02360	4
gene:VIT_07s0005g03970	4
gene:VIT_19s0014g01480	4
gene:VIT_04s0044g00840	4
gene:VIT_17s0000g05180	4
gene:VIT_09s0002g02150	4
gene:VIT_14s0081g00440	4
gene:VIT_03s0038g01370	4
gene:VIT_15s0021g00330	4
gene:VIT_05s0102g00650	4
gene:VIT_08s0007g00870	4
gene:VIT_01s0146g00030	4
gene:VIT_15s0046g02550	4
gene:VIT_12s0059g01610	4
gene:VIT_05s0062g00350	4
gene:VIT_14s0066g02620	4
gene:VIT_19s0027g01530	4
gene:VIT_05s0102g00420	4
gene:VIT_05s0049g00120	4
gene:VIT_09s0002g00020	4
gene:VIT_15s0048g02050	4
gene:VIT_15s0024g00160	4
gene:VIT_15s0021g02450	4
gene:VIT_19s0015g02350	4
gene:VIT_04s0008g05710	4
gene:VIT_00s1008g00020	4
gene:VIT_00s0193g00170	4
gene:VIT_06s0061g00820	4
gene:VIT_05s0094g00210	4
gene:VIT_12s0059g00730	4
gene:VIT_05s0124g00250	4
gene:VIT_14s0108g00170	4
gene:VIT_00s0239g00080	4
gene:VIT_09s0018g01590	4
gene:VIT_19s0027g00580	4
gene:VIT_16s0050g00490	4
gene:VIT_12s0057g00280	4
gene:VIT_19s0014g03430	4
gene:VIT_01s0010g01620	4
gene:VIT_19s0014g03910	4
gene:VIT_01s0011g04330	4
gene:VIT_14s0060g01020	4
gene:VIT_14s0030g00540	4
gene:VIT_06s0004g04240	4
gene:VIT_00s0379g00070	4
gene:VIT_19s0014g00930	4
gene:VIT_14s0066g00770	4
gene:VIT_00s1429g00010	4
gene:VIT_13s0175g00140	4
gene:VIT_13s0064g01680	4
gene:VIT_09s0002g08030	4
gene:VIT_01s0150g00220	4
gene:VIT_09s0002g04190	4
gene:VIT_15s0046g01720	4
gene:VIT_13s0106g00540	4
gene:VIT_00s0163g00010	4
gene:VIT_18s0089g00930	4
gene:VIT_17s0000g04200	4
gene:VIT_15s0021g00370	4
gene:VIT_09s0002g00450	4
gene:VIT_00s0188g00150	4
gene:VIT_18s0001g04990	4
gene:VIT_01s0011g00910	4
gene:VIT_12s0028g01700	4
gene:VIT_10s0071g00760	4
gene:VIT_05s0077g00020	4
gene:VIT_11s0052g00750	4
gene:VIT_17s0000g06740	4
gene:VIT_13s0019g03940	4
gene:VIT_00s0426g00030	4
gene:VIT_11s0037g01170	4
gene:VIT_00s0742g00040	4
gene:VIT_10s0003g03560	4
gene:VIT_17s0000g00440	4
gene:VIT_16s0115g00180	4
gene:VIT_05s0029g00040	4
gene:VIT_12s0142g00400	4
gene:VIT_14s0030g00300	4
gene:VIT_05s0020g01360	4
gene:VIT_13s0067g01950	4
gene:VIT_04s0008g06360	4
gene:VIT_02s0012g01540	4
gene:VIT_15s0046g00030	4
gene:VIT_10s0003g04930	4
gene:VIT_03s0038g02500	4
gene:VIT_05s0077g01340	4
gene:VIT_07s0005g00130	4
gene:VIT_08s0056g01470	4
gene:VIT_18s0001g02160	4
gene:VIT_13s0047g00310	4
gene:VIT_19s0015g00650	4
gene:VIT_00s0233g00160	4
gene:VIT_18s0001g03690	4
gene:VIT_19s0014g01260	4
gene:VIT_04s0023g01650	4
gene:VIT_18s0041g02250	4
gene:VIT_08s0007g06490	4
gene:VIT_15s0045g00010	4
gene:VIT_04s0023g00010	4
gene:VIT_18s0122g00620	4
gene:VIT_12s0035g00200	4
gene:VIT_01s0011g01690	4
gene:VIT_05s0051g00080	4
gene:VIT_12s0059g00980	4
gene:VIT_09s0018g01760	4
gene:VIT_02s0025g02380	4
gene:VIT_18s0075g00020	4
gene:VIT_15s0046g01490	4
gene:VIT_00s0434g00080	4
gene:ENSRNA049462519	4
gene:VIT_00s0208g00040	4
gene:VIT_16s0098g01590	4
gene:VIT_11s0016g01370	4
gene:VIT_08s0032g01210	4
gene:VIT_19s0014g03710	4
gene:VIT_04s0044g01820	4
gene:VIT_12s0055g00870	4
gene:VIT_11s0037g00400	4
gene:VIT_08s0040g03200	4
gene:VIT_19s0015g02810	4
gene:VIT_17s0000g07420	4
gene:VIT_12s0035g01460	4
gene:VIT_14s0066g02170	4
gene:VIT_07s0005g02250	4
gene:VIT_14s0068g00410	4
gene:VIT_13s0106g00220	4
gene:VIT_00s0179g00320	4
gene:VIT_00s0193g00140	4
gene:VIT_00s1238g00010	4
gene:VIT_13s0067g01990	4
gene:VIT_07s0129g00600	4
gene:VIT_14s0006g02210	4
gene:VIT_06s0004g01090	4
gene:VIT_01s0011g03570	4
gene:VIT_18s0001g06810	4
gene:VIT_05s0020g04730	4
gene:VIT_03s0063g01530	4
gene:VIT_07s0141g00620	4
gene:VIT_17s0000g07370	4
gene:VIT_03s0091g01110	4
gene:VIT_12s0055g00670	4
gene:VIT_16s0039g02640	4
gene:VIT_18s0001g14250	4
gene:VIT_07s0005g05730	4
gene:VIT_08s0007g08500	4
gene:VIT_12s0035g00930	4
gene:VIT_14s0108g00900	4
gene:VIT_05s0062g00660	4
gene:VIT_18s0001g02820	4
gene:VIT_11s0037g00890	4
gene:VIT_13s0019g02560	4
gene:VIT_09s0002g00060	4
gene:VIT_14s0066g02180	4
gene:VIT_06s0009g00860	4
gene:VIT_07s0005g03640	4
gene:VIT_10s0003g01720	4
gene:VIT_10s0042g00440	4
gene:VIT_13s0067g03780	4
gene:VIT_14s0068g01200	4
gene:VIT_00s0337g00080	4
gene:VIT_07s0005g05010	4
gene:VIT_04s0008g02760	4
gene:VIT_08s0007g02710	4
gene:VIT_18s0001g11000	4
gene:VIT_13s0019g01610	4
gene:VIT_14s0066g00670	4
gene:VIT_07s0005g04190	4
gene:VIT_17s0000g08350	4
gene:VIT_07s0104g01000	4
gene:VIT_13s0019g01640	4
gene:VIT_12s0028g02360	4
gene:VIT_09s0002g02580	4
gene:VIT_18s0157g00060	4
gene:VIT_19s0090g00590	4
gene:VIT_01s0137g00510	4
gene:VIT_16s0098g00320	4
gene:VIT_00s0371g00040	4
gene:VIT_05s0020g01280	4
gene:VIT_00s0225g00030	4
gene:VIT_19s0014g03500	4
gene:VIT_04s0023g02700	4
gene:VIT_08s0040g00070	4
gene:VIT_13s0019g03980	4
gene:VIT_00s1353g00010	4
gene:VIT_02s0087g00250	4
gene:VIT_13s0067g00630	4
gene:VIT_14s0060g01460	4
gene:VIT_09s0018g01750	4
gene:VIT_03s0038g00430	4
gene:VIT_17s0000g01430	4
gene:VIT_14s0128g00280	4
gene:VIT_07s0005g06400	4
gene:VIT_12s0059g01090	4
gene:VIT_18s0041g00540	4
gene:VIT_06s0004g00710	4
gene:VIT_16s0022g01650	4
gene:VIT_05s0102g00260	4
gene:VIT_19s0090g01700	4
gene:VIT_02s0025g03840	4
gene:VIT_07s0005g04980	4
gene:VIT_05s0029g01120	4
gene:VIT_16s0050g01600	4
gene:VIT_04s0079g00110	4
gene:VIT_17s0119g00030	4
gene:VIT_06s0009g03300	4
gene:VIT_03s0038g04070	4
gene:VIT_04s0008g01990	4
gene:VIT_18s0001g01650	4
gene:VIT_14s0068g02210	4
gene:VIT_12s0059g02530	4
gene:VIT_06s0004g02660	4
gene:VIT_00s0181g00150	4
gene:VIT_02s0025g00900	4
gene:VIT_00s0936g00010	4
gene:VIT_16s0050g01430	4
gene:VIT_06s0009g01200	4
gene:VIT_04s0008g04410	4
gene:VIT_13s0019g04630	4
gene:VIT_15s0021g02180	4
gene:VIT_07s0005g04650	4
gene:VIT_14s0128g00850	4
gene:VIT_03s0063g02240	4
gene:VIT_00s0279g00070	4
gene:VIT_13s0101g00210	4
gene:VIT_04s0008g05670	4
gene:VIT_05s0051g00290	4
gene:VIT_17s0000g00840	4
gene:VIT_10s0003g02300	4
gene:VIT_03s0038g04500	4
gene:VIT_18s0001g10270	4
gene:VIT_10s0003g04450	4
gene:VIT_03s0038g00580	4
gene:VIT_10s0042g00030	4
gene:VIT_07s0104g01050	4
gene:VIT_17s0000g08320	4
gene:VIT_00s0204g00150	4
gene:VIT_14s0068g00370	4
gene:VIT_05s0051g00830	4
gene:VIT_00s0398g00040	4
gene:VIT_03s0038g01430	4
gene:VIT_06s0004g01740	4
gene:VIT_12s0035g00390	4
gene:VIT_06s0004g03660	4
gene:VIT_03s0063g00650	4
gene:VIT_02s0033g00240	4
gene:VIT_04s0008g01340	4
gene:VIT_10s0042g01060	4
gene:VIT_01s0127g00900	4
gene:VIT_09s0054g01340	4
gene:VIT_00s1536g00010	4
gene:VIT_18s0001g15680	4
gene:VIT_19s0014g00360	4
gene:VIT_06s0061g00480	4
gene:VIT_11s0016g05750	4
gene:VIT_00s0181g00090	4
gene:VIT_09s0002g02220	4
gene:VIT_15s0021g02510	4
gene:VIT_00s0308g00010	4
gene:VIT_18s0122g00840	4
gene:VIT_08s0007g03590	4
gene:VIT_15s0024g01020	4
gene:VIT_15s0046g03640	4
gene:VIT_00s2715g00010	4
gene:VIT_13s0064g00310	4
gene:VIT_09s0002g01480	4
gene:VIT_13s0019g03580	4
gene:VIT_01s0011g05070	4
gene:VIT_09s0002g04830	4
gene:VIT_00s0684g00030	4
gene:VIT_04s0008g06580	4
gene:VIT_19s0177g00150	4
gene:VIT_08s0007g03810	4
gene:VIT_01s0011g02740	4
gene:VIT_00s0226g00140	4
gene:VIT_09s0002g06470	4
gene:VIT_14s0006g02750	4
gene:VIT_13s0067g03330	4
gene:VIT_13s0320g00030	4
gene:VIT_00s0181g00220	4
gene:VIT_13s0019g03460	4
gene:VIT_01s0146g00140	4
gene:VIT_00s1390g00010	4
gene:VIT_00s0211g00060	4
gene:VIT_17s0000g03360	4
gene:VIT_05s0020g04480	4
gene:VIT_13s0019g00910	4
gene:VIT_17s0000g05440	4
gene:VIT_00s0299g00080	4
gene:VIT_01s0026g01920	4
gene:VIT_06s0009g01900	4
gene:VIT_04s0008g05690	4
gene:VIT_18s0117g00180	4
gene:VIT_11s0016g02430	4
gene:VIT_00s0187g00240	4
gene:VIT_01s0011g03840	4
gene:VIT_16s0050g00820	4
gene:VIT_12s0057g00560	4
gene:VIT_19s0015g01020	4
gene:VIT_04s0008g05550	4
gene:VIT_18s0072g00640	4
gene:VIT_18s0001g15390	4
gene:VIT_16s0022g00830	4
gene:VIT_16s0050g02290	4
gene:VIT_05s0051g00980	4
gene:VIT_12s0057g01420	4
gene:ENSRNA049462374	4
gene:VIT_19s0014g02990	4
gene:VIT_08s0032g00420	4
gene:VIT_12s0142g00090	4
gene:VIT_12s0057g01280	4
gene:VIT_19s0014g01470	4
gene:VIT_04s0023g03460	4
gene:VIT_17s0000g07240	4
gene:VIT_06s0009g02720	4
gene:VIT_00s2424g00010	4
gene:VIT_06s0009g01460	4
gene:VIT_00s0239g00130	4
gene:VIT_18s0001g14420	4
gene:VIT_02s0025g05130	4
gene:VIT_14s0030g01130	4
gene:VIT_19s0027g01380	4
gene:VIT_12s0142g00620	4
gene:VIT_00s0181g00110	4
gene:VIT_04s0023g00300	4
gene:VIT_15s0024g01230	4
gene:VIT_16s0100g00580	4
gene:VIT_16s0050g01040	4
gene:VIT_04s0008g03240	4
gene:VIT_04s0043g00430	4
gene:VIT_14s0030g01340	4
gene:VIT_14s0030g00690	4
gene:VIT_11s0118g00330	4
gene:VIT_04s0044g01000	4
gene:ENSRNA049448150	4
gene:VIT_12s0034g01150	4
gene:VIT_04s0008g03790	4
gene:VIT_13s0019g01370	4
gene:VIT_15s0024g00860	4
gene:VIT_02s0012g00010	4
gene:VIT_14s0108g01220	4
gene:VIT_11s0016g00960	4
gene:VIT_06s0004g06270	4
gene:ENSRNA049470400	4
gene:VIT_18s0001g04530	4
gene:VIT_13s0139g00310	4
gene:VIT_06s0004g00360	4
gene:VIT_01s0011g03800	4
gene:VIT_15s0045g00090	4
gene:VIT_11s0149g00120	4
gene:VIT_15s0046g00420	4
gene:VIT_05s0124g00520	4
gene:VIT_00s0186g00090	4
gene:VIT_05s0049g02140	4
gene:VIT_14s0060g02400	4
gene:VIT_08s0007g08350	4
gene:VIT_12s0034g01420	4
gene:VIT_18s0001g01790	4
gene:VIT_09s0018g00730	4
gene:VIT_00s0192g00060	4
gene:VIT_08s0040g00440	4
gene:VIT_04s0008g04690	4
gene:VIT_06s0004g08050	4
gene:VIT_18s0001g13110	4
gene:VIT_12s0034g00290	4
gene:VIT_06s0009g03800	4
gene:ENSRNA049469013	4
gene:VIT_19s0014g03260	4
gene:VIT_03s0038g00140	4
gene:VIT_04s0008g02340	4
gene:VIT_00s0555g00020	4
gene:VIT_15s0024g00690	4
gene:VIT_13s0074g00240	4
gene:VIT_14s0036g00420	4
gene:VIT_02s0012g01280	4
gene:VIT_19s0014g02810	4
gene:VIT_03s0063g01630	4
gene:VIT_08s0007g05410	4
gene:VIT_00s0686g00010	4
gene:VIT_06s0080g00340	4
gene:VIT_00s0975g00020	4
gene:VIT_15s0048g00860	4
gene:VIT_11s0016g05870	4
gene:VIT_17s0119g00370	4
gene:VIT_01s0010g01780	4
gene:VIT_07s0151g00960	4
gene:VIT_02s0033g00090	4
gene:VIT_07s0191g00060	4
gene:VIT_07s0005g02010	4
gene:VIT_10s0116g01830	4
gene:VIT_08s0032g01190	4
gene:VIT_12s0028g00540	4
gene:VIT_16s0039g02570	4
gene:VIT_00s0194g00070	4
gene:VIT_19s0140g00270	4
gene:VIT_01s0011g03630	4
gene:VIT_07s0104g00440	4
gene:VIT_18s0122g00510	4
gene:VIT_00s0179g00290	4
gene:VIT_00s0211g00140	4
gene:VIT_00s0188g00100	4
gene:VIT_16s0148g00140	4
gene:VIT_14s0006g02190	4
gene:VIT_02s0033g01200	4
gene:VIT_15s0024g00450	4
gene:VIT_11s0016g04670	4
gene:VIT_03s0038g00570	4
gene:VIT_00s0173g00130	4
gene:VIT_19s0177g00240	4
gene:VIT_07s0104g00980	4
gene:VIT_18s0089g01020	4
gene:VIT_12s0028g01690	4
gene:ENSRNA049470393	4
gene:VIT_03s0038g00500	4
gene:VIT_14s0068g01290	4
gene:VIT_12s0059g02170	4
gene:VIT_19s0027g00830	4
gene:VIT_00s0499g00050	4
gene:VIT_18s0001g07450	4
gene:VIT_16s0013g00930	4
gene:VIT_02s0012g01640	4
gene:VIT_17s0000g04590	4
gene:VIT_04s0044g00870	4
gene:VIT_13s0019g03030	4
gene:VIT_08s0040g03290	4
gene:VIT_03s0038g01360	4
gene:VIT_13s0084g00820	4
gene:VIT_10s0003g05790	4
gene:VIT_18s0001g02510	4
gene:ENSRNA049467226	4
gene:VIT_00s0301g00120	4
gene:VIT_06s0004g02320	4
gene:VIT_12s0134g00230	4
gene:VIT_00s0740g00010	4
gene:VIT_00s0269g00050	4
gene:VIT_04s0008g02150	4
gene:VIT_03s0038g03420	4
gene:VIT_17s0000g06520	4
gene:VIT_01s0150g00230	4
gene:VIT_06s0004g05200	4
gene:VIT_05s0020g00850	4
gene:VIT_16s0039g02780	4
gene:VIT_14s0066g01160	4
gene:VIT_13s0106g00260	4
gene:VIT_13s0067g01920	4
gene:VIT_15s0021g02610	4
gene:VIT_13s0019g03250	4
gene:VIT_09s0018g01050	4
gene:VIT_01s0011g03090	4
gene:VIT_13s0019g02700	4
gene:VIT_18s0001g15600	4
gene:VIT_12s0059g02630	4
gene:VIT_14s0030g01270	4
gene:VIT_01s0011g00340	4
gene:VIT_17s0000g07900	4
gene:VIT_09s0002g07090	4
gene:VIT_00s0324g00030	4
gene:VIT_08s0007g08060	4
gene:VIT_11s0016g01260	4
gene:VIT_05s0029g00900	4
gene:VIT_07s0005g05100	4
gene:VIT_08s0040g03350	4
gene:VIT_08s0007g03920	4
gene:VIT_11s0065g00720	4
gene:VIT_00s0823g00010	4
gene:VIT_00s1488g00010	4
gene:VIT_06s0004g03320	4
gene:VIT_02s0488g00010	4
gene:VIT_15s0021g00360	4
gene:VIT_16s0098g01130	4
gene:VIT_18s0075g01020	4
gene:VIT_03s0088g00570	4
gene:VIT_05s0020g00480	4
gene:VIT_05s0124g00670	4
gene:VIT_03s0038g01320	4
gene:VIT_10s0071g00750	4
gene:VIT_07s0031g01080	4
gene:VIT_00s0192g00090	4
gene:VIT_19s0015g01630	4
gene:VIT_07s0005g06030	4
gene:VIT_06s0004g00200	4
gene:ENSRNA049469002	4
gene:VIT_06s0004g04510	4
gene:VIT_17s0000g03930	4
gene:VIT_05s0077g00200	4
gene:VIT_10s0003g03070	4
gene:VIT_05s0094g00090	4
gene:VIT_02s0087g00300	4
gene:VIT_00s2651g00010	4
gene:VIT_13s0019g04940	4
gene:VIT_14s0060g00590	4
gene:VIT_12s0134g00460	4
gene:VIT_17s0000g09820	4
gene:VIT_03s0063g00280	4
gene:VIT_18s0001g13060	4
gene:VIT_14s0036g01290	4
gene:VIT_13s0019g03390	4
gene:VIT_08s0032g00660	4
gene:VIT_13s0084g00720	4
gene:VIT_11s0037g00700	4
gene:VIT_07s0130g00500	4
gene:VIT_00s0184g00170	4
gene:VIT_03s0038g02490	4
gene:VIT_14s0006g02340	4
gene:VIT_07s0005g00220	4
gene:VIT_04s0023g02210	4
gene:VIT_19s0090g01590	4
gene:VIT_09s0070g00460	4
gene:VIT_17s0000g01660	4
gene:VIT_01s0026g01570	4
gene:VIT_13s0019g03210	4
gene:VIT_09s0018g01090	4
gene:ENSRNA049463143	4
gene:VIT_05s0029g00190	4
gene:VIT_19s0085g00750	4
gene:VIT_07s0130g00380	4
gene:VIT_02s0012g01870	4
gene:VIT_12s0028g00740	4
gene:VIT_09s0054g01520	4
gene:VIT_08s0058g00040	4
gene:VIT_12s0059g02670	4
gene:VIT_06s0004g07120	4
gene:VIT_12s0034g01020	4
gene:VIT_13s0019g00590	4
gene:VIT_15s0046g01080	4
gene:VIT_01s0011g04320	4
gene:VIT_08s0056g01140	4
gene:VIT_07s0104g00780	4
gene:VIT_15s0048g01770	4
gene:VIT_09s0002g08580	4
gene:VIT_09s0002g00720	4
gene:VIT_16s0148g00210	4
gene:VIT_18s0001g05500	4
gene:VIT_04s0008g04980	4
gene:VIT_17s0000g07710	4
gene:VIT_00s0499g00010	4
gene:VIT_18s0001g15320	4
gene:VIT_09s0002g03580	4
gene:VIT_00s0198g00090	4
gene:VIT_00s2642g00010	4
gene:VIT_15s0046g02390	4
gene:VIT_08s0007g01370	4
gene:VIT_09s0002g02020	4
gene:VIT_01s0011g04910	4
gene:VIT_16s0039g00410	4
gene:VIT_00s0264g00070	4
gene:VIT_07s0104g00830	4
gene:VIT_10s0116g00210	4
gene:VIT_14s0066g01450	4
gene:VIT_18s0001g10280	4
gene:VIT_00s0371g00010	4
gene:VIT_09s0002g01560	4
gene:VIT_00s0194g00140	4
gene:VIT_03s0132g00330	4
gene:VIT_19s0090g00930	4
gene:VIT_00s0583g00040	4
gene:VIT_11s0016g03560	4
gene:VIT_03s0063g00040	4
gene:VIT_00s2785g00010	4
gene:VIT_12s0034g00410	4
gene:VIT_14s0068g01100	4
gene:VIT_12s0055g00720	4
gene:VIT_07s0031g01580	4
gene:VIT_06s0004g08160	4
gene:VIT_13s0067g01810	4
gene:VIT_14s0006g00830	4
gene:VIT_04s0008g02870	4
gene:VIT_17s0000g01190	4
gene:VIT_18s0001g06670	4
gene:VIT_00s0233g00130	4
gene:VIT_18s0001g02730	4
gene:VIT_17s0053g00140	4
gene:VIT_15s0045g00190	4
gene:VIT_13s0147g00210	4
gene:VIT_12s0059g00760	4
gene:VIT_04s0069g00170	4
gene:VIT_07s0031g01220	4
gene:VIT_11s0016g05680	4
gene:VIT_06s0004g02600	4
gene:VIT_04s0023g00020	4
gene:VIT_13s0047g00510	4
gene:VIT_03s0017g00210	4
gene:VIT_02s0025g01870	4
gene:VIT_04s0008g00310	4
gene:VIT_19s0014g01390	4
gene:VIT_18s0001g02810	4
gene:VIT_12s0028g00990	4
gene:VIT_18s0089g00370	4
gene:VIT_00s0216g00040	4
gene:VIT_15s0046g00180	4
gene:VIT_01s0150g00420	4
gene:VIT_00s0211g00190	4
gene:VIT_04s0008g03490	4
gene:VIT_10s0003g03710	4
gene:VIT_12s0035g01860	4
gene:VIT_00s0285g00090	4
gene:VIT_19s0090g01820	4
gene:VIT_10s0042g00130	4
gene:VIT_15s0107g00190	4
gene:VIT_18s0001g09300	4
gene:VIT_16s0098g01750	4
gene:VIT_08s0105g00460	4
gene:VIT_02s0025g01460	4
gene:VIT_03s0038g01530	4
gene:VIT_05s0020g03420	4
gene:VIT_01s0010g01920	4
gene:VIT_13s0047g01220	4
gene:VIT_18s0089g00650	4
gene:VIT_18s0001g09070	4
gene:VIT_10s0116g01250	4
gene:VIT_02s0033g01320	4
gene:VIT_15s0021g01830	4
gene:VIT_19s0014g01850	4
gene:VIT_19s0014g00820	4
gene:VIT_08s0058g01430	4
gene:VIT_01s0127g00130	4
gene:VIT_13s0019g03970	4
gene:VIT_14s0068g01140	4
gene:VIT_18s0001g02330	4
gene:VIT_06s0004g08120	4
gene:VIT_18s0001g15290	4
gene:VIT_06s0080g00600	4
gene:VIT_18s0075g00800	4
gene:VIT_02s0012g03110	4
gene:VIT_12s0034g00450	4
gene:VIT_18s0001g15430	4
gene:VIT_02s0025g00210	4
gene:VIT_05s0049g01370	4
gene:VIT_03s0017g01220	4
gene:VIT_14s0068g00870	4
gene:VIT_12s0059g00010	4
gene:VIT_15s0024g00900	4
gene:VIT_05s0077g01930	4
gene:VIT_19s0015g02210	4
gene:VIT_10s0003g00100	4
gene:VIT_00s2851g00010	4
gene:VIT_01s0127g00300	4
gene:VIT_08s0040g02510	4
gene:VIT_18s0041g01090	4
gene:VIT_18s0001g12380	4
gene:VIT_13s0019g03780	4
gene:VIT_11s0065g01090	4
gene:VIT_03s0063g01480	4
gene:VIT_02s0025g01780	4
gene:VIT_10s0116g00090	4
gene:VIT_05s0062g00470	4
gene:VIT_13s0084g00690	4
gene:VIT_04s0069g00480	4
gene:VIT_18s0001g14440	4
gene:VIT_03s0091g00010	4
gene:VIT_11s0065g00050	4
gene:VIT_12s0142g00010	4
gene:VIT_00s0676g00040	4
gene:VIT_10s0071g00280	4
gene:VIT_00s0153g00090	4
gene:VIT_19s0015g00850	4
gene:VIT_08s0007g07810	4
gene:VIT_19s0015g02370	4
gene:VIT_12s0028g02140	4
gene:VIT_13s0067g01800	4
gene:VIT_00s0672g00010	4
gene:ENSRNA049468647	4
gene:VIT_00s0194g00030	4
gene:VIT_08s0007g00620	4
gene:VIT_14s0060g01150	4
gene:VIT_19s0014g03090	4
gene:VIT_03s0017g02330	4
gene:VIT_05s0029g00560	4
gene:VIT_10s0116g00460	4
gene:VIT_19s0014g05360	4
gene:VIT_07s0130g00030	4
gene:VIT_00s0726g00010	4
gene:VIT_00s0125g00410	4
gene:VIT_13s0019g01620	4

## Sheet: Dataset S5
cluster5(6213)
gene:VIT_09s0002g08680	5
gene:VIT_17s0000g06680	5
gene:VIT_13s0067g02600	5
gene:VIT_05s0020g02840	5
gene:VIT_04s0023g02590	5
gene:VIT_00s1261g00010	5
gene:VIT_04s0023g01920	5
gene:VIT_14s0068g02050	5
gene:VIT_19s0085g00810	5
gene:VIT_19s0085g00410	5
gene:VIT_00s1227g00010	5
gene:VIT_06s0009g02820	5
gene:VIT_18s0001g00230	5
gene:VIT_01s0011g05790	5
gene:VIT_18s0001g10040	5
gene:VIT_17s0000g00650	5
gene:VIT_04s0043g00730	5
gene:VIT_14s0068g01500	5
gene:VIT_05s0051g00110	5
gene:VIT_00s0332g00110	5
gene:VIT_02s0025g00740	5
gene:VIT_18s0001g09220	5
gene:VIT_00s2525g00010	5
gene:VIT_04s0008g00700	5
gene:VIT_06s0004g00100	5
gene:VIT_16s0098g01910	5
gene:VIT_00s2077g00020	5
gene:VIT_14s0128g00470	5
gene:VIT_13s0019g04080	5
gene:VIT_01s0011g04770	5
gene:VIT_00s0533g00010	5
gene:VIT_00s0510g00050	5
gene:VIT_18s0001g08600	5
gene:VIT_00s0415g00070	5
gene:VIT_09s0002g05070	5
gene:VIT_18s0041g00490	5
gene:VIT_03s0017g00930	5
gene:VIT_13s0019g03280	5
gene:VIT_08s0056g00730	5
gene:VIT_02s0033g01310	5
gene:VIT_04s0023g01150	5
gene:VIT_18s0001g11870	5
gene:VIT_03s0017g01040	5
gene:VIT_04s0008g00830	5
gene:VIT_08s0040g01510	5
gene:VIT_01s0011g03520	5
gene:VIT_02s0012g01850	5
gene:VIT_07s0031g00290	5
gene:VIT_12s0028g03960	5
gene:VIT_15s0021g01960	5
gene:VIT_00s0246g00090	5
gene:VIT_01s0026g02260	5
gene:VIT_19s0027g01000	5
gene:VIT_05s0102g00730	5
gene:VIT_11s0118g00670	5
gene:VIT_00s0650g00040	5
gene:VIT_14s0060g01350	5
gene:VIT_19s0090g01560	5
gene:VIT_19s0014g00750	5
gene:VIT_07s0104g01800	5
gene:VIT_17s0000g00460	5
gene:VIT_00s1364g00010	5
gene:VIT_19s0090g00380	5
gene:VIT_08s0040g02950	5
gene:VIT_05s0049g01850	5
gene:VIT_13s0067g01410	5
gene:VIT_06s0004g07680	5
gene:VIT_01s0010g03320	5
gene:VIT_07s0005g02050	5
gene:VIT_00s0240g00050	5
gene:VIT_03s0017g01210	5
gene:VIT_13s0019g00260	5
gene:VIT_13s0067g03810	5
gene:VIT_14s0068g01190	5
gene:VIT_02s0012g02070	5
gene:VIT_08s0007g05550	5
gene:VIT_08s0007g01460	5
gene:VIT_08s0040g02370	5
gene:VIT_18s0001g08260	5
gene:VIT_18s0001g10510	5
gene:VIT_07s0129g00940	5
gene:VIT_13s0019g01670	5
gene:VIT_06s0004g07910	5
gene:VIT_18s0001g10460	5
gene:VIT_12s0034g01680	5
gene:VIT_18s0001g01250	5
gene:VIT_18s0001g04010	5
gene:VIT_15s0046g00660	5
gene:VIT_11s0016g01610	5
gene:VIT_07s0005g04400	5
gene:VIT_07s0005g03700	5
gene:VIT_18s0072g00410	5
gene:VIT_09s0002g06240	5
gene:VIT_07s0151g00070	5
gene:VIT_19s0015g00140	5
gene:VIT_05s0020g01020	5
gene:VIT_05s0020g04460	5
gene:VIT_04s0023g02350	5
gene:VIT_12s0028g02630	5
gene:VIT_18s0001g10490	5
gene:VIT_18s0075g00270	5
gene:VIT_12s0134g00500	5
gene:VIT_00s0181g00180	5
gene:VIT_12s0059g00650	5
gene:VIT_03s0038g00320	5
gene:VIT_14s0066g00410	5
gene:VIT_18s0041g02140	5
gene:VIT_18s0041g00350	5
gene:VIT_01s0137g00080	5
gene:VIT_04s0023g02810	5
gene:VIT_04s0008g04040	5
gene:VIT_19s0015g01280	5
gene:VIT_15s0048g01810	5
gene:VIT_07s0129g00580	5
gene:VIT_11s0037g00830	5
gene:VIT_19s0015g00250	5
gene:VIT_06s0004g06140	5
gene:VIT_16s0022g02410	5
gene:VIT_13s0067g03490	5
gene:VIT_08s0007g06220	5
gene:VIT_09s0002g04510	5
gene:VIT_07s0151g00440	5
gene:VIT_17s0000g06870	5
gene:VIT_14s0083g00120	5
gene:VIT_05s0020g00040	5
gene:VIT_03s0017g01120	5
gene:VIT_14s0083g00290	5
gene:VIT_08s0032g00470	5
gene:VIT_16s0039g01990	5
gene:VIT_13s0019g02810	5
gene:VIT_12s0142g00040	5
gene:VIT_12s0055g00370	5
gene:VIT_02s0025g01750	5
gene:VIT_07s0031g01940	5
gene:VIT_17s0000g00110	5
gene:VIT_10s0003g02470	5
gene:VIT_06s0009g00880	5
gene:VIT_07s0031g01390	5
gene:VIT_04s0023g01730	5
gene:VIT_14s0066g01490	5
gene:VIT_19s0015g01560	5
gene:VIT_13s0064g00280	5
gene:VIT_15s0045g01340	5
gene:VIT_11s0037g01280	5
gene:VIT_17s0000g00930	5
gene:VIT_18s0041g02440	5
gene:VIT_14s0060g00480	5
gene:VIT_18s0041g00950	5
gene:VIT_03s0038g03530	5
gene:VIT_08s0040g02230	5
gene:VIT_14s0066g00060	5
gene:VIT_14s0006g01380	5
gene:VIT_15s0046g01780	5
gene:VIT_12s0035g00140	5
gene:VIT_16s0100g01230	5
gene:VIT_14s0030g00870	5
gene:VIT_08s0007g04480	5
gene:VIT_12s0028g01880	5
gene:VIT_16s0148g00310	5
gene:VIT_08s0007g07660	5
gene:VIT_12s0121g00010	5
gene:VIT_19s0014g00570	5
gene:VIT_07s0005g01330	5
gene:VIT_03s0017g01980	5
gene:VIT_04s0008g00150	5
gene:VIT_00s0194g00330	5
gene:VIT_18s0001g03700	5
gene:VIT_07s0129g00170	5
gene:VIT_00s1869g00010	5
gene:VIT_07s0005g04340	5
gene:VIT_06s0004g02650	5
gene:VIT_01s0011g05560	5
gene:VIT_14s0006g02920	5
gene:VIT_02s0025g01740	5
gene:VIT_05s0094g00960	5
gene:VIT_01s0011g06310	5
gene:VIT_05s0020g04510	5
gene:VIT_06s0004g01680	5
gene:VIT_04s0023g02550	5
gene:VIT_11s0016g03250	5
gene:VIT_18s0041g01150	5
gene:VIT_06s0004g01370	5
gene:VIT_13s0067g03260	5
gene:VIT_06s0004g05940	5
gene:VIT_00s0762g00040	5
gene:VIT_15s0107g00300	5
gene:VIT_12s0028g02380	5
gene:VIT_01s0011g04000	5
gene:VIT_03s0038g04550	5
gene:VIT_03s0038g00650	5
gene:VIT_15s0048g01120	5
gene:VIT_14s0068g01900	5
gene:VIT_12s0028g03380	5
gene:VIT_00s0448g00020	5
gene:VIT_05s0102g00190	5
gene:VIT_04s0023g00440	5
gene:VIT_14s0060g01210	5
gene:VIT_14s0066g01900	5
gene:VIT_19s0027g00200	5
gene:VIT_04s0008g01160	5
gene:VIT_05s0020g04490	5
gene:VIT_01s0011g01090	5
gene:VIT_11s0016g03350	5
gene:VIT_16s0050g02420	5
gene:VIT_05s0020g02470	5
gene:VIT_15s0046g00710	5
gene:VIT_18s0001g13070	5
gene:VIT_01s0010g01730	5
gene:VIT_07s0129g00890	5
gene:VIT_10s0116g00770	5
gene:VIT_04s0008g06220	5
gene:VIT_12s0028g01400	5
gene:VIT_14s0081g00050	5
gene:VIT_01s0011g02090	5
gene:VIT_15s0021g02030	5
gene:VIT_01s0011g00830	5
gene:VIT_07s0005g02990	5
gene:VIT_02s0025g01080	5
gene:VIT_00s0184g00210	5
gene:VIT_19s0014g00090	5
gene:VIT_05s0020g02610	5
gene:VIT_05s0020g02130	5
gene:VIT_03s0038g00460	5
gene:VIT_05s0077g00510	5
gene:VIT_03s0017g02280	5
gene:VIT_16s0050g01240	5
gene:VIT_01s0026g01930	5
gene:VIT_05s0077g02290	5
gene:VIT_06s0009g01910	5
gene:VIT_10s0003g03850	5
gene:VIT_06s0061g01200	5
gene:VIT_07s0095g00230	5
gene:VIT_03s0038g03840	5
gene:VIT_02s0025g02300	5
gene:VIT_01s0010g01110	5
gene:VIT_16s0039g00340	5
gene:VIT_03s0038g04110	5
gene:VIT_17s0000g01400	5
gene:VIT_16s0050g00250	5
gene:VIT_18s0001g07770	5
gene:VIT_04s0044g00590	5
gene:VIT_16s0098g01230	5
gene:VIT_19s0090g00430	5
gene:VIT_03s0088g01290	5
gene:VIT_00s0187g00270	5
gene:VIT_03s0038g00790	5
gene:VIT_18s0001g12890	5
gene:VIT_04s0044g01310	5
gene:VIT_07s0141g01000	5
gene:VIT_00s1491g00020	5
gene:VIT_10s0042g01010	5
gene:VIT_01s0011g00060	5
gene:VIT_12s0034g01640	5
gene:VIT_16s0022g02330	5
gene:VIT_00s0193g00160	5
gene:VIT_18s0001g13700	5
gene:VIT_16s0050g02570	5
gene:VIT_10s0003g00190	5
gene:VIT_01s0026g02580	5
gene:VIT_07s0031g02620	5
gene:VIT_12s0028g01650	5
gene:VIT_13s0019g02460	5
gene:VIT_08s0007g02430	5
gene:VIT_12s0134g00080	5
gene:VIT_16s0050g01990	5
gene:VIT_03s0063g00860	5
gene:VIT_18s0089g00620	5
gene:VIT_14s0006g03230	5
gene:VIT_09s0018g00620	5
gene:VIT_07s0129g00370	5
gene:VIT_01s0026g01050	5
gene:VIT_02s0087g00790	5
gene:VIT_13s0156g00060	5
gene:VIT_15s0046g03310	5
gene:VIT_18s0001g13910	5
gene:VIT_06s0004g04450	5
gene:VIT_04s0008g04270	5
gene:VIT_11s0037g00010	5
gene:VIT_00s0207g00180	5
gene:VIT_08s0056g00980	5
gene:VIT_05s0020g02300	5
gene:VIT_03s0038g02200	5
gene:VIT_15s0048g02720	5
gene:VIT_07s0005g00010	5
gene:VIT_09s0054g00720	5
gene:VIT_10s0042g00240	5
gene:VIT_14s0060g00850	5
gene:VIT_19s0014g01980	5
gene:VIT_02s0012g00510	5
gene:VIT_14s0219g00230	5
gene:VIT_00s0261g00010	5
gene:VIT_14s0060g01100	5
gene:VIT_15s0021g00940	5
gene:VIT_04s0008g05930	5
gene:VIT_06s0009g00310	5
gene:VIT_11s0016g02350	5
gene:VIT_06s0009g01660	5
gene:VIT_08s0058g00820	5
gene:VIT_00s0304g00070	5
gene:ENSRNA049451010	5
gene:VIT_13s0019g02260	5
gene:VIT_00s0415g00040	5
gene:VIT_19s0177g00320	5
gene:VIT_16s0022g00450	5
gene:VIT_15s0046g03160	5
gene:VIT_00s0283g00070	5
gene:VIT_00s0455g00030	5
gene:VIT_14s0060g01530	5
gene:VIT_18s0001g04190	5
gene:VIT_13s0019g00750	5
gene:VIT_03s0063g02020	5
gene:VIT_17s0000g00090	5
gene:VIT_07s0031g01460	5
gene:VIT_04s0008g05060	5
gene:VIT_16s0098g00630	5
gene:VIT_07s0005g02460	5
gene:VIT_18s0001g11360	5
gene:VIT_17s0000g08820	5
gene:VIT_14s0060g01550	5
gene:VIT_08s0007g05790	5
gene:VIT_00s0317g00090	5
gene:VIT_19s0027g01880	5
gene:VIT_15s0046g01470	5
gene:VIT_18s0001g09910	5
gene:VIT_05s0020g02460	5
gene:VIT_08s0007g05240	5
gene:VIT_03s0091g00100	5
gene:VIT_08s0007g06480	5
gene:VIT_00s0229g00170	5
gene:VIT_18s0001g01660	5
gene:VIT_13s0019g01750	5
gene:VIT_15s0048g01600	5
gene:VIT_04s0008g03990	5
gene:VIT_01s0010g01380	5
gene:VIT_15s0021g02710	5
gene:VIT_01s0137g00780	5
gene:VIT_07s0129g00130	5
gene:VIT_16s0100g00650	5
gene:VIT_01s0011g03200	5
gene:VIT_18s0041g00090	5
gene:VIT_05s0094g00920	5
gene:VIT_10s0003g04240	5
gene:VIT_01s0011g06350	5
gene:VIT_13s0147g00190	5
gene:VIT_05s0062g00520	5
gene:VIT_07s0104g00210	5
gene:VIT_15s0024g00640	5
gene:VIT_12s0057g01370	5
gene:VIT_09s0002g04110	5
gene:VIT_05s0020g04550	5
gene:VIT_00s0203g00080	5
gene:VIT_07s0031g02170	5
gene:VIT_13s0067g03510	5
gene:VIT_06s0004g00990	5
gene:VIT_13s0019g02990	5
gene:VIT_19s0090g01870	5
gene:VIT_07s0141g00260	5
gene:VIT_03s0091g00850	5
gene:VIT_08s0007g04340	5
gene:VIT_01s0150g00520	5
gene:VIT_10s0003g01620	5
gene:VIT_18s0001g14610	5
gene:VIT_06s0004g08460	5
gene:VIT_17s0053g00980	5
gene:VIT_02s0025g01360	5
gene:VIT_19s0090g01000	5
gene:VIT_05s0020g02890	5
gene:VIT_10s0003g03660	5
gene:VIT_06s0009g02860	5
gene:VIT_04s0008g03210	5
gene:VIT_17s0000g07090	5
gene:VIT_05s0051g00150	5
gene:VIT_05s0020g02640	5
gene:VIT_17s0053g00770	5
gene:VIT_09s0018g01930	5
gene:VIT_18s0089g00970	5
gene:VIT_09s0002g03340	5
gene:VIT_09s0018g01840	5
gene:VIT_14s0066g01790	5
gene:VIT_10s0116g00730	5
gene:VIT_18s0075g00810	5
gene:VIT_14s0060g01730	5
gene:VIT_05s0020g03220	5
gene:VIT_07s0005g06180	5
gene:VIT_13s0139g00300	5
gene:VIT_12s0057g00210	5
gene:VIT_14s0066g02410	5
gene:VIT_14s0081g00010	5
gene:VIT_00s0211g00050	5
gene:VIT_16s0050g00930	5
gene:VIT_08s0007g02630	5
gene:VIT_02s0033g01020	5
gene:VIT_04s0023g01680	5
gene:VIT_00s0233g00010	5
gene:VIT_14s0066g00150	5
gene:VIT_00s1308g00020	5
gene:VIT_13s0067g03890	5
gene:VIT_05s0077g02260	5
gene:VIT_06s0061g01020	5
gene:VIT_13s0064g00480	5
gene:VIT_03s0017g02240	5
gene:VIT_05s0051g00050	5
gene:VIT_09s0002g08290	5
gene:VIT_13s0067g01490	5
gene:VIT_04s0008g06030	5
gene:VIT_14s0171g00060	5
gene:VIT_00s0386g00020	5
gene:VIT_03s0038g04340	5
gene:VIT_17s0000g02850	5
gene:VIT_14s0060g02150	5
gene:VIT_11s0016g00130	5
gene:VIT_07s0031g00040	5
gene:VIT_12s0034g02550	5
gene:VIT_07s0005g05180	5
gene:VIT_06s0004g00370	5
gene:VIT_06s0080g01260	5
gene:VIT_00s0287g00070	5
gene:VIT_09s0054g00060	5
gene:VIT_08s0007g07950	5
gene:VIT_05s0124g00530	5
gene:VIT_09s0002g05170	5
gene:VIT_03s0038g04690	5
gene:VIT_13s0147g00200	5
gene:VIT_02s0025g02000	5
gene:VIT_04s0008g01330	5
gene:VIT_03s0038g01150	5
gene:VIT_11s0052g01580	5
gene:VIT_04s0008g05540	5
gene:VIT_19s0085g00480	5
gene:VIT_16s0050g00520	5
gene:VIT_00s0323g00040	5
gene:VIT_09s0002g02910	5
gene:VIT_03s0063g00820	5
gene:VIT_14s0068g00780	5
gene:VIT_01s0146g00290	5
gene:VIT_14s0060g00660	5
gene:VIT_10s0116g00500	5
gene:VIT_07s0129g00330	5
gene:VIT_01s0127g00910	5
gene:VIT_00s0269g00110	5
gene:VIT_10s0003g00600	5
gene:VIT_06s0004g08360	5
gene:VIT_18s0001g08110	5
gene:VIT_10s0003g02770	5
gene:VIT_17s0000g01630	5
gene:VIT_11s0016g00300	5
gene:VIT_17s0000g10370	5
gene:VIT_08s0007g00140	5
gene:VIT_04s0008g06470	5
gene:VIT_06s0061g01500	5
gene:VIT_12s0059g01160	5
gene:VIT_04s0079g00160	5
gene:VIT_03s0088g01190	5
gene:VIT_09s0002g06280	5
gene:VIT_16s0050g02000	5
gene:VIT_17s0000g02440	5
gene:VIT_07s0031g00450	5
gene:VIT_04s0008g06170	5
gene:VIT_05s0094g00260	5
gene:VIT_18s0001g06290	5
gene:VIT_05s0102g00310	5
gene:VIT_03s0038g01090	5
gene:VIT_04s0008g03050	5
gene:VIT_14s0066g01240	5
gene:VIT_03s0110g00130	5
gene:VIT_04s0210g00180	5
gene:VIT_18s0001g12850	5
gene:VIT_08s0007g08300	5
gene:VIT_04s0008g02900	5
gene:VIT_08s0007g02270	5
gene:VIT_02s0012g02720	5
gene:VIT_00s0174g00010	5
gene:VIT_01s0026g00570	5
gene:VIT_10s0003g03340	5
gene:VIT_12s0035g01270	5
gene:VIT_13s0139g00140	5
gene:VIT_00s0472g00020	5
gene:VIT_02s0087g00380	5
gene:VIT_18s0001g09950	5
gene:VIT_03s0038g01280	5
gene:VIT_03s0063g00550	5
gene:VIT_19s0015g01660	5
gene:VIT_04s0008g03460	5
gene:VIT_19s0014g00540	5
gene:VIT_08s0007g02850	5
gene:VIT_12s0028g03350	5
gene:VIT_14s0068g00040	5
gene:VIT_02s0025g03620	5
gene:VIT_17s0000g07810	5
gene:VIT_01s0011g00610	5
gene:VIT_17s0000g03840	5
gene:VIT_13s0064g01800	5
gene:VIT_08s0007g08400	5
gene:VIT_04s0008g04160	5
gene:VIT_01s0011g06020	5
gene:VIT_12s0059g00150	5
gene:VIT_10s0003g00060	5
gene:VIT_11s0016g03830	5
gene:VIT_08s0056g00070	5
gene:VIT_04s0008g05440	5
gene:VIT_08s0007g02580	5
gene:VIT_07s0031g02130	5
gene:VIT_13s0019g02950	5
gene:VIT_11s0052g01030	5
gene:VIT_10s0003g01080	5
gene:VIT_01s0026g01290	5
gene:VIT_03s0091g01040	5
gene:VIT_14s0006g01610	5
gene:VIT_18s0086g00400	5
gene:VIT_02s0033g00270	5
gene:VIT_07s0005g00930	5
gene:VIT_02s0012g00560	5
gene:VIT_09s0002g01380	5
gene:VIT_11s0016g02120	5
gene:VIT_14s0030g01370	5
gene:VIT_12s0035g02200	5
gene:VIT_13s0019g05310	5
gene:VIT_17s0000g06600	5
gene:VIT_13s0156g00550	5
gene:VIT_08s0007g02000	5
gene:VIT_14s0030g00680	5
gene:VIT_17s0000g05630	5
gene:VIT_07s0005g00190	5
gene:VIT_18s0001g07860	5
gene:VIT_00s0203g00070	5
gene:VIT_01s0010g03730	5
gene:VIT_09s0002g02380	5
gene:VIT_19s0014g04750	5
gene:VIT_07s0095g00080	5
gene:VIT_02s0025g04550	5
gene:VIT_12s0034g01140	5
gene:VIT_15s0046g03700	5
gene:VIT_09s0070g00080	5
gene:VIT_14s0068g01580	5
gene:VIT_04s0044g00360	5
gene:VIT_18s0001g05430	5
gene:VIT_09s0018g01970	5
gene:VIT_10s0071g01100	5
gene:VIT_04s0008g03250	5
gene:VIT_01s0011g03010	5
gene:VIT_12s0028g03750	5
gene:VIT_00s2191g00010	5
gene:VIT_02s0012g01370	5
gene:VIT_06s0004g02710	5
gene:VIT_05s0020g00890	5
gene:VIT_01s0011g02940	5
gene:VIT_14s0083g00080	5
gene:VIT_05s0020g04450	5
gene:VIT_04s0008g01120	5
gene:VIT_01s0010g01480	5
gene:VIT_05s0020g00750	5
gene:VIT_00s0246g00010	5
gene:VIT_01s0011g06610	5
gene:VIT_18s0001g10750	5
gene:ENSRNA049468733	5
gene:VIT_01s0011g03190	5
gene:VIT_12s0028g02220	5
gene:VIT_08s0032g00290	5
gene:VIT_16s0098g00740	5
gene:VIT_09s0002g02480	5
gene:VIT_14s0068g01390	5
gene:VIT_12s0028g03790	5
gene:VIT_13s0101g00320	5
gene:VIT_09s0002g04020	5
gene:VIT_06s0080g01220	5
gene:VIT_04s0008g05180	5
gene:VIT_01s0011g03620	5
gene:VIT_18s0001g14490	5
gene:VIT_01s0011g01280	5
gene:VIT_02s0012g02520	5
gene:VIT_00s0981g00010	5
gene:VIT_03s0167g00190	5
gene:VIT_07s0191g00260	5
gene:VIT_16s0100g00360	5
gene:VIT_14s0030g01860	5
gene:VIT_08s0040g03310	5
gene:VIT_15s0048g02240	5
gene:VIT_18s0072g01250	5
gene:VIT_19s0014g03600	5
gene:VIT_17s0000g09400	5
gene:VIT_17s0000g07570	5
gene:VIT_13s0019g01950	5
gene:VIT_10s0003g04580	5
gene:VIT_19s0177g00200	5
gene:VIT_10s0116g00670	5
gene:VIT_07s0141g00020	5
gene:VIT_06s0004g07070	5
gene:VIT_14s0128g00480	5
gene:VIT_17s0000g03980	5
gene:VIT_19s0014g02020	5
gene:VIT_08s0007g06740	5
gene:VIT_14s0006g01980	5
gene:VIT_00s0411g00020	5
gene:VIT_00s0269g00150	5
gene:VIT_14s0083g00400	5
gene:VIT_11s0037g00320	5
gene:VIT_00s0820g00010	5
gene:VIT_01s0011g01120	5
gene:VIT_12s0028g01560	5
gene:VIT_12s0035g01680	5
gene:VIT_05s0020g02380	5
gene:VIT_13s0064g01430	5
gene:VIT_08s0040g03120	5
gene:VIT_10s0003g02000	5
gene:VIT_18s0041g01610	5
gene:VIT_00s0225g00120	5
gene:VIT_08s0032g00190	5
gene:VIT_03s0088g00910	5
gene:VIT_05s0020g01600	5
gene:VIT_08s0040g02030	5
gene:VIT_18s0122g00350	5
gene:VIT_01s0011g03590	5
gene:VIT_03s0063g00490	5
gene:VIT_00s0802g00010	5
gene:VIT_14s0060g00810	5
gene:VIT_02s0012g00550	5
gene:VIT_11s0016g05270	5
gene:VIT_05s0020g00950	5
gene:VIT_00s2380g00010	5
gene:VIT_00s2839g00010	5
gene:VIT_15s0048g02980	5
gene:VIT_15s0048g02760	5
gene:VIT_18s0001g02550	5
gene:VIT_07s0005g03680	5
gene:VIT_18s0001g09800	5
gene:VIT_10s0042g00200	5
gene:VIT_11s0016g03440	5
gene:VIT_13s0074g00390	5
gene:VIT_14s0171g00220	5
gene:VIT_11s0016g02310	5
gene:VIT_04s0044g00420	5
gene:VIT_14s0060g00340	5
gene:VIT_16s0050g01550	5
gene:VIT_08s0040g02200	5
gene:VIT_05s0077g00170	5
gene:VIT_17s0000g06560	5
gene:VIT_06s0080g00120	5
gene:VIT_09s0096g00280	5
gene:VIT_11s0016g04870	5
gene:VIT_19s0085g01040	5
gene:VIT_14s0068g00520	5
gene:VIT_00s0227g00080	5
gene:VIT_09s0002g02230	5
gene:VIT_13s0019g04060	5
gene:VIT_06s0004g03200	5
gene:VIT_00s0267g00030	5
gene:VIT_15s0046g02660	5
gene:VIT_13s0067g02340	5
gene:VIT_10s0003g02890	5
gene:VIT_16s0098g00940	5
gene:VIT_19s0093g00400	5
gene:VIT_00s0532g00030	5
gene:VIT_18s0122g00280	5
gene:VIT_07s0141g00770	5
gene:VIT_08s0007g06540	5
gene:VIT_08s0007g03710	5
gene:VIT_14s0083g00640	5
gene:VIT_09s0002g04220	5
gene:VIT_03s0088g00110	5
gene:VIT_14s0083g00390	5
gene:VIT_01s0026g01780	5
gene:VIT_07s0005g04020	5
gene:VIT_15s0046g03040	5
gene:VIT_18s0089g00570	5
gene:VIT_00s0287g00080	5
gene:VIT_18s0001g14690	5
gene:VIT_11s0118g00300	5
gene:VIT_13s0064g00670	5
gene:VIT_14s0083g01110	5
gene:VIT_04s0069g00720	5
gene:VIT_00s0218g00100	5
gene:VIT_01s0011g04500	5
gene:VIT_13s0019g05350	5
gene:VIT_00s0335g00080	5
gene:VIT_01s0137g00280	5
gene:VIT_01s0011g00500	5
gene:VIT_13s0064g01100	5
gene:ENSRNA049469516	5
gene:VIT_05s0102g00800	5
gene:VIT_02s0025g02780	5
gene:VIT_00s2527g00010	5
gene:VIT_04s0044g00320	5
gene:VIT_12s0035g00060	5
gene:VIT_04s0043g00400	5
gene:VIT_17s0000g01120	5
gene:VIT_14s0066g00960	5
gene:VIT_19s0014g04710	5
gene:VIT_17s0000g02160	5
gene:VIT_00s2279g00010	5
gene:VIT_06s0009g02660	5
gene:VIT_07s0129g00870	5
gene:VIT_01s0010g00790	5
gene:VIT_05s0020g01840	5
gene:VIT_07s0129g00030	5
gene:VIT_17s0000g05330	5
gene:VIT_05s0020g04410	5
gene:VIT_15s0045g00310	5
gene:VIT_13s0067g01270	5
gene:VIT_17s0053g00750	5
gene:VIT_01s0011g03360	5
gene:VIT_07s0031g00250	5
gene:VIT_01s0026g02660	5
gene:VIT_17s0000g00950	5
gene:VIT_00s0246g00050	5
gene:VIT_03s0038g01830	5
gene:VIT_18s0001g12340	5
gene:VIT_13s0067g01180	5
gene:VIT_05s0049g00230	5
gene:VIT_14s0066g01640	5
gene:VIT_11s0016g05450	5
gene:VIT_00s0333g00030	5
gene:VIT_00s0189g00080	5
gene:VIT_00s0211g00090	5
gene:VIT_12s0035g02030	5
gene:VIT_02s0025g01000	5
gene:VIT_02s0033g01060	5
gene:VIT_06s0080g00210	5
gene:VIT_01s0150g00330	5
gene:VIT_03s0091g00520	5
gene:VIT_02s0025g01570	5
gene:VIT_12s0035g01070	5
gene:VIT_11s0016g01220	5
gene:VIT_19s0014g00810	5
gene:VIT_00s2485g00010	5
gene:VIT_16s0098g00710	5
gene:VIT_19s0015g01760	5
gene:VIT_17s0000g03220	5
gene:VIT_08s0007g04530	5
gene:VIT_05s0051g00010	5
gene:VIT_06s0080g00570	5
gene:VIT_01s0011g05100	5
gene:VIT_03s0063g02470	5
gene:VIT_04s0023g00940	5
gene:VIT_05s0077g00450	5
gene:VIT_08s0007g05610	5
gene:VIT_02s0025g01030	5
gene:VIT_04s0023g01630	5
gene:VIT_11s0052g00270	5
gene:VIT_12s0034g00030	5
gene:VIT_09s0096g00780	5
gene:VIT_05s0020g03430	5
gene:VIT_05s0020g04420	5
gene:VIT_17s0000g01890	5
gene:VIT_01s0026g00670	5
gene:VIT_00s0421g00040	5
gene:VIT_04s0008g04810	5
gene:VIT_07s0005g00070	5
gene:VIT_08s0007g04560	5
gene:VIT_09s0002g08220	5
gene:VIT_18s0122g00460	5
gene:VIT_16s0050g01740	5
gene:VIT_19s0093g00050	5
gene:VIT_15s0046g02070	5
gene:VIT_01s0010g02190	5
gene:VIT_01s0011g03650	5
gene:VIT_01s0150g00200	5
gene:VIT_12s0035g00990	5
gene:VIT_04s0023g03560	5
gene:VIT_18s0001g14860	5
gene:VIT_12s0028g03100	5
gene:VIT_13s0158g00420	5
gene:VIT_11s0016g04780	5
gene:VIT_15s0046g03670	5
gene:VIT_08s0007g08070	5
gene:VIT_14s0108g00700	5
gene:VIT_17s0000g06290	5
gene:VIT_06s0004g03350	5
gene:VIT_19s0014g03630	5
gene:VIT_13s0084g00130	5
gene:VIT_15s0021g02270	5
gene:VIT_01s0010g00590	5
gene:VIT_07s0005g00520	5
gene:VIT_05s0020g01460	5
gene:VIT_18s0001g13230	5
gene:VIT_00s1463g00010	5
gene:VIT_01s0010g01170	5
gene:VIT_03s0038g04600	5
gene:VIT_19s0027g00010	5
gene:VIT_18s0001g12490	5
gene:VIT_09s0054g00320	5
gene:VIT_09s0002g08760	5
gene:VIT_18s0041g00030	5
gene:VIT_15s0046g02240	5
gene:VIT_14s0006g01400	5
gene:VIT_11s0052g01510	5
gene:VIT_15s0021g01550	5
gene:VIT_14s0081g00650	5
gene:VIT_03s0088g00380	5
gene:ENSRNA049463437	5
gene:VIT_04s0023g00710	5
gene:VIT_04s0008g01050	5
gene:VIT_02s0025g01200	5
gene:VIT_05s0020g02950	5
gene:VIT_08s0056g00640	5
gene:VIT_13s0064g00420	5
gene:VIT_19s0090g00910	5
gene:VIT_13s0067g01300	5
gene:VIT_08s0040g01870	5
gene:VIT_06s0004g05570	5
gene:VIT_06s0061g01370	5
gene:VIT_18s0001g00130	5
gene:VIT_18s0122g00790	5
gene:VIT_15s0048g00530	5
gene:VIT_13s0019g01900	5
gene:VIT_17s0000g09680	5
gene:VIT_07s0104g00880	5
gene:VIT_13s0139g00270	5
gene:VIT_04s0044g00640	5
gene:VIT_06s0004g05680	5
gene:VIT_17s0000g02110	5
gene:VIT_06s0004g06880	5
gene:VIT_01s0011g04160	5
gene:VIT_09s0002g02680	5
gene:VIT_16s0022g00540	5
gene:VIT_10s0003g03120	5
gene:VIT_04s0043g00290	5
gene:VIT_14s0068g01280	5
gene:VIT_12s0059g02160	5
gene:VIT_03s0038g01390	5
gene:VIT_00s1328g00010	5
gene:VIT_08s0105g00490	5
gene:VIT_16s0022g02200	5
gene:VIT_02s0012g01630	5
gene:VIT_06s0009g02010	5
gene:VIT_10s0003g00620	5
gene:VIT_17s0000g09540	5
gene:VIT_13s0064g01230	5
gene:VIT_02s0025g00340	5
gene:VIT_07s0031g01360	5
gene:VIT_19s0015g00550	5
gene:VIT_06s0004g00230	5
gene:VIT_17s0000g04930	5
gene:VIT_19s0090g00530	5
gene:VIT_07s0005g03540	5
gene:VIT_05s0029g01520	5
gene:VIT_04s0044g01410	5
gene:VIT_18s0001g10250	5
gene:VIT_11s0016g05380	5
gene:VIT_00s0174g00330	5
gene:VIT_05s0020g00860	5
gene:VIT_18s0001g06410	5
gene:VIT_08s0007g04760	5
gene:VIT_17s0000g10240	5
gene:VIT_12s0028g03650	5
gene:VIT_17s0000g09310	5
gene:VIT_02s0012g02790	5
gene:VIT_00s0551g00040	5
gene:VIT_04s0079g00230	5
gene:VIT_15s0046g02650	5
gene:VIT_10s0092g00220	5
gene:VIT_14s0066g01220	5
gene:VIT_13s0019g02380	5
gene:VIT_18s0001g02710	5
gene:VIT_08s0007g02530	5
gene:VIT_03s0091g01090	5
gene:VIT_12s0059g00270	5
gene:VIT_07s0005g01940	5
gene:VIT_12s0028g02520	5
gene:VIT_01s0026g02110	5
gene:VIT_15s0024g00080	5
gene:VIT_00s0388g00020	5
gene:VIT_03s0063g01690	5
gene:VIT_07s0141g00180	5
gene:VIT_14s0108g00540	5
gene:VIT_09s0018g01670	5
gene:VIT_05s0094g01080	5
gene:VIT_00s0246g00200	5
gene:VIT_00s0270g00130	5
gene:VIT_02s0025g01990	5
gene:VIT_06s0004g03250	5
gene:VIT_14s0006g01680	5
gene:VIT_04s0044g02020	5
gene:VIT_07s0031g01550	5
gene:VIT_09s0070g00500	5
gene:VIT_00s1351g00010	5
gene:VIT_08s0007g04970	5
gene:VIT_13s0156g00090	5
gene:VIT_06s0004g05000	5
gene:VIT_09s0002g05950	5
gene:VIT_13s0019g05380	5
gene:VIT_10s0003g01010	5
gene:VIT_18s0001g12120	5
gene:VIT_16s0039g01570	5
gene:VIT_10s0003g03500	5
gene:VIT_17s0000g06980	5
gene:VIT_11s0016g02260	5
gene:VIT_10s0003g04990	5
gene:VIT_06s0080g00250	5
gene:VIT_00s0229g00080	5
gene:VIT_18s0001g01530	5
gene:VIT_02s0154g00500	5
gene:VIT_07s0005g03200	5
gene:VIT_17s0053g00210	5
gene:VIT_12s0034g02040	5
gene:VIT_14s0068g00200	5
gene:VIT_15s0046g00090	5
gene:VIT_03s0063g02110	5
gene:ENSRNA049465128	5
gene:VIT_08s0007g06880	5
gene:VIT_15s0048g02680	5
gene:VIT_01s0011g06220	5
gene:VIT_13s0064g01660	5
gene:VIT_14s0068g01860	5
gene:VIT_04s0023g03680	5
gene:ENSRNA049462840	5
gene:VIT_12s0028g02990	5
gene:VIT_01s0011g03080	5
gene:VIT_03s0038g01110	5
gene:VIT_12s0059g00710	5
gene:VIT_08s0007g01610	5
gene:VIT_02s0012g00650	5
gene:VIT_03s0017g01470	5
gene:VIT_08s0007g07280	5
gene:VIT_02s0012g01300	5
gene:VIT_02s0025g01690	5
gene:VIT_13s0019g01510	5
gene:VIT_18s0001g12330	5
gene:VIT_02s0033g00300	5
gene:VIT_01s0026g02630	5
gene:VIT_05s0102g00120	5
gene:VIT_14s0083g00690	5
gene:VIT_08s0056g00360	5
gene:VIT_04s0008g01730	5
gene:VIT_05s0020g01870	5
gene:VIT_06s0004g07330	5
gene:VIT_18s0001g03670	5
gene:VIT_07s0104g00790	5
gene:VIT_01s0011g03690	5
gene:VIT_02s0241g00140	5
gene:VIT_00s0480g00060	5
gene:VIT_07s0005g00560	5
gene:VIT_00s0912g00010	5
gene:VIT_02s0012g01130	5
gene:VIT_07s0005g05790	5
gene:VIT_13s0019g01040	5
gene:VIT_01s0011g05440	5
gene:VIT_00s0824g00020	5
gene:VIT_09s0002g03760	5
gene:VIT_02s0025g02630	5
gene:VIT_07s0031g00540	5
gene:VIT_00s0246g00160	5
gene:VIT_04s0023g02690	5
gene:VIT_06s0004g05790	5
gene:VIT_12s0134g00670	5
gene:VIT_14s0108g00290	5
gene:VIT_08s0007g06930	5
gene:VIT_18s0001g12500	5
gene:VIT_00s0960g00040	5
gene:VIT_14s0108g01160	5
gene:VIT_03s0132g00050	5
gene:VIT_18s0001g15360	5
gene:VIT_11s0052g01550	5
gene:VIT_13s0019g03670	5
gene:VIT_06s0004g01810	5
gene:VIT_08s0040g01160	5
gene:VIT_04s0023g02340	5
gene:VIT_06s0004g06350	5
gene:VIT_08s0032g00920	5
gene:VIT_10s0003g01290	5
gene:VIT_15s0048g02370	5
gene:VIT_17s0000g07610	5
gene:VIT_07s0005g03950	5
gene:VIT_18s0072g00530	5
gene:VIT_18s0001g10420	5
gene:VIT_05s0029g00180	5
gene:VIT_05s0051g00380	5
gene:VIT_08s0040g01830	5
gene:VIT_18s0001g10120	5
gene:VIT_06s0061g01330	5
gene:VIT_08s0007g02940	5
gene:VIT_19s0015g01600	5
gene:VIT_05s0020g03310	5
gene:VIT_14s0068g01460	5
gene:VIT_18s0001g09360	5
gene:VIT_19s0090g00960	5
gene:VIT_01s0010g00920	5
gene:VIT_10s0003g05840	5
gene:VIT_02s0154g00250	5
gene:VIT_13s0019g01080	5
gene:VIT_09s0002g02170	5
gene:VIT_06s0080g01020	5
gene:VIT_03s0038g02810	5
gene:VIT_02s0012g00140	5
gene:VIT_05s0020g03440	5
gene:VIT_05s0077g01650	5
gene:VIT_14s0060g00350	5
gene:VIT_08s0032g00100	5
gene:VIT_02s0025g02280	5
gene:VIT_12s0028g03800	5
gene:VIT_17s0000g05610	5
gene:VIT_01s0026g02340	5
gene:VIT_00s0582g00010	5
gene:VIT_18s0001g03470	5
gene:VIT_07s0151g00210	5
gene:VIT_02s0012g00890	5
gene:VIT_18s0072g01220	5
gene:VIT_19s0085g00890	5
gene:VIT_05s0020g00490	5
gene:VIT_10s0003g04070	5
gene:VIT_09s0054g00110	5
gene:VIT_18s0001g04970	5
gene:VIT_19s0014g01950	5
gene:VIT_01s0011g00930	5
gene:VIT_08s0007g05980	5
gene:VIT_12s0028g00050	5
gene:VIT_09s0018g00080	5
gene:VIT_02s0012g01270	5
gene:VIT_14s0030g02170	5
gene:VIT_03s0038g04180	5
gene:VIT_06s0004g07760	5
gene:VIT_04s0023g03340	5
gene:VIT_09s0002g01710	5
gene:VIT_10s0003g00090	5
gene:VIT_07s0031g02740	5
gene:VIT_12s0028g01110	5
gene:VIT_03s0063g00070	5
gene:VIT_09s0018g02030	5
gene:VIT_07s0005g03760	5
gene:VIT_10s0116g01280	5
gene:VIT_05s0077g01750	5
gene:VIT_03s0088g00620	5
gene:VIT_16s0098g01380	5
gene:VIT_01s0026g01710	5
gene:VIT_11s0052g00950	5
gene:VIT_05s0049g00100	5
gene:VIT_00s0353g00020	5
gene:VIT_12s0057g01380	5
gene:VIT_00s0259g00130	5
gene:VIT_16s0098g01500	5
gene:VIT_11s0037g00750	5
gene:VIT_15s0021g01860	5
gene:VIT_01s0150g00440	5
gene:VIT_00s0184g00120	5
gene:VIT_08s0007g06680	5
gene:VIT_09s0096g00660	5
gene:VIT_15s0021g01130	5
gene:VIT_18s0001g13080	5
gene:VIT_16s0115g00160	5
gene:VIT_00s0294g00040	5
gene:VIT_04s0044g00550	5
gene:VIT_15s0046g03580	5
gene:VIT_13s0064g00950	5
gene:VIT_13s0067g00360	5
gene:VIT_05s0020g01340	5
gene:VIT_18s0001g05480	5
gene:VIT_13s0106g00230	5
gene:VIT_04s0079g00370	5
gene:VIT_01s0011g02660	5
gene:ENSRNA049468982	5
gene:VIT_12s0034g02000	5
gene:VIT_00s0459g00030	5
gene:VIT_06s0061g00330	5
gene:VIT_18s0117g00050	5
gene:VIT_17s0000g05720	5
gene:VIT_01s0011g02000	5
gene:VIT_00s2604g00010	5
gene:VIT_11s0016g01880	5
gene:VIT_18s0072g01130	5
gene:VIT_14s0030g01050	5
gene:VIT_19s0014g01720	5
gene:VIT_13s0067g02270	5
gene:VIT_03s0038g02520	5
gene:VIT_15s0046g02750	5
gene:VIT_18s0001g13020	5
gene:VIT_03s0017g00380	5
gene:VIT_04s0008g01770	5
gene:VIT_14s0006g03180	5
gene:VIT_14s0108g00390	5
gene:VIT_07s0104g01300	5
gene:VIT_05s0094g00780	5
gene:VIT_18s0001g06830	5
gene:VIT_15s0046g02410	5
gene:VIT_01s0011g00640	5
gene:VIT_11s0016g03010	5
gene:VIT_18s0001g11770	5
gene:VIT_09s0002g06880	5
gene:VIT_02s0012g00540	5
gene:VIT_14s0060g00080	5
gene:VIT_11s0052g00890	5
gene:VIT_09s0002g01050	5
gene:VIT_18s0001g00740	5
gene:VIT_15s0021g02620	5
gene:VIT_19s0014g01200	5
gene:VIT_08s0058g00940	5
gene:VIT_06s0004g07370	5
gene:VIT_00s0207g00120	5
gene:VIT_08s0007g05650	5
gene:VIT_18s0072g00060	5
gene:VIT_06s0004g06560	5
gene:VIT_03s0091g00590	5
gene:VIT_13s0147g00110	5
gene:VIT_12s0059g02640	5
gene:VIT_19s0015g01580	5
gene:VIT_07s0031g02000	5
gene:VIT_14s0030g00150	5
gene:VIT_01s0026g00630	5
gene:VIT_18s0001g12080	5
gene:VIT_04s0008g05100	5
gene:VIT_13s0067g00620	5
gene:VIT_11s0065g00180	5
gene:VIT_01s0011g05190	5
gene:VIT_02s0025g03540	5
gene:VIT_13s0064g01740	5
gene:VIT_00s2608g00010	5
gene:VIT_14s0060g00680	5
gene:VIT_03s0038g02580	5
gene:VIT_13s0067g00640	5
gene:VIT_06s0004g08230	5
gene:VIT_03s0063g02300	5
gene:VIT_14s0036g00060	5
gene:VIT_04s0044g00120	5
gene:VIT_06s0004g04050	5
gene:VIT_06s0061g00100	5
gene:VIT_05s0020g02270	5
gene:VIT_16s0039g02320	5
gene:VIT_14s0030g00560	5
gene:VIT_19s0140g00140	5
gene:VIT_14s0066g01700	5
gene:VIT_07s0005g02130	5
gene:VIT_10s0003g02960	5
gene:VIT_12s0028g01350	5
gene:VIT_05s0077g00920	5
gene:VIT_10s0042g00460	5
gene:VIT_07s0005g03910	5
gene:VIT_00s0226g00050	5
gene:VIT_16s0039g01670	5
gene:VIT_10s0071g00970	5
gene:VIT_04s0023g02030	5
gene:VIT_09s0002g06520	5
gene:VIT_19s0090g01810	5
gene:VIT_13s0067g02450	5
gene:VIT_17s0000g09600	5
gene:VIT_17s0053g00630	5
gene:VIT_16s0013g00240	5
gene:VIT_09s0002g03260	5
gene:VIT_08s0040g02640	5
gene:VIT_13s0101g00470	5
gene:VIT_02s0154g00210	5
gene:VIT_01s0011g03710	5
gene:VIT_16s0039g01880	5
gene:VIT_03s0038g00590	5
gene:VIT_08s0040g03090	5
gene:VIT_07s0104g00580	5
gene:VIT_06s0004g07850	5
gene:VIT_12s0057g00810	5
gene:VIT_11s0016g01310	5
gene:VIT_02s0025g03190	5
gene:VIT_08s0007g08950	5
gene:VIT_14s0066g01820	5
gene:VIT_16s0022g02070	5
gene:VIT_08s0007g00890	5
gene:VIT_04s0008g01200	5
gene:VIT_05s0020g01500	5
gene:VIT_18s0001g09330	5
gene:VIT_03s0038g04620	5
gene:VIT_16s0050g02740	5
gene:VIT_17s0000g05650	5
gene:VIT_14s0068g01940	5
gene:VIT_18s0001g10210	5
gene:VIT_10s0116g00430	5
gene:VIT_01s0127g00860	5
gene:VIT_07s0151g00250	5
gene:VIT_11s0052g01690	5
gene:VIT_02s0025g04710	5
gene:VIT_03s0063g01060	5
gene:VIT_17s0000g06350	5
gene:VIT_09s0002g06730	5
gene:VIT_19s0093g00350	5
gene:VIT_01s0244g00170	5
gene:VIT_01s0010g02750	5
gene:VIT_13s0156g00190	5
gene:VIT_02s0025g03940	5
gene:VIT_18s0001g07410	5
gene:VIT_14s0219g00290	5
gene:VIT_00s1281g00010	5
gene:VIT_12s0035g01400	5
gene:VIT_16s0098g00020	5
gene:VIT_05s0077g02070	5
gene:VIT_03s0038g03920	5
gene:VIT_04s0044g00720	5
gene:VIT_00s0179g00300	5
gene:VIT_16s0098g01080	5
gene:VIT_01s0026g00830	5
gene:VIT_13s0019g04910	5
gene:VIT_08s0032g00310	5
gene:VIT_18s0001g07430	5
gene:VIT_08s0007g01300	5
gene:VIT_17s0000g05300	5
gene:VIT_03s0038g00690	5
gene:VIT_17s0000g09670	5
gene:VIT_11s0016g05340	5
gene:VIT_13s0074g00440	5
gene:VIT_06s0009g01000	5
gene:VIT_14s0081g00540	5
gene:VIT_00s0583g00030	5
gene:VIT_08s0007g08230	5
gene:VIT_12s0059g01580	5
gene:VIT_08s0040g01760	5
gene:VIT_05s0020g01190	5
gene:VIT_13s0106g00040	5
gene:VIT_12s0028g03610	5
gene:VIT_12s0034g01760	5
gene:VIT_14s0219g00070	5
gene:VIT_03s0038g01810	5
gene:VIT_19s0093g00260	5
gene:VIT_13s0067g02910	5
gene:VIT_14s0068g00090	5
gene:VIT_19s0014g00100	5
gene:VIT_18s0001g04790	5
gene:VIT_02s0025g02970	5
gene:VIT_12s0059g02230	5
gene:VIT_02s0025g00190	5
gene:VIT_09s0096g00620	5
gene:VIT_05s0020g01380	5
gene:VIT_18s0001g10550	5
gene:VIT_13s0067g03140	5
gene:VIT_03s0017g00560	5
gene:VIT_05s0102g00210	5
gene:VIT_03s0038g01190	5
gene:VIT_04s0008g06300	5
gene:VIT_14s0068g00280	5
gene:VIT_12s0059g01040	5
gene:VIT_18s0001g09170	5
gene:VIT_14s0006g02890	5
gene:VIT_14s0081g00190	5
gene:VIT_16s0039g01330	5
gene:VIT_07s0005g01820	5
gene:VIT_11s0016g03940	5
gene:VIT_11s0016g04220	5
gene:VIT_06s0004g06060	5
gene:VIT_01s0011g03550	5
gene:VIT_08s0007g07200	5
gene:VIT_19s0027g01690	5
gene:VIT_14s0060g01470	5
gene:VIT_01s0011g00600	5
gene:VIT_08s0007g03190	5
gene:VIT_07s0151g00720	5
gene:VIT_17s0000g02530	5
gene:VIT_08s0007g06340	5
gene:VIT_08s0058g00900	5
gene:VIT_18s0001g11730	5
gene:VIT_04s0079g00650	5
gene:VIT_13s0064g00030	5
gene:VIT_17s0000g00940	5
gene:VIT_07s0031g01250	5
gene:VIT_01s0026g00360	5
gene:VIT_11s0118g00180	5
gene:VIT_00s1467g00010	5
gene:VIT_13s0067g01150	5
gene:VIT_17s0000g05080	5
gene:VIT_15s0046g01950	5
gene:VIT_03s0063g02340	5
gene:VIT_14s0068g00890	5
gene:VIT_07s0141g00640	5
gene:VIT_02s0012g01440	5
gene:VIT_19s0177g00360	5
gene:VIT_14s0030g01790	5
gene:VIT_18s0041g00890	5
gene:VIT_05s0020g02790	5
gene:VIT_18s0001g14270	5
gene:VIT_06s0004g01570	5
gene:VIT_18s0001g13800	5
gene:VIT_00s0391g00020	5
gene:VIT_11s0016g00560	5
gene:VIT_04s0044g00160	5
gene:VIT_09s0002g04320	5
gene:VIT_16s0098g00670	5
gene:VIT_00s0682g00050	5
gene:VIT_09s0070g00710	5
gene:VIT_08s0007g08560	5
gene:VIT_12s0059g00960	5
gene:VIT_03s0063g01720	5
gene:VIT_01s0011g02830	5
gene:VIT_01s0011g03120	5
gene:VIT_13s0139g00340	5
gene:VIT_15s0024g00070	5
gene:VIT_01s0010g00510	5
gene:VIT_15s0021g00450	5
gene:VIT_12s0057g01030	5
gene:VIT_05s0062g00640	5
gene:VIT_15s0046g02940	5
gene:VIT_13s0019g01210	5
gene:VIT_07s0031g00500	5
gene:VIT_13s0067g03410	5
gene:VIT_18s0001g05080	5
gene:VIT_12s0134g00630	5
gene:VIT_08s0058g00570	5
gene:VIT_14s0006g02170	5
gene:VIT_13s0019g00120	5
gene:VIT_13s0019g02540	5
gene:VIT_17s0000g09910	5
gene:VIT_18s0001g12540	5
gene:VIT_16s0039g01910	5
gene:VIT_18s0001g03170	5
gene:VIT_01s0011g03750	5
gene:VIT_18s0001g03550	5
gene:VIT_03s0017g01940	5
gene:VIT_18s0001g09370	5
gene:VIT_18s0166g00260	5
gene:VIT_07s0005g04380	5
gene:VIT_06s0004g05640	5
gene:VIT_12s0059g01200	5
gene:VIT_14s0081g00320	5
gene:VIT_00s0338g00030	5
gene:VIT_14s0108g00020	5
gene:VIT_08s0007g07360	5
gene:VIT_08s0007g02900	5
gene:VIT_00s0438g00010	5
gene:VIT_12s0028g02130	5
gene:VIT_02s0012g00100	5
gene:VIT_05s0020g01100	5
gene:VIT_17s0000g00280	5
gene:VIT_00s0642g00010	5
gene:VIT_01s0146g00320	5
gene:VIT_01s0011g02150	5
gene:VIT_15s0046g01130	5
gene:VIT_04s0008g04740	5
gene:VIT_17s0000g06310	5
gene:VIT_04s0023g01960	5
gene:VIT_14s0036g00920	5
gene:VIT_14s0068g01480	5
gene:VIT_16s0050g01090	5
gene:VIT_19s0014g00790	5
gene:VIT_18s0072g01230	5
gene:VIT_06s0004g05430	5
gene:VIT_07s0095g00040	5
gene:VIT_09s0002g06770	5
gene:VIT_07s0005g04600	5
gene:VIT_00s0187g00090	5
gene:VIT_06s0004g03770	5
gene:VIT_01s0011g04080	5
gene:VIT_02s0154g00390	5
gene:ENSRNA049466957	5
gene:VIT_00s0181g00240	5
gene:VIT_14s0060g01960	5
gene:VIT_13s0139g00320	5
gene:VIT_12s0035g00790	5
gene:VIT_14s0068g01920	5
gene:VIT_14s0066g01750	5
gene:VIT_01s0011g04730	5
gene:VIT_07s0005g00250	5
gene:VIT_02s0025g03250	5
gene:VIT_00s0533g00050	5
gene:VIT_13s0019g04430	5
gene:VIT_11s0016g05300	5
gene:VIT_18s0001g12620	5
gene:VIT_13s0073g00180	5
gene:VIT_08s0105g00590	5
gene:VIT_10s0116g01240	5
gene:VIT_14s0066g01980	5
gene:VIT_17s0053g00890	5
gene:VIT_05s0165g00270	5
gene:VIT_00s1897g00010	5
gene:VIT_00s2600g00010	5
gene:VIT_04s0008g00870	5
gene:VIT_16s0098g01720	5
gene:VIT_02s0025g02120	5
gene:VIT_13s0067g02950	5
gene:VIT_06s0004g01430	5
gene:VIT_03s0063g01830	5
gene:VIT_13s0074g00400	5
gene:VIT_04s0023g02720	5
gene:VIT_05s0020g04930	5
gene:VIT_06s0004g03480	5
gene:VIT_06s0009g02350	5
gene:VIT_03s0063g00030	5
gene:VIT_18s0001g06820	5
gene:VIT_07s0151g00930	5
gene:VIT_05s0020g03770	5
gene:VIT_07s0141g00100	5
gene:VIT_11s0016g02480	5
gene:VIT_13s0019g03960	5
gene:VIT_07s0005g02590	5
gene:VIT_01s0026g02190	5
gene:VIT_13s0156g00560	5
gene:VIT_18s0001g10700	5
gene:VIT_15s0045g00750	5
gene:VIT_09s0054g00290	5
gene:VIT_00s2829g00010	5
gene:VIT_07s0129g00470	5
gene:VIT_10s0071g01040	5
gene:VIT_00s2395g00010	5
gene:VIT_11s0016g05900	5
gene:VIT_08s0007g07990	5
gene:VIT_06s0009g01990	5
gene:VIT_04s0023g02260	5
gene:VIT_05s0029g01540	5
gene:VIT_18s0001g11540	5
gene:VIT_06s0004g00440	5
gene:VIT_05s0049g00490	5
gene:VIT_17s0000g03730	5
gene:VIT_05s0062g00210	5
gene:VIT_06s0004g04750	5
gene:VIT_08s0007g00610	5
gene:VIT_11s0016g03530	5
gene:VIT_16s0039g02000	5
gene:VIT_00s0131g00140	5
gene:VIT_19s0014g05380	5
gene:VIT_00s0407g00050	5
gene:VIT_13s0067g01450	5
gene:VIT_05s0049g00140	5
gene:VIT_14s0083g01050	5
gene:VIT_15s0048g02860	5
gene:VIT_08s0007g01920	5
gene:VIT_15s0024g01270	5
gene:VIT_09s0018g02130	5
gene:VIT_18s0041g00550	5
gene:VIT_00s0274g00070	5
gene:VIT_18s0001g03850	5
gene:VIT_13s0019g02130	5
gene:VIT_19s0027g01120	5
gene:VIT_12s0134g00330	5
gene:VIT_01s0026g01090	5
gene:VIT_07s0151g00760	5
gene:VIT_08s0058g01320	5
gene:VIT_00s0207g00270	5
gene:VIT_11s0052g00100	5
gene:VIT_00s1306g00020	5
gene:VIT_13s0019g04200	5
gene:VIT_06s0009g03780	5
gene:VIT_04s0043g01040	5
gene:VIT_06s0004g05360	5
gene:VIT_17s0000g07310	5
gene:VIT_08s0007g03400	5
gene:VIT_03s0091g00840	5
gene:VIT_18s0001g12000	5
gene:VIT_03s0091g01130	5
gene:VIT_10s0003g03420	5
gene:VIT_07s0141g00600	5
gene:VIT_18s0122g00070	5
gene:VIT_12s0028g03040	5
gene:VIT_19s0177g00340	5
gene:VIT_16s0115g00200	5
gene:VIT_05s0049g01130	5
gene:VIT_18s0001g14230	5
gene:VIT_06s0061g00230	5
gene:VIT_08s0007g05510	5
gene:VIT_06s0009g03650	5
gene:VIT_12s0035g00260	5
gene:VIT_14s0068g00160	5
gene:VIT_04s0069g00610	5
gene:VIT_00s0346g00030	5
gene:VIT_18s0041g02180	5
gene:VIT_01s0137g00040	5
gene:VIT_13s0019g00520	5
gene:VIT_02s0025g04770	5
gene:VIT_08s0007g01420	5
gene:VIT_08s0007g01960	5
gene:VIT_08s0007g08520	5
gene:VIT_18s0001g13180	5
gene:VIT_04s0008g04000	5
gene:VIT_09s0002g05720	5
gene:VIT_02s0025g01820	5
gene:VIT_05s0094g00880	5
gene:VIT_16s0050g01970	5
gene:VIT_15s0046g02900	5
gene:VIT_04s0008g03630	5
gene:VIT_18s0122g00610	5
gene:VIT_15s0048g02410	5
gene:VIT_04s0023g00560	5
gene:VIT_17s0000g03800	5
gene:VIT_18s0001g07830	5
gene:VIT_11s0037g00870	5
gene:VIT_07s0031g02270	5
gene:VIT_02s0033g00420	5
gene:VIT_13s0158g00080	5
gene:VIT_07s0151g00150	5
gene:VIT_10s0003g03270	5
gene:VIT_19s0015g01620	5
gene:VIT_14s0006g00350	5
gene:VIT_08s0007g05710	5
gene:VIT_16s0148g00130	5
gene:VIT_06s0061g00750	5
gene:VIT_13s0067g01690	5
gene:VIT_12s0055g00480	5
gene:VIT_00s2588g00010	5
gene:VIT_07s0005g02170	5
gene:VIT_13s0064g00240	5
gene:VIT_04s0023g01880	5
gene:VIT_04s0008g04910	5
gene:VIT_14s0068g01710	5
gene:VIT_01s0011g00220	5
gene:VIT_17s0000g02270	5
gene:VIT_09s0002g06560	5
gene:VIT_14s0066g00020	5
gene:VIT_00s0616g00020	5
gene:VIT_04s0008g02510	5
gene:VIT_02s0025g04540	5
gene:VIT_08s0056g01490	5
gene:VIT_07s0031g00660	5
gene:VIT_08s0040g03220	5
gene:VIT_08s0007g03340	5
gene:VIT_06s0061g01030	5
gene:VIT_12s0028g01320	5
gene:VIT_18s0001g06550	5
gene:VIT_14s0030g00280	5
gene:VIT_00s0199g00310	5
gene:VIT_14s0006g00300	5
gene:VIT_10s0071g00300	5
gene:VIT_00s0203g00160	5
gene:VIT_00s0259g00070	5
gene:VIT_18s0075g00530	5
gene:VIT_09s0002g01160	5
gene:VIT_12s0034g02370	5
gene:VIT_03s0063g02050	5
gene:VIT_15s0046g02100	5
gene:VIT_06s0080g00780	5
gene:VIT_14s0030g00860	5
gene:VIT_13s0019g00090	5
gene:VIT_16s0039g02390	5
gene:VIT_13s0067g01640	5
gene:VIT_00s0187g00060	5
gene:VIT_18s0001g14780	5
gene:VIT_14s0066g01560	5
gene:VIT_00s0332g00040	5
gene:VIT_07s0005g04350	5
gene:VIT_06s0004g02640	5
gene:VIT_00s0131g00020	5
gene:VIT_01s0011g06300	5
gene:VIT_10s0042g01240	5
gene:VIT_18s0041g00920	5
gene:VIT_13s0064g01670	5
gene:VIT_17s0000g01250	5
gene:VIT_01s0011g00270	5
gene:VIT_00s1352g00010	5
gene:VIT_13s0067g00110	5
gene:VIT_14s0036g00480	5
gene:VIT_18s0001g08460	5
gene:VIT_07s0031g00340	5
gene:VIT_12s0028g02160	5
gene:VIT_13s0019g02650	5
gene:VIT_03s0038g01960	5
gene:VIT_18s0001g12430	5
gene:VIT_00s1667g00010	5
gene:VIT_10s0092g00590	5
gene:VIT_15s0107g00310	5
gene:VIT_15s0024g01540	5
gene:VIT_17s0000g01730	5
gene:VIT_05s0077g01240	5
gene:VIT_14s0036g01350	5
gene:VIT_04s0008g01830	5
gene:VIT_00s0194g00300	5
gene:VIT_17s0053g00850	5
gene:VIT_14s0006g02040	5
gene:VIT_03s0038g02730	5
gene:VIT_04s0069g01120	5
gene:VIT_00s0490g00010	5
gene:VIT_08s0007g02720	5
gene:VIT_03s0063g00960	5
gene:VIT_09s0054g00430	5
gene:VIT_07s0005g06670	5
gene:VIT_05s0020g04500	5
gene:VIT_18s0001g08770	5
gene:VIT_13s0019g00870	5
gene:VIT_09s0002g01310	5
gene:VIT_18s0001g05710	5
gene:VIT_12s0055g01190	5
gene:VIT_09s0096g00550	5
gene:VIT_06s0004g04310	5
gene:VIT_19s0014g04210	5
gene:VIT_15s0048g00220	5
gene:VIT_01s0011g05010	5
gene:VIT_00s0160g00130	5
gene:VIT_13s0067g01090	5
gene:VIT_13s0067g02610	5
gene:VIT_08s0007g02090	5
gene:VIT_19s0090g01050	5
gene:VIT_11s0052g01600	5
gene:VIT_05s0062g00940	5
gene:VIT_18s0001g15000	5
gene:VIT_01s0011g04760	5
gene:VIT_10s0003g00780	5
gene:VIT_00s2582g00010	5
gene:VIT_00s0533g00020	5
gene:VIT_14s0036g01160	5
gene:VIT_00s0456g00040	5
gene:VIT_05s0077g02000	5
gene:VIT_03s0038g03950	5
gene:VIT_02s0025g03200	5
gene:VIT_19s0090g01750	5
gene:VIT_06s0004g07460	5
gene:VIT_08s0032g01070	5
gene:VIT_00s0539g00020	5
gene:VIT_16s0039g01700	5
gene:VIT_18s0001g10050	5
gene:VIT_06s0004g02410	5
gene:VIT_19s0014g03530	5
gene:VIT_04s0008g01440	5
gene:VIT_00s0246g00080	5
gene:VIT_14s0060g01420	5
gene:VIT_03s0038g04290	5
gene:VIT_06s0004g00110	5
gene:VIT_12s0028g02370	5
gene:VIT_18s0001g07910	5
gene:VIT_18s0041g00510	5
gene:VIT_12s0034g02400	5
gene:VIT_15s0046g00240	5
gene:VIT_18s0001g08480	5
gene:VIT_08s0056g00100	5
gene:VIT_14s0006g01900	5
gene:VIT_06s0009g03640	5
gene:VIT_18s0001g00380	5
gene:VIT_00s0187g00260	5
gene:VIT_09s0002g02760	5
gene:VIT_10s0003g02110	5
gene:VIT_10s0003g05320	5
gene:VIT_08s0007g03000	5
gene:VIT_17s0000g08680	5
gene:VIT_05s0049g00400	5
gene:VIT_02s0025g04040	5
gene:VIT_12s0059g02280	5
gene:VIT_17s0000g05750	5
gene:VIT_12s0034g01650	5
gene:VIT_00s1955g00010	5
gene:VIT_08s0040g02380	5
gene:VIT_00s2262g00010	5
gene:VIT_02s0087g00800	5
gene:VIT_15s0024g00960	5
gene:VIT_02s0025g02050	5
gene:VIT_15s0046g00990	5
gene:VIT_05s0062g00250	5
gene:VIT_18s0001g08870	5
gene:VIT_16s0050g00430	5
gene:VIT_04s0008g03140	5
gene:VIT_14s0006g03220	5
gene:VIT_09s0018g00610	5
gene:VIT_09s0002g07890	5
gene:VIT_16s0022g01850	5
gene:VIT_07s0129g00360	5
gene:VIT_10s0116g01400	5
gene:VIT_19s0085g00950	5
gene:VIT_10s0071g01200	5
gene:VIT_08s0056g01480	5
gene:VIT_18s0001g06560	5
gene:VIT_08s0007g03350	5
gene:VIT_19s0014g04860	5
gene:VIT_04s0043g00850	5
gene:VIT_06s0004g06780	5
gene:VIT_13s0019g03810	5
gene:VIT_11s0052g00130	5
gene:VIT_10s0003g05130	5
gene:VIT_19s0085g00540	5
gene:VIT_11s0016g04960	5
gene:VIT_07s0005g06300	5
gene:VIT_15s0021g01180	5
gene:VIT_13s0019g02490	5
gene:VIT_12s0028g01640	5
gene:VIT_12s0134g00090	5
gene:VIT_10s0042g00350	5
gene:VIT_08s0040g01520	5
gene:VIT_00s0199g00050	5
gene:VIT_12s0035g01140	5
gene:VIT_08s0007g03430	5
gene:VIT_09s0018g00310	5
gene:VIT_01s0026g01040	5
gene:VIT_11s0052g00860	5
gene:VIT_04s0008g02040	5
gene:VIT_01s0011g05310	5
gene:VIT_16s0022g00890	5
gene:VIT_04s0023g02170	5
gene:VIT_12s0142g00260	5
gene:VIT_14s0068g00110	5
gene:VIT_11s0206g00050	5
gene:VIT_07s0104g00180	5
gene:VIT_18s0001g09380	5
gene:VIT_02s0025g03590	5
gene:VIT_13s0047g01190	5
gene:VIT_17s0000g00890	5
gene:VIT_14s0030g00470	5
gene:VIT_08s0007g04800	5
gene:VIT_11s0037g01060	5
gene:VIT_19s0090g00800	5
gene:VIT_18s0001g05180	5
gene:VIT_04s0008g03600	5
gene:VIT_05s0077g02050	5
gene:VIT_18s0001g02650	5
gene:VIT_03s0017g00450	5
gene:VIT_12s0059g00660	5
gene:VIT_17s0000g08390	5
gene:VIT_18s0072g00950	5
gene:VIT_04s0008g04380	5
gene:VIT_12s0142g00070	5
gene:VIT_09s0002g01830	5
gene:VIT_00s0227g00190	5
gene:VIT_11s0149g00220	5
gene:VIT_05s0077g01070	5
gene:VIT_18s0122g00860	5
gene:VIT_15s0048g01860	5
gene:VIT_06s0080g00200	5
gene:VIT_08s0040g01740	5
gene:VIT_01s0011g06340	5
gene:VIT_14s0006g02910	5
gene:VIT_06s0061g00360	5
gene:VIT_09s0018g01780	5
gene:VIT_15s0046g01400	5
gene:VIT_13s0019g04300	5
gene:VIT_11s0016g04340	5
gene:VIT_08s0007g01550	5
gene:VIT_02s0012g01220	5
gene:VIT_18s0001g08120	5
gene:VIT_01s0026g02770	5
gene:VIT_13s0067g03290	5
gene:VIT_00s0429g00040	5
gene:VIT_07s0005g06110	5
gene:VIT_07s0151g00860	5
gene:VIT_07s0141g00270	5
gene:VIT_14s0036g01310	5
gene:VIT_07s0104g00540	5
gene:VIT_08s0007g00680	5
gene:VIT_07s0005g02660	5
gene:VIT_10s0003g00980	5
gene:VIT_19s0090g01070	5
gene:VIT_06s0004g06240	5
gene:VIT_02s0025g01370	5
gene:VIT_07s0151g01110	5
gene:VIT_14s0068g02060	5
gene:VIT_10s0003g01580	5
gene:VIT_00s1677g00010	5
gene:VIT_00s0868g00020	5
gene:VIT_13s0019g04610	5
gene:VIT_00s1916g00010	5
gene:ENSRNA049467606	5
gene:VIT_14s0108g00360	5
gene:VIT_06s0061g00620	5
gene:VIT_05s0051g00140	5
gene:VIT_18s0117g00070	5
gene:VIT_02s0025g04470	5
gene:VIT_17s0053g00700	5
gene:VIT_08s0032g00960	5
gene:VIT_13s0067g00720	5
gene:VIT_00s0282g00010	5
gene:VIT_18s0001g14950	5
gene:VIT_07s0005g01210	5
gene:VIT_05s0020g01860	5
gene:VIT_17s0000g06670	5
gene:VIT_14s0083g00580	5
gene:VIT_16s0039g02210	5
gene:VIT_09s0096g00510	5
gene:VIT_14s0030g00630	5
gene:VIT_10s0003g01630	5
gene:VIT_09s0070g00030	5
gene:VIT_14s0068g00680	5
gene:VIT_05s0020g04610	5
gene:VIT_02s0154g00090	5
gene:VIT_05s0020g04690	5
gene:VIT_04s0008g00750	5
gene:VIT_16s0050g01950	5
gene:VIT_17s0000g07100	5
gene:VIT_06s0004g05480	5
gene:VIT_12s0028g03060	5
gene:VIT_00s0646g00010	5
gene:VIT_18s0001g11820	5
gene:VIT_16s0013g00350	5
gene:VIT_06s0004g01480	5
gene:VIT_13s0047g00770	5
gene:VIT_19s0014g04970	5
gene:VIT_15s0046g01140	5
gene:VIT_02s0154g00320	5
gene:VIT_01s0011g04010	5
gene:VIT_00s0256g00110	5
gene:VIT_17s0000g05550	5
gene:VIT_16s0013g00180	5
gene:VIT_12s0034g02440	5
gene:VIT_10s0003g01160	5
gene:VIT_18s0001g12750	5
gene:VIT_03s0017g02000	5
gene:VIT_01s0010g01720	5
gene:VIT_06s0004g06210	5
gene:VIT_02s0033g01340	5
gene:VIT_04s0008g01150	5
gene:VIT_19s0014g01060	5
gene:VIT_16s0050g01250	5
gene:VIT_00s0160g00340	5
gene:VIT_05s0049g01860	5
gene:VIT_18s0001g06890	5
gene:VIT_14s0171g00260	5
gene:VIT_00s0184g00190	5
gene:VIT_03s0063g01910	5
gene:VIT_07s0141g00470	5
gene:VIT_12s0028g03180	5
gene:VIT_08s0007g07920	5
gene:VIT_06s0009g00340	5
gene:VIT_19s0015g02940	5
gene:VIT_11s0016g02410	5
gene:VIT_14s0108g01430	5
gene:VIT_18s0001g10630	5
gene:VIT_03s0063g00850	5
gene:VIT_06s0004g02230	5
gene:VIT_03s0038g01050	5
gene:VIT_07s0129g00320	5
gene:VIT_04s0008g06800	5
gene:VIT_11s0103g00550	5
gene:VIT_05s0020g04030	5
gene:VIT_00s0269g00100	5
gene:VIT_10s0523g00030	5
gene:VIT_18s0001g10580	5
gene:VIT_04s0008g01320	5
gene:VIT_08s0007g03310	5
gene:VIT_18s0001g01210	5
gene:VIT_09s0002g05180	5
gene:VIT_10s0042g01040	5
gene:VIT_18s0041g00520	5
gene:VIT_16s0100g00330	5
gene:VIT_17s0000g06430	5
gene:VIT_00s0231g00040	5
gene:VIT_07s0031g02050	5
gene:VIT_01s0026g00520	5
gene:VIT_09s0002g07120	5
gene:VIT_07s0104g00160	5
gene:VIT_17s0000g07520	5
gene:VIT_13s0019g01980	5
gene:VIT_05s0094g00730	5
gene:VIT_04s0069g00320	5
gene:VIT_09s0018g02140	5
gene:VIT_06s0009g01710	5
gene:VIT_02s0087g00030	5
gene:VIT_02s0025g02840	5
gene:VIT_00s0414g00050	5
gene:VIT_13s0019g03450	5
gene:VIT_03s0038g03640	5
gene:VIT_13s0019g00350	5
gene:VIT_00s2733g00010	5
gene:VIT_13s0156g00050	5
gene:ENSRNA049469112	5
gene:VIT_04s0023g02130	5
gene:VIT_15s0046g03340	5
gene:VIT_04s0008g02000	5
gene:VIT_16s0039g00300	5
gene:VIT_19s0014g00830	5
gene:VIT_11s0016g04690	5
gene:VIT_16s0022g02170	5
gene:VIT_03s0110g00120	5
gene:VIT_18s0041g02110	5
gene:VIT_18s0001g09040	5
gene:VIT_11s0016g00330	5
gene:VIT_11s0037g01020	5
gene:VIT_12s0028g03510	5
gene:VIT_00s0480g00100	5
gene:VIT_14s0083g00950	5
gene:VIT_18s0041g01720	5
gene:VIT_18s0001g15510	5
gene:VIT_02s0025g00570	5
gene:VIT_18s0001g05020	5
gene:VIT_02s0025g00390	5
gene:VIT_11s0016g03160	5
gene:VIT_12s0134g00280	5
gene:VIT_11s0016g00590	5
gene:VIT_02s0025g03000	5
gene:VIT_13s0019g02090	5
gene:VIT_18s0001g12320	5
gene:VIT_08s0032g00440	5
gene:VIT_15s0045g01490	5
gene:VIT_16s0022g00460	5
gene:VIT_19s0027g01070	5
gene:VIT_01s0011g02880	5
gene:VIT_09s0018g00560	5
gene:VIT_02s0241g00040	5
gene:VIT_05s0077g01030	5
gene:VIT_18s0122g00820	5
gene:VIT_10s0042g00250	5
gene:VIT_07s0005g03580	5
gene:VIT_08s0007g03570	5
gene:VIT_19s0015g00290	5
gene:VIT_05s0029g00690	5
gene:VIT_07s0005g02450	5
gene:VIT_05s0102g01070	5
gene:VIT_19s0085g01030	5
gene:VIT_09s0002g04330	5
gene:VIT_11s0016g02340	5
gene:VIT_13s0139g00420	5
gene:VIT_00s2226g00010	5
gene:VIT_16s0098g01870	5
gene:VIT_06s0004g08260	5
gene:VIT_19s0014g03200	5
gene:VIT_00s0285g00070	5
gene:VIT_04s0079g00760	5
gene:VIT_02s0025g00380	5
gene:VIT_01s0010g02390	5
gene:VIT_08s0007g02190	5
gene:VIT_19s0090g01580	5
gene:VIT_16s0039g02540	5
gene:VIT_06s0061g01130	5
gene:VIT_07s0005g02620	5
gene:VIT_00s0424g00030	5
gene:VIT_14s0068g02020	5
gene:VIT_18s0001g06840	5
gene:VIT_05s0077g00620	5
gene:VIT_00s0203g00040	5
gene:VIT_08s0058g00150	5
gene:VIT_13s0067g03520	5
gene:VIT_01s0244g00030	5
gene:VIT_01s0011g04860	5
gene:VIT_06s0009g01260	5
gene:VIT_02s0025g03420	5
gene:VIT_02s0025g04430	5
gene:VIT_17s0053g00740	5
gene:VIT_14s0068g01590	5
gene:VIT_06s0080g00420	5
gene:VIT_02s0025g00730	5
gene:VIT_16s0050g01060	5
gene:VIT_02s0154g00580	5
gene:VIT_17s0000g06630	5
gene:VIT_08s0007g05040	5
gene:VIT_10s0003g02540	5
gene:VIT_18s0001g14660	5
gene:VIT_06s0004g04390	5
gene:VIT_05s0051g00180	5
gene:VIT_08s0007g00630	5
gene:VIT_01s0150g00510	5
gene:VIT_00s0227g00200	5
gene:VIT_01s0137g00580	5
gene:VIT_11s0016g01400	5
gene:VIT_07s0031g01960	5
gene:VIT_00s0710g00020	5
gene:VIT_08s0007g08170	5
gene:VIT_12s0028g02000	5
gene:VIT_01s0011g03000	5
gene:VIT_18s0122g00050	5
gene:VIT_13s0073g00220	5
gene:VIT_09s0018g00820	5
gene:VIT_15s0046g02560	5
gene:VIT_06s0004g06950	5
gene:VIT_11s0016g05110	5
gene:VIT_02s0033g01030	5
gene:VIT_14s0108g01200	5
gene:VIT_06s0004g01910	5
gene:VIT_15s0046g01190	5
gene:VIT_17s0000g04520	5
gene:VIT_09s0002g01090	5
gene:VIT_18s0001g01850	5
gene:VIT_13s0084g00340	5
gene:VIT_04s0023g00490	5
gene:VIT_15s0046g01000	5
gene:VIT_11s0016g03360	5
gene:VIT_17s0000g08490	5
gene:VIT_05s0020g00740	5
gene:VIT_14s0030g00770	5
gene:VIT_13s0064g00780	5
gene:VIT_00s0847g00020	5
gene:VIT_01s0010g03530	5
gene:VIT_11s0016g05400	5
gene:VIT_12s0028g00520	5
gene:VIT_09s0002g04600	5
gene:VIT_00s0734g00030	5
gene:VIT_00s0333g00040	5
gene:VIT_06s0080g00890	5
gene:VIT_05s0029g00220	5
gene:VIT_03s0088g01240	5
gene:VIT_01s0011g01860	5
gene:VIT_00s0532g00070	5
gene:VIT_02s0154g00110	5
gene:VIT_02s0012g00360	5
gene:VIT_03s0038g00450	5
gene:VIT_16s0039g01060	5
gene:VIT_11s0052g00410	5
gene:VIT_00s0324g00080	5
gene:VIT_01s0011g04610	5
gene:VIT_00s0194g00040	5
gene:VIT_03s0038g01410	5
gene:VIT_01s0011g00030	5
gene:VIT_17s0000g09260	5
gene:VIT_17s0000g07870	5
gene:VIT_17s0000g03820	5
gene:VIT_18s0001g11980	5
gene:VIT_18s0122g01190	5
gene:VIT_02s0087g00840	5
gene:VIT_17s0000g00520	5
gene:VIT_13s0067g02860	5
gene:VIT_14s0060g01580	5
gene:VIT_07s0129g01090	5
gene:VIT_03s0017g01280	5
gene:ENSRNA049465089	5
gene:VIT_11s0016g00120	5
gene:VIT_17s0000g05710	5
gene:VIT_05s0102g01180	5
gene:VIT_03s0038g03600	5
gene:VIT_02s0025g02800	5
gene:VIT_08s0007g08990	5
gene:VIT_01s0026g00970	5
gene:VIT_08s0040g02020	5
gene:VIT_06s0061g00460	5
gene:VIT_18s0001g02290	5
gene:VIT_11s0016g01020	5
gene:VIT_18s0001g00170	5
gene:VIT_17s0000g08760	5
gene:VIT_16s0022g00810	5
gene:VIT_14s0068g00730	5
gene:VIT_18s0001g13960	5
gene:VIT_17s0000g05820	5
gene:VIT_06s0009g00480	5
gene:VIT_11s0016g05260	5
gene:VIT_18s0001g09080	5
gene:VIT_18s0122g01010	5
gene:VIT_17s0000g02470	5
gene:VIT_18s0075g01090	5
gene:VIT_03s0038g01600	5
gene:VIT_14s0128g00610	5
gene:VIT_12s0028g03550	5
gene:VIT_02s0012g00180	5
[truncated: 4,214 more rows]

## Sheet: Dataset S6
cluster6(2493)
gene:VIT_12s0057g00060	6
gene:VIT_04s0008g00260	6
gene:VIT_19s0014g01580	6
gene:VIT_06s0009g03190	6
gene:VIT_06s0004g02460	6
gene:VIT_08s0007g02080	6
gene:VIT_01s0011g05020	6
gene:VIT_12s0028g02340	6
gene:VIT_00s0179g00380	6
gene:VIT_19s0176g00090	6
gene:VIT_03s0038g00610	6
gene:VIT_02s0025g03210	6
gene:VIT_11s0037g00580	6
gene:VIT_06s0009g02310	6
gene:VIT_19s0014g04050	6
gene:VIT_13s0019g02340	6
gene:VIT_09s0054g01120	6
gene:ENSRNA049455696	6
gene:VIT_05s0102g00480	6
gene:VIT_11s0103g00610	6
gene:VIT_08s0058g01460	6
gene:VIT_05s0020g04180	6
gene:VIT_03s0038g00420	6
gene:VIT_00s0173g00240	6
gene:VIT_01s0010g02930	6
gene:VIT_03s0063g01960	6
gene:VIT_10s0071g00660	6
gene:VIT_19s0027g01360	6
gene:VIT_07s0005g03420	6
gene:VIT_19s0014g00350	6
gene:VIT_00s0264g00040	6
gene:VIT_06s0009g02120	6
gene:VIT_05s0020g05000	6
gene:VIT_18s0122g01120	6
gene:VIT_08s0007g00100	6
gene:VIT_14s0060g02300	6
gene:VIT_08s0007g05160	6
gene:VIT_17s0000g03630	6
gene:VIT_02s0025g02870	6
gene:VIT_12s0055g00610	6
gene:VIT_01s0010g02880	6
gene:VIT_19s0015g01780	6
gene:VIT_00s1557g00020	6
gene:VIT_01s0137g00330	6
gene:VIT_11s0206g00060	6
gene:VIT_16s0022g02100	6
gene:VIT_02s0025g03580	6
gene:VIT_07s0005g00740	6
gene:VIT_05s0077g01000	6
gene:VIT_04s0008g00540	6
gene:VIT_17s0000g06060	6
gene:VIT_15s0021g00900	6
gene:VIT_14s0006g01040	6
gene:VIT_15s0024g01380	6
gene:VIT_18s0001g04830	6
gene:VIT_09s0054g01410	6
gene:VIT_10s0003g00830	6
gene:VIT_15s0048g02530	6
gene:VIT_09s0054g00760	6
gene:VIT_05s0020g02230	6
gene:VIT_08s0058g00860	6
gene:VIT_02s0033g00750	6
gene:VIT_19s0015g00800	6
gene:VIT_14s0068g02220	6
gene:VIT_12s0059g02520	6
gene:ENSRNA049470219	6
gene:ENSRNA049467404	6
gene:VIT_14s0068g00360	6
gene:VIT_15s0046g01430	6
gene:VIT_16s0013g01780	6
gene:VIT_15s0021g01430	6
gene:VIT_13s0019g00710	6
gene:VIT_04s0008g02550	6
gene:VIT_04s0044g00200	6
gene:VIT_00s1373g00020	6
gene:VIT_15s0048g00020	6
gene:VIT_01s0010g03120	6
gene:VIT_01s0127g00600	6
gene:VIT_00s0246g00220	6
gene:VIT_10s0042g00610	6
gene:VIT_04s0008g04870	6
gene:VIT_03s0038g01970	6
gene:VIT_15s0024g00240	6
gene:VIT_18s0001g10300	6
gene:VIT_19s0014g02080	6
gene:VIT_04s0044g00900	6
gene:VIT_02s0025g01550	6
gene:VIT_18s0001g01800	6
gene:VIT_13s0019g00920	6
gene:VIT_08s0056g00770	6
gene:VIT_05s0020g00240	6
gene:VIT_00s0213g00080	6
gene:VIT_06s0004g07170	6
gene:VIT_05s0020g03260	6
gene:VIT_19s0015g02930	6
gene:VIT_07s0031g01620	6
gene:VIT_11s0052g00440	6
gene:VIT_13s0067g03850	6
gene:VIT_08s0056g00220	6
gene:VIT_12s0121g00290	6
gene:VIT_18s0001g08510	6
gene:VIT_04s0023g01470	6
gene:VIT_00s0901g00010	6
gene:VIT_16s0039g02850	6
gene:VIT_10s0071g01210	6
gene:VIT_14s0128g00200	6
gene:VIT_18s0001g02410	6
gene:VIT_10s0092g00340	6
gene:VIT_05s0136g00130	6
gene:VIT_13s0067g01360	6
gene:VIT_06s0004g08170	6
gene:VIT_12s0057g00510	6
gene:VIT_18s0072g00030	6
gene:VIT_00s0260g00070	6
gene:VIT_16s0013g00330	6
gene:VIT_19s0015g02840	6
gene:VIT_13s0084g00600	6
gene:VIT_18s0001g02590	6
gene:VIT_00s0336g00010	6
gene:VIT_01s0026g02390	6
gene:VIT_00s0183g00030	6
gene:VIT_12s0059g00340	6
gene:VIT_12s0028g00080	6
gene:VIT_00s0302g00020	6
gene:VIT_14s0068g00920	6
gene:VIT_09s0002g04340	6
gene:VIT_12s0055g00400	6
gene:VIT_17s0119g00230	6
gene:VIT_05s0077g00790	6
gene:VIT_19s0085g00350	6
gene:VIT_08s0007g00310	6
gene:VIT_00s0515g00030	6
gene:VIT_01s0137g00160	6
gene:VIT_04s0008g03420	6
gene:VIT_01s0010g02650	6
gene:VIT_18s0166g00120	6
gene:VIT_02s0154g00470	6
gene:VIT_02s0025g04670	6
gene:ENSRNA049468564	6
gene:VIT_05s0020g03000	6
gene:VIT_12s0028g03260	6
gene:VIT_00s0868g00030	6
gene:VIT_08s0040g01000	6
gene:VIT_14s0066g02590	6
gene:VIT_07s0005g06680	6
gene:VIT_03s0063g02230	6
gene:VIT_04s0043g00770	6
gene:VIT_08s0007g02770	6
gene:VIT_08s0032g01080	6
gene:VIT_17s0000g10420	6
gene:VIT_03s0132g00460	6
gene:VIT_01s0011g06530	6
gene:VIT_13s0067g00540	6
gene:VIT_16s0039g01070	6
gene:VIT_00s0366g00010	6
gene:VIT_14s0030g01410	6
gene:VIT_18s0001g00330	6
gene:VIT_16s0098g00360	6
gene:VIT_14s0066g02630	6
gene:VIT_12s0035g01520	6
gene:VIT_06s0004g07600	6
gene:VIT_13s0064g01790	6
gene:VIT_00s0847g00010	6
gene:ENSRNA049470417	6
gene:VIT_13s0064g00730	6
gene:VIT_18s0001g01060	6
gene:VIT_09s0002g02730	6
gene:VIT_00s0349g00060	6
gene:VIT_15s0046g01040	6
gene:VIT_06s0009g01400	6
gene:VIT_14s0068g00430	6
gene:VIT_02s0012g01030	6
gene:VIT_00s1600g00010	6
gene:VIT_00s0692g00010	6
gene:VIT_06s0009g01700	6
gene:VIT_03s0038g02030	6
gene:VIT_11s0052g01230	6
gene:VIT_16s0022g00840	6
gene:VIT_10s0003g05270	6
gene:VIT_01s0011g01160	6
gene:VIT_19s0090g01790	6
gene:VIT_04s0008g03000	6
gene:VIT_00s2397g00010	6
gene:VIT_16s0022g01490	6
gene:VIT_18s0089g00730	6
gene:VIT_01s0011g02460	6
gene:VIT_00s0508g00030	6
gene:VIT_03s0038g00150	6
gene:VIT_18s0001g04660	6
gene:VIT_04s0079g00790	6
gene:VIT_02s0025g05100	6
gene:VIT_18s0001g02030	6
gene:VIT_14s0066g02100	6
gene:VIT_19s0014g03750	6
gene:VIT_09s0018g02080	6
gene:VIT_14s0081g00350	6
gene:VIT_03s0097g00530	6
gene:VIT_13s0067g02300	6
gene:VIT_18s0001g02960	6
gene:VIT_01s0026g00740	6
gene:VIT_15s0048g00850	6
gene:VIT_03s0097g00010	6
gene:VIT_14s0066g02080	6
gene:VIT_08s0007g05050	6
gene:VIT_16s0050g00160	6
gene:VIT_13s0067g01020	6
gene:VIT_00s2562g00020	6
gene:VIT_05s0077g00610	6
gene:VIT_17s0000g06000	6
gene:VIT_05s0062g01420	6
gene:VIT_16s0039g02790	6
gene:VIT_06s0004g04650	6
gene:VIT_10s0405g00010	6
gene:VIT_08s0007g07740	6
gene:VIT_01s0011g04040	6
gene:VIT_05s0020g02700	6
gene:VIT_04s0008g00250	6
gene:VIT_16s0039g00850	6
gene:VIT_12s0059g01360	6
gene:VIT_04s0023g00480	6
gene:VIT_18s0001g03490	6
gene:VIT_13s0019g03130	6
gene:VIT_16s0098g00330	6
gene:VIT_03s0063g01150	6
gene:VIT_12s0055g00920	6
gene:VIT_00s0169g00060	6
gene:VIT_04s0069g00370	6
gene:VIT_01s0026g00230	6
gene:VIT_17s0000g07200	6
gene:VIT_10s0071g00450	6
gene:VIT_17s0000g09450	6
gene:VIT_19s0015g01810	6
gene:VIT_04s0043g00240	6
gene:VIT_12s0059g02130	6
gene:VIT_02s0109g00160	6
gene:VIT_00s0684g00020	6
gene:VIT_00s0252g00060	6
gene:VIT_17s0000g09070	6
gene:VIT_03s0017g01310	6
gene:VIT_18s0089g01290	6
gene:VIT_15s0021g01630	6
gene:VIT_18s0001g07670	6
gene:VIT_06s0004g07810	6
gene:VIT_18s0041g01050	6
gene:VIT_12s0134g00580	6
gene:VIT_07s0129g00500	6
gene:VIT_17s0000g09280	6
gene:VIT_16s0039g02130	6
gene:VIT_18s0041g00690	6
gene:VIT_00s0192g00010	6
gene:VIT_00s0199g00230	6
gene:VIT_13s0158g00040	6
gene:VIT_00s0239g00100	6
gene:VIT_04s0008g04370	6
gene:VIT_06s0004g03010	6
gene:VIT_06s0004g02940	6
gene:VIT_01s0026g01470	6
gene:VIT_05s0077g01120	6
gene:VIT_04s0069g01150	6
gene:VIT_11s0016g03870	6
gene:VIT_18s0001g12170	6
gene:VIT_16s0115g00110	6
gene:VIT_19s0090g01080	6
gene:VIT_09s0054g00880	6
gene:VIT_12s0028g00630	6
gene:VIT_12s0057g00640	6
gene:VIT_16s0100g00560	6
gene:VIT_09s0054g01680	6
gene:VIT_05s0049g01950	6
gene:VIT_14s0068g01300	6
gene:VIT_00s0125g00190	6
gene:VIT_18s0122g00370	6
gene:VIT_02s0109g00410	6
gene:VIT_02s0025g00120	6
gene:VIT_04s0044g00410	6
gene:VIT_08s0007g04940	6
gene:VIT_13s0175g00040	6
gene:VIT_15s0046g01370	6
gene:VIT_05s0077g01460	6
gene:VIT_00s1455g00020	6
gene:VIT_11s0016g00630	6
gene:VIT_00s0208g00100	6
gene:VIT_12s0028g02960	6
gene:VIT_18s0075g00240	6
gene:VIT_01s0011g06210	6
gene:VIT_09s0002g04050	6
gene:VIT_01s0127g00560	6
gene:VIT_08s0007g05830	6
gene:VIT_15s0024g00130	6
gene:VIT_14s0108g00100	6
gene:VIT_15s0048g00480	6
gene:VIT_03s0017g02200	6
gene:VIT_16s0098g01310	6
gene:VIT_10s0116g00860	6
gene:VIT_09s0002g08250	6
gene:VIT_18s0001g09250	6
gene:VIT_00s1361g00010	6
gene:VIT_00s0341g00020	6
gene:VIT_18s0001g13670	6
gene:VIT_08s0007g02640	6
gene:VIT_07s0151g01010	6
gene:VIT_08s0058g00090	6
gene:VIT_10s0003g01460	6
gene:VIT_04s0008g04400	6
gene:VIT_18s0001g07020	6
gene:VIT_00s0804g00020	6
gene:VIT_01s0011g00300	6
gene:VIT_00s0341g00050	6
gene:VIT_09s0002g06680	6
gene:ENSRNA049469319	6
gene:VIT_13s0019g00650	6
gene:VIT_09s0002g04680	6
gene:VIT_04s0043g00600	6
gene:VIT_06s0004g04010	6
gene:VIT_02s0241g00180	6
gene:VIT_18s0001g06160	6
gene:VIT_19s0014g02200	6
gene:VIT_18s0166g00100	6
gene:VIT_00s1490g00010	6
gene:VIT_05s0020g00510	6
gene:VIT_15s0046g00320	6
gene:VIT_10s0003g01250	6
gene:VIT_07s0255g00110	6
gene:VIT_07s0104g00990	6
gene:VIT_09s0002g04470	6
gene:VIT_06s0004g06310	6
gene:VIT_06s0009g01770	6
gene:VIT_14s0036g00800	6
gene:VIT_16s0050g01190	6
gene:VIT_04s0008g03970	6
gene:VIT_11s0052g00640	6
gene:VIT_16s0100g00510	6
gene:VIT_00s0169g00090	6
gene:VIT_13s0067g00290	6
gene:VIT_00s0406g00010	6
gene:VIT_17s0000g04210	6
gene:VIT_05s0020g02000	6
gene:VIT_13s0019g05100	6
gene:VIT_09s0002g02130	6
gene:VIT_04s0210g00130	6
gene:VIT_14s0060g02420	6
gene:VIT_00s2313g00010	6
gene:VIT_09s0070g00850	6
gene:VIT_11s0052g01400	6
gene:VIT_04s0023g01090	6
gene:VIT_08s0056g01340	6
gene:VIT_08s0040g03110	6
gene:ENSRNA049466084	6
gene:ENSRNA049469019	6
gene:VIT_05s0062g00990	6
gene:VIT_19s0015g01700	6
gene:VIT_01s0026g01400	6
gene:VIT_05s0077g01820	6
gene:VIT_16s0013g00880	6
gene:VIT_02s0012g00790	6
gene:VIT_19s0015g00040	6
gene:VIT_13s0019g02070	6
gene:VIT_03s0063g01340	6
gene:VIT_03s0088g00140	6
gene:VIT_11s0052g00910	6
gene:VIT_12s0055g00280	6
gene:VIT_18s0001g08840	6
gene:VIT_03s0091g00960	6
gene:VIT_19s0014g00330	6
gene:VIT_16s0115g00120	6
gene:VIT_13s0106g00270	6
gene:VIT_09s0018g00330	6
gene:VIT_04s0008g06380	6
gene:VIT_04s0069g00710	6
gene:VIT_00s0271g00050	6
gene:VIT_16s0039g01840	6
gene:VIT_19s0014g02340	6
gene:VIT_15s0046g01320	6
gene:VIT_13s0074g00010	6
gene:VIT_12s0057g01130	6
gene:VIT_08s0040g00150	6
gene:VIT_18s0041g00370	6
gene:VIT_16s0100g00720	6
gene:VIT_17s0000g05280	6
gene:VIT_00s0227g00160	6
gene:VIT_01s0011g06180	6
gene:VIT_00s0560g00010	6
gene:ENSRNA049468213	6
gene:VIT_12s0057g00710	6
gene:VIT_13s0019g02500	6
gene:VIT_03s0063g00270	6
gene:VIT_03s0180g00060	6
gene:VIT_12s0057g00140	6
gene:VIT_03s0063g02530	6
gene:VIT_19s0014g03940	6
gene:VIT_00s0389g00010	6
gene:VIT_16s0098g01740	6
gene:VIT_06s0004g07550	6
gene:VIT_17s0000g09640	6
gene:VIT_19s0027g01230	6
gene:VIT_13s0019g05140	6
gene:VIT_03s0180g00320	6
gene:VIT_03s0017g01670	6
gene:VIT_06s0004g01640	6
gene:VIT_18s0001g01730	6
gene:VIT_00s0471g00030	6
gene:VIT_03s0017g00100	6
gene:VIT_00s2574g00010	6
gene:VIT_05s0102g00670	6
gene:VIT_12s0055g01140	6
gene:VIT_18s0041g00600	6
gene:VIT_17s0000g09230	6
gene:VIT_18s0001g13650	6
gene:VIT_05s0077g00210	6
gene:VIT_03s0132g00260	6
gene:VIT_04s0008g05470	6
gene:VIT_19s0014g02120	6
gene:VIT_13s0067g01750	6
gene:VIT_18s0089g00420	6
gene:VIT_00s0229g00210	6
gene:VIT_11s0065g00510	6
gene:VIT_04s0008g02310	6
gene:VIT_01s0011g05260	6
gene:VIT_00s0370g00040	6
gene:VIT_09s0002g06860	6
gene:VIT_02s0012g03160	6
gene:VIT_04s0043g00960	6
gene:VIT_11s0016g03570	6
gene:VIT_16s0039g02040	6
gene:VIT_18s0001g15460	6
gene:VIT_18s0001g04750	6
gene:VIT_07s0005g02510	6
gene:VIT_11s0016g01550	6
gene:VIT_13s0158g00170	6
gene:VIT_11s0016g04590	6
gene:VIT_18s0001g14330	6
gene:VIT_04s0008g02860	6
gene:VIT_17s0000g04010	6
gene:VIT_05s0124g00620	6
gene:VIT_18s0089g01280	6
gene:VIT_10s0092g00070	6
gene:VIT_10s0116g00140	6
gene:VIT_10s0092g00380	6
gene:VIT_05s0020g00120	6
gene:VIT_06s0080g00080	6
gene:VIT_04s0079g00610	6
gene:VIT_17s0119g00330	6
gene:VIT_18s0041g02270	6
gene:VIT_16s0050g00470	6
gene:VIT_14s0068g01650	6
gene:ENSRNA049469358	6
gene:VIT_18s0001g01470	6
gene:VIT_04s0023g00070	6
gene:VIT_07s0005g03030	6
gene:VIT_04s0023g00860	6
gene:VIT_19s0015g00880	6
gene:VIT_09s0002g00600	6
gene:VIT_13s0106g00440	6
gene:VIT_15s0046g00910	6
gene:VIT_11s0065g00790	6
gene:VIT_03s0088g00470	6
gene:VIT_12s0035g01630	6
gene:VIT_00s0338g00010	6
gene:VIT_18s0117g00550	6
gene:VIT_05s0049g00340	6
gene:VIT_18s0122g01300	6
gene:ENSRNA049466856	6
gene:VIT_08s0040g03190	6
gene:VIT_09s0070g00360	6
gene:VIT_13s0073g00680	6
gene:VIT_15s0046g01280	6
gene:VIT_04s0044g01840	6
gene:VIT_01s0011g03980	6
gene:VIT_19s0014g00380	6
gene:VIT_02s0012g01810	6
gene:VIT_00s0308g00020	6
gene:VIT_05s0051g01060	6
gene:VIT_05s0102g00330	6
gene:VIT_18s0089g00870	6
gene:VIT_00s1211g00020	6
gene:ENSRNA049469943	6
gene:VIT_00s0238g00090	6
gene:VIT_18s0001g04400	6
gene:VIT_16s0050g00980	6
gene:VIT_15s0045g00730	6
gene:VIT_05s0077g00250	6
gene:VIT_17s0000g03380	6
gene:VIT_16s0050g00630	6
gene:VIT_02s0087g00330	6
gene:VIT_16s0050g01580	6
gene:VIT_07s0197g00070	6
gene:VIT_14s0030g02230	6
gene:VIT_14s0030g01550	6
gene:VIT_11s0016g00910	6
gene:VIT_17s0000g10200	6
gene:VIT_06s0009g02390	6
gene:VIT_05s0051g00670	6
gene:VIT_15s0048g00730	6
gene:VIT_06s0004g05080	6
gene:VIT_03s0063g02680	6
gene:VIT_00s0286g00120	6
gene:VIT_13s0067g00320	6
gene:VIT_17s0000g02390	6
gene:VIT_01s0137g00230	6
gene:VIT_12s0059g00790	6
gene:VIT_07s0104g00030	6
gene:VIT_18s0001g00950	6
gene:VIT_04s0008g02820	6
gene:VIT_00s0194g00170	6
gene:VIT_15s0048g02600	6
gene:VIT_05s0102g01160	6
gene:VIT_07s0104g01340	6
gene:VIT_00s0921g00020	6
gene:VIT_06s0004g02020	6
gene:VIT_01s0011g05380	6
gene:VIT_11s0065g00490	6
gene:VIT_05s0029g01240	6
gene:VIT_08s0058g01360	6
gene:VIT_00s0233g00100	6
gene:VIT_07s0005g01750	6
gene:ENSRNA049470067	6
gene:VIT_02s0025g00050	6
gene:VIT_16s0039g00890	6
gene:VIT_08s0007g04870	6
gene:VIT_13s0019g05260	6
gene:VIT_08s0007g03440	6
gene:VIT_18s0089g00010	6
gene:VIT_01s0011g00380	6
gene:VIT_19s0176g00050	6
gene:VIT_02s0012g01170	6
gene:VIT_08s0007g04250	6
gene:VIT_00s0392g00040	6
gene:VIT_14s0060g02290	6
gene:VIT_02s0025g03500	6
gene:VIT_15s0046g00970	6
gene:VIT_15s0048g01720	6
gene:VIT_16s0013g00390	6
gene:VIT_10s0116g01000	6
gene:VIT_02s0236g00170	6
gene:VIT_02s0241g00100	6
gene:VIT_01s0010g04010	6
gene:VIT_07s0005g04220	6
gene:VIT_08s0007g01750	6
gene:VIT_08s0058g01190	6
gene:VIT_09s0018g01450	6
gene:VIT_11s0078g00380	6
gene:VIT_05s0029g01110	6
gene:VIT_00s0663g00030	6
gene:VIT_01s0026g02420	6
gene:VIT_19s0177g00080	6
gene:VIT_12s0035g01870	6
gene:VIT_16s0013g01390	6
gene:VIT_01s0137g00700	6
gene:VIT_13s0019g04550	6
gene:VIT_13s0073g00570	6
gene:VIT_11s0016g01350	6
gene:VIT_18s0001g06350	6
gene:VIT_04s0023g02510	6
gene:VIT_04s0044g01800	6
gene:VIT_05s0029g01090	6
gene:VIT_00s0204g00010	6
gene:VIT_04s0023g00610	6
gene:VIT_11s0065g00610	6
gene:VIT_09s0018g01290	6
gene:VIT_11s0016g01100	6
gene:VIT_17s0000g01760	6
gene:VIT_01s0011g02730	6
gene:VIT_08s0007g03880	6
gene:VIT_16s0098g01040	6
gene:VIT_07s0104g01020	6
gene:VIT_17s0000g08370	6
gene:VIT_12s0028g02300	6
gene:VIT_18s0001g07470	6
gene:VIT_03s0132g00290	6
gene:VIT_00s1458g00010	6
gene:VIT_03s0017g01000	6
gene:VIT_11s0103g00750	6
gene:ENSRNA049468949	6
gene:VIT_10s0116g00260	6
gene:VIT_07s0130g00270	6
gene:VIT_18s0001g07260	6
gene:VIT_04s0008g05880	6
gene:VIT_05s0020g04270	6
gene:VIT_09s0002g00080	6
gene:VIT_15s0048g02640	6
gene:VIT_08s0007g02470	6
gene:VIT_13s0047g00040	6
gene:VIT_08s0056g01410	6
gene:VIT_15s0107g00180	6
gene:VIT_18s0166g00130	6
gene:VIT_11s0016g03090	6
gene:VIT_16s0022g01860	6
gene:VIT_16s0022g01640	6
gene:VIT_00s2182g00010	6
gene:VIT_18s0122g00390	6
gene:VIT_16s0050g01610	6
gene:VIT_16s0050g02810	6
gene:VIT_13s0084g00070	6
gene:VIT_19s0014g04080	6
gene:VIT_07s0185g00130	6
gene:VIT_18s0001g15580	6
gene:VIT_08s0007g04830	6
gene:VIT_06s0004g03670	6
gene:VIT_05s0020g01060	6
gene:VIT_00s0391g00060	6
gene:VIT_04s0008g02980	6
gene:VIT_02s0025g04950	6
gene:VIT_05s0029g00200	6
gene:VIT_03s0063g01760	6
gene:VIT_18s0041g00120	6
gene:VIT_16s0039g02290	6
gene:VIT_02s0025g01790	6
gene:VIT_18s0117g00020	6
gene:VIT_11s0016g02930	6
gene:VIT_11s0065g01080	6
gene:VIT_06s0004g07270	6
gene:VIT_14s0083g00250	6
gene:VIT_01s0011g01110	6
gene:VIT_00s0187g00030	6
gene:VIT_06s0061g01000	6
gene:VIT_00s0309g00020	6
gene:VIT_05s0077g00710	6
gene:VIT_04s0069g00750	6
gene:VIT_12s0035g01850	6
gene:VIT_05s0051g00300	6
gene:VIT_09s0002g03510	6
gene:VIT_05s0062g01300	6
gene:VIT_15s0046g01740	6
gene:VIT_16s0013g01500	6
gene:VIT_11s0065g00070	6
gene:VIT_04s0008g05380	6
gene:VIT_07s0031g02280	6
gene:VIT_10s0042g01090	6
gene:VIT_07s0005g02140	6
gene:VIT_03s0038g04740	6
gene:VIT_04s0008g03380	6
gene:VIT_19s0015g00830	6
gene:VIT_04s0079g00720	6
gene:VIT_10s0092g00520	6
gene:VIT_12s0034g01810	6
gene:VIT_19s0027g01340	6
gene:VIT_15s0045g00160	6
gene:VIT_16s0100g00600	6
gene:VIT_15s0046g02680	6
gene:VIT_08s0040g00900	6
gene:VIT_16s0013g00440	6
gene:VIT_03s0097g00300	6
gene:VIT_19s0014g03490	6
gene:VIT_14s0060g01280	6
gene:VIT_07s0005g04630	6
gene:VIT_00s0404g00100	6
gene:VIT_12s0057g00070	6
gene:VIT_12s0035g02290	6
gene:VIT_16s0022g00700	6
gene:VIT_14s0066g02570	6
gene:VIT_07s0005g05580	6
gene:VIT_11s0016g01480	6
gene:VIT_18s0166g00020	6
gene:VIT_04s0008g00820	6
gene:VIT_05s0020g01290	6
gene:VIT_13s0320g00050	6
gene:VIT_04s0008g00710	6
gene:VIT_03s0088g01280	6
gene:VIT_16s0098g01200	6
gene:VIT_01s0010g02400	6
gene:VIT_11s0052g00450	6
gene:VIT_16s0022g01770	6
gene:VIT_03s0038g03850	6
gene:VIT_18s0041g00560	6
gene:VIT_03s0017g00620	6
gene:VIT_08s0056g00570	6
gene:VIT_15s0048g01320	6
gene:VIT_18s0001g11780	6
gene:VIT_14s0060g01320	6
gene:VIT_09s0054g01360	6
gene:VIT_09s0018g02100	6
gene:VIT_18s0001g07540	6
gene:ENSRNA049467370	6
gene:VIT_08s0007g06400	6
gene:VIT_10s0003g03470	6
gene:VIT_14s0006g00790	6
gene:VIT_03s0017g02340	6
gene:VIT_18s0041g02150	6
gene:VIT_08s0040g03160	6
gene:VIT_18s0001g01740	6
gene:VIT_15s0021g00930	6
gene:VIT_12s0059g00060	6
gene:VIT_04s0023g00080	6
gene:VIT_15s0046g01920	6
gene:VIT_01s0011g00440	6
gene:VIT_05s0020g00050	6
gene:VIT_08s0007g00490	6
gene:VIT_00s0245g00010	6
gene:VIT_14s0060g00200	6
gene:VIT_05s0020g01900	6
gene:VIT_00s0125g00040	6
gene:VIT_12s0059g00910	6
gene:VIT_03s0063g01750	6
gene:VIT_09s0002g08560	6
gene:VIT_12s0028g00930	6
gene:VIT_03s0091g00040	6
gene:VIT_02s0025g02310	6
gene:VIT_15s0021g00700	6
gene:VIT_08s0007g01880	6
gene:VIT_05s0124g00460	6
gene:VIT_05s0077g01200	6
gene:VIT_17s0000g01010	6
gene:VIT_03s0017g01730	6
gene:VIT_18s0001g08050	6
gene:VIT_16s0050g02080	6
gene:VIT_14s0060g00470	6
gene:VIT_18s0001g10900	6
gene:VIT_08s0058g00190	6
gene:VIT_18s0001g07140	6
gene:VIT_00s0265g00140	6
gene:VIT_01s0010g02090	6
gene:VIT_04s0044g01060	6
gene:VIT_03s0097g00490	6
gene:VIT_01s0137g00540	6
gene:VIT_09s0002g03680	6
gene:VIT_12s0059g00460	6
gene:VIT_05s0020g01780	6
gene:VIT_05s0029g01260	6
gene:VIT_09s0002g02550	6
gene:VIT_12s0059g00430	6
gene:VIT_04s0008g07250	6
gene:VIT_03s0038g04520	6
gene:VIT_08s0058g00010	6
gene:VIT_10s0071g01030	6
gene:VIT_01s0011g00800	6
gene:VIT_06s0009g01030	6
gene:VIT_03s0063g01220	6
gene:VIT_15s0021g01590	6
gene:VIT_14s0171g00500	6
gene:VIT_06s0009g01690	6
gene:VIT_08s0040g00610	6
gene:VIT_04s0069g01090	6
gene:VIT_18s0089g00860	6
gene:VIT_00s0692g00020	6
gene:VIT_03s0038g02020	6
gene:VIT_04s0008g04330	6
gene:VIT_13s0067g00210	6
gene:VIT_19s0090g01270	6
gene:VIT_00s0207g00200	6
gene:VIT_00s0173g00150	6
gene:VIT_02s0025g01680	6
gene:VIT_06s0004g06800	6
gene:VIT_19s0027g01200	6
gene:VIT_12s0142g00550	6
gene:VIT_00s0276g00030	6
gene:VIT_18s0001g02610	6
gene:VIT_08s0007g04170	6
gene:VIT_05s0102g00980	6
gene:VIT_05s0020g02500	6
gene:VIT_19s0090g01480	6
gene:VIT_15s0046g00810	6
gene:VIT_05s0094g01610	6
gene:VIT_01s0127g00240	6
gene:VIT_05s0102g01050	6
gene:VIT_02s0025g01890	6
gene:VIT_17s0000g07260	6
gene:VIT_07s0141g00440	6
gene:VIT_14s0083g00170	6
gene:VIT_16s0039g02420	6
gene:VIT_00s2440g00010	6
gene:VIT_09s0002g00830	6
gene:VIT_07s0104g00800	6
gene:VIT_13s0019g00720	6
gene:VIT_03s0110g00330	6
gene:VIT_13s0019g04650	6
gene:VIT_15s0048g00840	6
gene:VIT_10s0071g00150	6
gene:VIT_01s0011g05090	6
gene:VIT_13s0019g00480	6
gene:VIT_13s0067g00760	6
gene:VIT_04s0023g00130	6
gene:VIT_00s0800g00020	6
gene:VIT_05s0077g00420	6
gene:VIT_15s0021g01730	6
gene:VIT_18s0001g14480	6
gene:VIT_17s0000g04990	6
gene:VIT_02s0025g03280	6
gene:VIT_01s0010g03720	6
gene:VIT_02s0025g00880	6
gene:VIT_17s0000g02630	6
gene:VIT_18s0001g00450	6
gene:VIT_12s0059g00420	6
gene:VIT_13s0019g01550	6
gene:VIT_09s0002g02510	6
gene:VIT_00s0214g00130	6
gene:VIT_16s0013g02160	6
gene:VIT_06s0009g03760	6
gene:VIT_13s0064g01780	6
gene:VIT_16s0098g00110	6
gene:VIT_17s0000g00490	6
gene:VIT_17s0000g03140	6
gene:VIT_13s0067g02590	6
gene:VIT_10s0116g00720	6
gene:VIT_17s0000g08130	6
gene:VIT_16s0098g01240	6
gene:VIT_08s0007g01410	6
gene:VIT_17s0000g08100	6
gene:VIT_09s0002g02720	6
gene:VIT_00s0409g00050	6
gene:ENSRNA049464758	6
gene:VIT_01s0011g03820	6
gene:VIT_00s1052g00010	6
gene:VIT_06s0004g02550	6
gene:VIT_03s0017g01130	6
gene:VIT_11s0065g00960	6
gene:VIT_14s0030g02300	6
gene:ENSRNA049465080	6
gene:VIT_18s0041g01430	6
gene:VIT_02s0025g04360	6
gene:VIT_12s0055g00810	6
gene:VIT_11s0016g00370	6
gene:VIT_03s0038g00550	6
gene:VIT_10s0116g01650	6
gene:VIT_04s0008g02660	6
gene:VIT_02s0025g00530	6
gene:VIT_04s0008g03060	6
gene:VIT_02s0025g02200	6
gene:VIT_07s0130g00460	6
gene:VIT_13s0074g00380	6
gene:VIT_12s0059g00370	6
gene:VIT_08s0105g00270	6
gene:VIT_00s0199g00200	6
gene:VIT_05s0102g00360	6
gene:VIT_01s0010g00650	6
gene:VIT_14s0060g02020	6
gene:VIT_15s0046g03150	6
gene:VIT_00s0198g00040	6
gene:VIT_10s0042g00210	6
gene:VIT_01s0011g01660	6
gene:VIT_09s0002g00340	6
gene:VIT_12s0034g01890	6
gene:VIT_13s0158g00030	6
gene:VIT_00s0239g00110	6
gene:VIT_07s0151g00430	6
gene:VIT_13s0067g02870	6
gene:VIT_05s0029g00570	6
gene:VIT_02s0234g00110	6
gene:VIT_01s0010g02970	6
gene:VIT_07s0185g00040	6
gene:VIT_14s0006g02950	6
gene:VIT_14s0128g00900	6
gene:VIT_15s0024g00670	6
gene:VIT_11s0016g04300	6
gene:VIT_05s0094g01000	6
gene:VIT_14s0083g00320	6
gene:VIT_11s0149g00380	6
gene:VIT_04s0008g04170	6
gene:VIT_00s0686g00030	6
gene:VIT_01s0011g03230	6
gene:ENSRNA049462623	6
gene:VIT_16s0050g00050	6
gene:VIT_02s0025g04160	6
gene:VIT_09s0002g03600	6
gene:VIT_15s0046g02860	6
gene:VIT_16s0050g02230	6
gene:VIT_10s0042g00090	6
gene:VIT_15s0024g01460	6
gene:VIT_13s0019g02190	6
gene:VIT_18s0086g00600	6
gene:VIT_00s0211g00080	6
gene:VIT_07s0191g00040	6
gene:VIT_01s0127g00550	6
gene:VIT_19s0014g03860	6
gene:VIT_17s0000g05460	6
gene:VIT_13s0019g04750	6
gene:VIT_11s0103g00520	6
gene:VIT_01s0010g02480	6
gene:VIT_09s0002g03450	6
gene:VIT_19s0015g01500	6
gene:VIT_03s0038g03140	6
gene:VIT_04s0159g00020	6
gene:VIT_05s0051g00680	6
gene:VIT_08s0032g01130	6
gene:VIT_00s0125g00440	6
gene:VIT_04s0008g00050	6
gene:VIT_19s0014g00630	6
gene:VIT_11s0016g00160	6
gene:VIT_10s0071g01130	6
gene:VIT_04s0069g00980	6
gene:VIT_01s0011g04430	6
gene:VIT_04s0023g00750	6
gene:VIT_18s0075g00110	6
gene:VIT_08s0040g00870	6
gene:VIT_02s0033g01260	6
gene:VIT_10s0003g02740	6
gene:VIT_02s0033g00610	6
gene:VIT_14s0006g00710	6
gene:VIT_19s0027g00880	6
gene:VIT_04s0023g03220	6
gene:VIT_00s0625g00050	6
gene:VIT_10s0003g05410	6
gene:VIT_01s0026g02300	6
gene:VIT_03s0132g00430	6
gene:VIT_00s0361g00040	6
gene:VIT_15s0048g01200	6
gene:VIT_04s0008g01280	6
gene:VIT_09s0054g00150	6
gene:VIT_11s0052g00070	6
gene:VIT_15s0046g03190	6
gene:VIT_08s0007g01070	6
gene:VIT_01s0011g04980	6
gene:VIT_10s0003g05780	6
gene:VIT_03s0091g01220	6
gene:VIT_08s0007g06760	6
gene:VIT_15s0048g01070	6
gene:VIT_03s0038g00160	6
gene:VIT_12s0121g00310	6
gene:VIT_10s0116g00800	6
gene:VIT_15s0021g02780	6
gene:VIT_15s0048g01920	6
gene:VIT_02s0012g03250	6
gene:VIT_03s0063g01380	6
gene:VIT_18s0001g03000	6
gene:VIT_15s0046g03050	6
gene:VIT_12s0057g01300	6
gene:VIT_09s0002g01970	6
gene:VIT_05s0029g00370	6
gene:VIT_08s0040g01670	6
gene:VIT_00s0400g00040	6
gene:VIT_13s0064g01360	6
gene:VIT_13s0019g04520	6
gene:VIT_18s0001g12160	6
gene:VIT_08s0007g06570	6
gene:ENSRNA049463903	6
gene:VIT_03s0091g01030	6
gene:VIT_15s0048g00800	6
gene:VIT_08s0007g03260	6
gene:VIT_13s0019g05340	6
gene:VIT_17s0000g04000	6
gene:VIT_18s0086g00440	6
gene:VIT_04s0008g05810	6
gene:VIT_15s0048g00830	6
gene:VIT_16s0039g01540	6
gene:VIT_10s0003g04320	6
gene:VIT_14s0060g00110	6
gene:VIT_14s0068g00900	6
gene:VIT_15s0046g03060	6
gene:VIT_05s0029g00630	6
gene:VIT_00s0179g00170	6
gene:VIT_04s0008g06390	6
gene:VIT_13s0019g04570	6
gene:VIT_12s0057g00080	6
gene:VIT_18s0089g00500	6
gene:VIT_17s0000g05310	6
gene:VIT_00s0945g00010	6
gene:VIT_08s0007g04380	6
gene:VIT_01s0011g03340	6
gene:VIT_18s0001g03600	6
gene:VIT_00s1290g00010	6
gene:VIT_08s0007g08650	6
gene:VIT_08s0007g05810	6
gene:VIT_12s0057g01100	6
gene:VIT_18s0089g00250	6
gene:VIT_10s0116g00130	6
gene:VIT_19s0015g01530	6
gene:VIT_11s0052g00240	6
gene:VIT_14s0030g01250	6
gene:VIT_19s0090g01140	6
gene:VIT_02s0025g01020	6
gene:VIT_00s0213g00020	6
gene:VIT_05s0029g01280	6
gene:VIT_07s0005g00530	6
gene:VIT_18s0072g00020	6
gene:VIT_18s0122g00520	6
gene:VIT_11s0016g04620	6
gene:VIT_12s0057g00860	6
gene:VIT_04s0008g01560	6
gene:VIT_00s0245g00060	6
gene:VIT_04s0044g00670	6
gene:ENSRNA049466802	6
gene:VIT_10s0003g04060	6
gene:VIT_10s0042g01130	6
gene:VIT_12s0059g01410	6
gene:VIT_00s0179g00090	6
gene:VIT_04s0023g03350	6
gene:ENSRNA049469936	6
gene:VIT_16s0098g01570	6
gene:VIT_13s0156g00120	6
gene:VIT_08s0007g06710	6
gene:VIT_09s0002g07270	6
gene:VIT_12s0028g03640	6
gene:VIT_00s0551g00050	6
gene:VIT_05s0165g00170	6
gene:VIT_08s0007g04710	6
gene:VIT_07s0031g00770	6
gene:VIT_01s0137g00450	6
gene:VIT_05s0094g00360	6
gene:VIT_08s0040g01600	6
gene:VIT_14s0066g02390	6
gene:VIT_15s0048g02060	6
gene:VIT_01s0011g06040	6
gene:VIT_00s0253g00100	6
gene:VIT_00s0270g00120	6
gene:VIT_10s0116g00930	6
gene:VIT_03s0088g01070	6
gene:VIT_02s0087g00560	6
gene:VIT_13s0106g00200	6
gene:VIT_04s0069g00470	6
gene:VIT_12s0059g01920	6
gene:VIT_09s0002g02360	6
gene:VIT_10s0092g00390	6
gene:VIT_15s0045g01060	6
gene:VIT_08s0058g01000	6
gene:VIT_14s0081g00120	6
gene:VIT_19s0027g00680	6
gene:VIT_11s0052g01150	6
gene:VIT_07s0141g00690	6
gene:VIT_18s0001g11740	6
gene:VIT_07s0005g01780	6
gene:VIT_01s0026g02600	6
gene:VIT_18s0001g04040	6
gene:VIT_16s0039g02810	6
gene:VIT_02s0033g00350	6
gene:VIT_10s0116g00170	6
gene:VIT_09s0002g07070	6
gene:VIT_18s0041g01400	6
gene:VIT_15s0024g01210	6
gene:VIT_18s0075g00010	6
gene:VIT_09s0002g08830	6
gene:VIT_01s0011g06430	6
gene:VIT_07s0141g00990	6
gene:VIT_08s0056g01160	6
gene:VIT_04s0008g00370	6
gene:VIT_00s0125g00430	6
gene:VIT_14s0036g01010	6
gene:VIT_04s0023g03530	6
gene:VIT_03s0167g00130	6
gene:VIT_06s0004g06360	6
gene:VIT_09s0002g01120	6
gene:VIT_13s0019g03620	6
gene:VIT_12s0134g00640	6
gene:VIT_17s0000g05490	6
gene:VIT_10s0116g01450	6
gene:VIT_04s0069g00530	6
gene:VIT_00s0404g00060	6
gene:VIT_09s0002g04480	6
gene:VIT_13s0067g03010	6
gene:VIT_01s0011g05940	6
gene:VIT_19s0014g01550	6
gene:VIT_18s0001g04980	6
gene:VIT_06s0004g01610	6
gene:VIT_02s0241g00190	6
gene:VIT_01s0026g00150	6
gene:VIT_04s0023g03310	6
gene:VIT_01s0026g02370	6
gene:VIT_01s0150g00040	6
gene:VIT_01s0011g06600	6
gene:VIT_17s0000g08030	6
gene:VIT_01s0244g00160	6
gene:VIT_11s0052g00180	6
gene:VIT_04s0008g03840	6
gene:VIT_11s0052g00550	6
gene:VIT_09s0018g01300	6
gene:VIT_12s0034g01280	6
gene:VIT_18s0001g13580	6
gene:VIT_12s0034g00640	6
gene:VIT_17s0000g08890	6
gene:VIT_18s0001g03500	6
gene:VIT_01s0010g00010	6
gene:VIT_03s0180g00290	6
gene:VIT_04s0008g04180	6
gene:VIT_06s0004g03260	6
gene:VIT_00s0253g00140	6
gene:VIT_08s0007g02560	6
gene:VIT_18s0001g00270	6
gene:VIT_19s0093g00460	6
gene:VIT_13s0158g00100	6
gene:VIT_16s0039g01500	6
gene:VIT_16s0050g01470	6
gene:VIT_11s0065g00500	6
gene:VIT_11s0052g00760	6
gene:VIT_09s0002g01980	6
gene:VIT_02s0012g03170	6
gene:VIT_14s0060g01240	6
gene:VIT_04s0044g01930	6
gene:VIT_02s0012g02620	6
gene:VIT_08s0007g06690	6
gene:VIT_06s0080g01130	6
gene:VIT_18s0001g08160	6
gene:VIT_11s0016g01520	6
gene:VIT_06s0061g01450	6
gene:VIT_06s0004g05050	6
gene:VIT_18s0001g15620	6
gene:VIT_00s0239g00050	6
gene:VIT_09s0096g00070	6
gene:VIT_00s0392g00030	6
gene:VIT_09s0002g07030	6
gene:VIT_02s0025g04720	6
gene:VIT_08s0007g04310	6
gene:ENSRNA049469721	6
gene:VIT_01s0137g00030	6
gene:VIT_09s0002g03480	6
gene:VIT_14s0030g02060	6
gene:VIT_06s0061g00280	6
gene:VIT_05s0051g00520	6
gene:VIT_18s0072g00920	6
gene:VIT_06s0004g07280	6
gene:VIT_07s0005g00820	6
gene:VIT_19s0177g00090	6
gene:VIT_15s0024g00060	6
gene:VIT_02s0025g02390	6
gene:VIT_18s0076g00320	6
gene:VIT_14s0036g00870	6
gene:VIT_12s0034g02380	6
gene:VIT_12s0028g02710	6
gene:VIT_17s0053g00310	6
gene:VIT_13s0067g01900	6
gene:VIT_03s0097g00060	6
gene:VIT_13s0064g00490	6
gene:VIT_12s0057g00170	6
gene:VIT_18s0086g00220	6
gene:VIT_02s0025g04390	6
gene:VIT_11s0103g00140	6
gene:VIT_06s0004g08400	6
gene:VIT_17s0000g07880	6
gene:VIT_16s0013g00730	6
gene:VIT_10s0092g00510	6
gene:VIT_10s0003g00550	6
gene:VIT_17s0000g01830	6
gene:VIT_18s0075g00520	6
gene:VIT_08s0040g03060	6
gene:VIT_02s0025g02110	6
gene:VIT_12s0035g00430	6
gene:VIT_04s0008g07120	6
gene:VIT_17s0000g01550	6
gene:VIT_01s0026g02180	6
gene:VIT_12s0134g00480	6
gene:VIT_07s0129g00400	6
gene:VIT_19s0014g03760	6
gene:VIT_12s0059g01550	6
gene:VIT_18s0041g00440	6
gene:VIT_10s0116g01590	6
gene:VIT_09s0054g00860	6
gene:VIT_08s0040g01350	6
gene:VIT_12s0028g01160	6
gene:VIT_08s0040g01680	6
gene:VIT_12s0028g00340	6
gene:VIT_00s0342g00030	6
gene:VIT_01s0010g03860	6
gene:VIT_16s0022g01410	6
gene:VIT_14s0006g00810	6
gene:VIT_04s0008g05890	6
gene:VIT_02s0012g03130	6
gene:VIT_18s0001g11550	6
gene:VIT_17s0000g03720	6
gene:VIT_17s0119g00150	6
gene:VIT_02s0012g01570	6
gene:VIT_18s0001g12820	6
gene:VIT_14s0060g01180	6
gene:VIT_12s0035g01310	6
gene:VIT_11s0016g05670	6
gene:VIT_11s0016g04230	6
gene:VIT_07s0031g00670	6
gene:VIT_12s0059g01780	6
gene:VIT_10s0071g00020	6
gene:VIT_05s0077g01950	6
gene:VIT_00s0229g00010	6
gene:VIT_12s0059g00780	6
gene:VIT_01s0011g02610	6
gene:VIT_17s0000g00450	6
gene:VIT_00s0358g00020	6
gene:VIT_02s0087g00910	6
gene:VIT_10s0003g00120	6
gene:VIT_18s0001g13010	6
gene:VIT_18s0001g06750	6
gene:VIT_17s0053g00320	6
gene:VIT_18s0086g00510	6
gene:VIT_00s2258g00010	6
gene:VIT_15s0045g01510	6
gene:VIT_12s0028g00970	6
gene:VIT_15s0045g00920	6
gene:VIT_19s0015g01900	6
gene:VIT_11s0065g00030	6
gene:VIT_06s0009g01450	6
gene:VIT_06s0009g01180	6
gene:VIT_17s0000g07210	6
gene:VIT_13s0067g02790	6
gene:VIT_13s0067g01680	6
gene:VIT_09s0002g00650	6
gene:VIT_10s0042g01200	6
gene:VIT_18s0001g06320	6
gene:VIT_12s0035g01840	6
gene:VIT_12s0035g01660	6
gene:VIT_04s0210g00030	6
gene:VIT_02s0025g04680	6
gene:VIT_11s0037g00410	6
gene:VIT_18s0086g00690	6
gene:VIT_01s0137g00710	6
gene:VIT_06s0009g00280	6
gene:VIT_14s0081g00760	6
gene:VIT_01s0026g01240	6
gene:VIT_03s0063g00920	6
gene:VIT_06s0004g06440	6
gene:VIT_19s0014g03700	6
gene:VIT_16s0013g00480	6
gene:VIT_04s0008g01250	6
gene:VIT_05s0020g02620	6
gene:VIT_16s0098g00010	6
gene:VIT_00s0323g00100	6
gene:VIT_00s0131g00360	6
gene:VIT_05s0020g03150	6
gene:VIT_11s0016g02550	6
gene:VIT_16s0098g00530	6
gene:VIT_00s1450g00010	6
gene:VIT_07s0129g00440	6
gene:VIT_13s0147g00170	6
gene:VIT_16s0115g00450	6
gene:VIT_09s0070g00920	6
gene:VIT_01s0146g00420	6
gene:VIT_13s0147g00080	6
gene:VIT_19s0014g02210	6
gene:VIT_00s0291g00080	6
gene:VIT_04s0008g05630	6
gene:VIT_11s0118g00660	6
gene:VIT_05s0094g00630	6
gene:VIT_15s0046g01810	6
gene:VIT_17s0000g00910	6
gene:VIT_09s0002g03460	6
gene:VIT_06s0061g00500	6
gene:VIT_09s0096g00610	6
gene:VIT_06s0004g08100	6
gene:VIT_14s0068g01930	6
gene:VIT_13s0106g00690	6
gene:VIT_00s0173g00250	6
gene:VIT_12s0028g00300	6
gene:VIT_02s0154g00620	6
gene:VIT_00s0174g00170	6
gene:VIT_02s0087g00240	6
gene:VIT_00s0252g00130	6
gene:VIT_05s0051g00700	6
gene:VIT_11s0118g00470	6
gene:VIT_13s0067g01980	6
gene:VIT_00s0229g00050	6
gene:VIT_19s0140g00040	6
gene:VIT_01s0011g06480	6
gene:VIT_11s0037g01310	6
gene:VIT_09s0002g06810	6
gene:VIT_18s0122g00500	6
gene:VIT_01s0137g00070	6
gene:VIT_04s0008g02990	6
gene:VIT_08s0007g06620	6
gene:VIT_11s0016g01640	6
gene:VIT_11s0016g02070	6
gene:VIT_00s0922g00010	6
gene:VIT_14s0108g00750	6
gene:VIT_13s0084g00050	6
gene:VIT_14s0006g02780	6
gene:VIT_00s0270g00050	6
gene:VIT_18s0041g00390	6
gene:VIT_11s0016g04950	6
gene:VIT_02s0087g00890	6
gene:VIT_13s0064g00720	6
gene:VIT_19s0085g00120	6
gene:VIT_13s0019g05280	6
gene:VIT_18s0001g08450	6
gene:VIT_18s0001g09010	6
gene:VIT_07s0005g05770	6
gene:VIT_08s0007g07940	6
gene:VIT_07s0104g00190	6
gene:VIT_13s0019g00500	6
gene:VIT_03s0063g01740	6
gene:VIT_05s0094g00200	6
gene:VIT_19s0014g05340	6
gene:VIT_00s0319g00060	6
gene:VIT_00s0183g00050	6
gene:VIT_07s0005g02150	6
gene:VIT_16s0039g01970	6
gene:VIT_01s0146g00440	6
gene:VIT_00s0568g00020	6
gene:VIT_09s0002g03530	6
gene:VIT_07s0005g04360	6
gene:VIT_13s0101g00410	6
gene:VIT_04s0008g03890	6
gene:VIT_00s0220g00050	6
gene:VIT_17s0000g00850	6
gene:VIT_04s0043g00710	6
gene:VIT_05s0094g00160	6
gene:VIT_18s0157g00020	6
gene:VIT_09s0002g05010	6
gene:VIT_14s0066g01920	6
gene:VIT_15s0046g00890	6
gene:VIT_04s0008g05870	6
gene:VIT_19s0015g01050	6
gene:VIT_06s0004g04780	6
gene:VIT_19s0015g02950	6
gene:VIT_10s0116g00750	6
gene:VIT_12s0028g01460	6
gene:VIT_17s0000g09900	6
gene:VIT_05s0020g04210	6
gene:VIT_16s0115g00190	6
gene:VIT_14s0066g02470	6
gene:VIT_05s0094g01310	6
gene:VIT_17s0000g08670	6
gene:VIT_00s0173g00260	6
gene:VIT_12s0035g01540	6
gene:ENSRNA049464983	6
gene:VIT_06s0004g03650	6
gene:VIT_09s0002g00030	6
gene:VIT_12s0059g02740	6
gene:VIT_00s0287g00010	6
gene:VIT_16s0022g02310	6
gene:VIT_04s0008g04470	6
gene:VIT_10s0042g01030	6
gene:VIT_12s0059g01710	6
gene:VIT_07s0031g02600	6
gene:VIT_09s0054g01310	6
gene:VIT_02s0025g03850	6
gene:VIT_14s0006g03250	6
gene:VIT_09s0018g00600	6
gene:VIT_12s0134g00310	6
gene:VIT_12s0035g01970	6
gene:VIT_13s0019g01360	6
gene:VIT_04s0008g00560	6
gene:VIT_07s0205g00160	6
gene:VIT_07s0031g03160	6
gene:VIT_16s0013g01730	6
gene:VIT_09s0002g08550	6
gene:VIT_02s0025g01880	6
gene:VIT_05s0020g00060	6
gene:VIT_15s0048g01830	6
gene:VIT_04s0008g06400	6
gene:VIT_04s0023g00500	6
gene:VIT_14s0006g01020	6
gene:VIT_12s0034g00770	6
gene:VIT_16s0098g01660	6
gene:VIT_10s0003g02450	6
gene:VIT_13s0067g01630	6
gene:VIT_03s0091g01290	6
gene:VIT_19s0014g00060	6
gene:VIT_00s0515g00050	6
gene:VIT_04s0043g00540	6
gene:VIT_07s0005g03310	6
gene:VIT_00s2317g00010	6
gene:VIT_00s0233g00090	6
gene:VIT_00s0873g00020	6
gene:VIT_06s0004g02670	6
gene:VIT_01s0011g06370	6
gene:VIT_17s0000g01060	6
gene:VIT_18s0075g00300	6
gene:VIT_09s0002g01320	6
gene:VIT_19s0014g03790	6
gene:VIT_16s0013g00410	6
gene:VIT_00s0868g00010	6
gene:VIT_05s0020g00470	6
gene:VIT_08s0040g00370	6
gene:VIT_07s0031g00370	6
gene:VIT_18s0041g01450	6
gene:VIT_12s0057g00040	6
gene:VIT_13s0019g04070	6
gene:VIT_07s0005g00180	6
gene:VIT_09s0002g01080	6
gene:VIT_03s0038g02040	6
gene:VIT_01s0010g01710	6
gene:VIT_01s0011g01760	6
gene:VIT_06s0004g07190	6
gene:VIT_03s0038g03130	6
gene:VIT_13s0139g00360	6
gene:VIT_01s0011g01060	6
gene:VIT_05s0049g00430	6
gene:VIT_05s0077g02240	6
gene:VIT_13s0156g00270	6
gene:VIT_15s0048g02920	6
gene:VIT_00s0299g00090	6
gene:VIT_11s0052g00790	6
gene:VIT_14s0128g00780	6
gene:VIT_09s0018g01230	6
gene:VIT_18s0076g00190	6
gene:VIT_00s0261g00040	6
gene:VIT_08s0058g01390	6
gene:VIT_19s0090g00450	6
gene:VIT_00s0187g00250	6
gene:VIT_09s0002g02750	6
gene:VIT_04s0044g00480	6
gene:VIT_15s0048g01350	6
gene:VIT_16s0013g00320	6
gene:VIT_15s0046g02510	6
gene:VIT_16s0013g00530	6
gene:VIT_00s0301g00020	6
gene:VIT_01s0011g05320	6
gene:VIT_16s0022g00860	6
gene:VIT_00s0218g00040	6
gene:VIT_15s0024g00350	6
gene:VIT_14s0083g00960	6
gene:VIT_01s0010g03260	6
gene:VIT_09s0002g03160	6
gene:VIT_07s0005g04460	6
gene:VIT_06s0061g01520	6
gene:VIT_05s0020g01120	6
gene:VIT_03s0132g00300	6
gene:VIT_00s1466g00010	6
gene:VIT_03s0063g01470	6
gene:VIT_12s0057g01290	6
gene:VIT_07s0005g04580	6
gene:VIT_00s2580g00010	6
gene:VIT_08s0040g02220	6
gene:VIT_18s0001g04640	6
gene:VIT_01s0011g03480	6
gene:VIT_00s0394g00040	6
gene:VIT_17s0000g01040	6
gene:VIT_01s0010g02630	6
gene:ENSRNA049468896	6
gene:VIT_01s0011g01880	6
gene:VIT_06s0061g00040	6
gene:VIT_01s0011g03950	6
gene:VIT_11s0016g03810	6
gene:VIT_03s0063g01660	6
gene:VIT_02s0025g01920	6
gene:VIT_05s0062g00320	6
gene:ENSRNA049469766	6
gene:VIT_00s0181g00100	6
gene:VIT_14s0006g03090	6
gene:VIT_12s0142g00140	6
gene:VIT_12s0035g00290	6
gene:VIT_16s0022g00620	6
gene:VIT_00s0380g00020	6
gene:VIT_07s0151g00630	6
gene:VIT_00s0429g00010	6
gene:VIT_01s0127g00660	6
gene:VIT_16s0013g01180	6
gene:VIT_14s0068g01840	6
gene:VIT_18s0001g11080	6
gene:VIT_00s0203g00050	6
gene:VIT_14s0081g00620	6
gene:VIT_10s0003g03600	6
gene:VIT_12s0035g01750	6
gene:VIT_00s0294g00100	6
gene:VIT_01s0011g04020	6
gene:VIT_02s0025g02490	6
gene:VIT_14s0068g00300	6
gene:VIT_03s0063g00100	6
gene:VIT_18s0001g01460	6
gene:VIT_17s0000g05390	6
gene:VIT_04s0023g00060	6
gene:VIT_07s0104g01080	6
gene:VIT_00s0286g00060	6
gene:VIT_19s0014g01590	6
gene:VIT_16s0039g01050	6
gene:VIT_00s1963g00010	6
gene:VIT_16s0098g01830	6
gene:VIT_09s0002g08270	6
gene:VIT_01s0011g04380	6
gene:VIT_18s0001g08130	6
gene:VIT_05s0051g00690	6
gene:VIT_03s0088g00330	6
gene:VIT_18s0075g00100	6
gene:VIT_18s0001g11950	6
gene:ENSRNA049463777	6
gene:VIT_00s2478g00010	6
gene:VIT_07s0129g01040	6
gene:VIT_10s0042g00920	6
gene:VIT_02s0012g01010	6
gene:VIT_18s0072g00630	6
gene:VIT_00s0323g00060	6
gene:VIT_10s0116g00690	6
gene:VIT_14s0128g00540	6
gene:VIT_00s0299g00110	6
gene:VIT_01s0010g02570	6
gene:VIT_01s0011g01140	6
gene:VIT_10s0003g03480	6
gene:VIT_17s0053g00940	6
gene:VIT_16s0013g01090	6
gene:VIT_00s0125g00090	6
gene:VIT_16s0039g02610	6
gene:VIT_00s0187g00350	6
gene:VIT_09s0070g00880	6
gene:VIT_06s0004g07830	6
gene:VIT_19s0027g00690	6
gene:VIT_17s0000g02460	6
gene:VIT_11s0016g05590	6
gene:VIT_15s0024g00090	6
gene:VIT_19s0015g01370	6
gene:VIT_12s0028g01000	6
gene:VIT_12s0059g00360	6
gene:VIT_11s0149g00250	6
gene:VIT_03s0017g01780	6
gene:VIT_10s0071g01120	6
gene:VIT_03s0017g00780	6
gene:VIT_05s0077g02230	6
gene:VIT_05s0077g01850	6
gene:VIT_03s0063g01620	6
gene:VIT_09s0018g01600	6
gene:VIT_05s0077g01140	6
gene:ENSRNA049455749	6
gene:VIT_11s0016g04080	6
gene:VIT_10s0116g00810	6
gene:VIT_00s0259g00180	6
gene:VIT_18s0001g12150	6
gene:VIT_17s0000g06950	6
gene:VIT_16s0100g00500	6
gene:VIT_11s0065g00580	6
gene:VIT_01s0146g00520	6
gene:VIT_12s0142g00100	6
gene:VIT_09s0054g01660	6
gene:VIT_19s0085g00520	6
gene:VIT_14s0030g01350	6
gene:VIT_06s0004g03950	6
gene:VIT_05s0062g01400	6
gene:VIT_19s0015g00540	6
gene:VIT_13s0064g01120	6
gene:VIT_19s0085g00490	6
gene:VIT_01s0011g00520	6
gene:VIT_19s0015g01060	6
gene:VIT_15s0046g02850	6
gene:VIT_04s0008g00900	6
gene:VIT_17s0000g10130	6
gene:VIT_17s0000g02660	6
gene:VIT_01s0011g02960	6
gene:VIT_19s0014g03810	6
gene:VIT_07s0031g00270	6
gene:VIT_15s0024g00870	6
gene:VIT_06s0004g05880	6
gene:VIT_07s0141g00560	6
gene:VIT_01s0011g02380	6
gene:VIT_04s0159g00030	6
gene:VIT_12s0142g00590	6
gene:VIT_08s0056g00650	6
gene:VIT_05s0020g00500	6
gene:VIT_19s0093g00150	6
gene:VIT_01s0011g06360	6
gene:VIT_06s0004g00800	6
gene:VIT_02s0025g01160	6
gene:VIT_09s0002g00690	6
gene:VIT_14s0066g00910	6
gene:VIT_14s0030g00080	6
gene:VIT_00s0207g00300	6
gene:VIT_14s0083g00420	6
gene:VIT_14s0108g01190	6
gene:VIT_18s0001g01780	6
gene:VIT_14s0066g00700	6
gene:VIT_05s0049g00680	6
gene:VIT_18s0001g00100	6
gene:VIT_14s0030g02160	6
gene:VIT_13s0073g00630	6
gene:VIT_12s0178g00140	6
gene:VIT_00s0163g00060	6
gene:VIT_08s0007g00820	6
gene:VIT_10s0042g00880	6
gene:VIT_10s0116g00330	6
gene:VIT_00s0186g00080	6
gene:VIT_05s0077g01600	6
gene:VIT_09s0070g00840	6
gene:VIT_05s0020g03190	6
gene:VIT_07s0005g06050	6
gene:VIT_13s0084g00660	6
gene:VIT_00s0301g00070	6
gene:VIT_19s0027g01600	6
gene:VIT_10s0042g00220	6
gene:VIT_12s0059g00320	6
gene:VIT_00s0199g00250	6
gene:VIT_12s0035g01350	6
gene:VIT_09s0096g00110	6
gene:VIT_00s1331g00020	6
gene:VIT_06s0004g05220	6
gene:VIT_16s0039g02300	6
gene:VIT_17s0000g03990	6
gene:VIT_07s0005g03530	6
gene:VIT_01s0026g01850	6
gene:VIT_19s0085g01090	6
gene:VIT_16s0039g02140	6
gene:VIT_18s0089g01400	6
gene:VIT_13s0067g01730	6
gene:VIT_08s0058g00890	6
gene:VIT_05s0165g00160	6
gene:VIT_12s0059g02350	6
gene:VIT_04s0044g00470	6
gene:VIT_03s0091g00730	6
gene:VIT_06s0004g06940	6
gene:VIT_11s0016g05010	6
gene:VIT_11s0016g01700	6
gene:VIT_13s0106g00390	6
gene:VIT_13s0074g00200	6
gene:VIT_01s0137g00440	6
gene:VIT_19s0014g02850	6
gene:VIT_14s0060g00100	6
gene:VIT_16s0100g00550	6
gene:VIT_00s0253g00110	6
gene:VIT_15s0045g01200	6
gene:VIT_05s0029g00520	6
gene:VIT_01s0011g04510	6
gene:VIT_07s0031g01570	6
gene:VIT_00s0203g00020	6
gene:VIT_19s0014g04180	6
gene:VIT_12s0057g00090	6
gene:VIT_04s0008g05820	6
gene:VIT_00s0174g00180	6
gene:VIT_05s0020g04980	6
gene:VIT_10s0003g02520	6
gene:VIT_02s0025g04490	6
gene:VIT_04s0008g00480	6
gene:VIT_09s0002g03620	6
gene:VIT_15s0107g00150	6
gene:VIT_14s0066g01550	6
gene:VIT_05s0124g00060	6
gene:VIT_19s0014g03170	6
gene:VIT_07s0005g03010	6
gene:ENSRNA049462458	6
gene:VIT_14s0219g00120	6
gene:VIT_09s0002g05830	6
gene:VIT_05s0049g02350	6
gene:VIT_16s0022g00300	6
gene:VIT_19s0176g00140	6
gene:VIT_09s0018g01900	6
gene:VIT_16s0013g01520	6
gene:VIT_11s0065g00730	6
gene:VIT_05s0062g01290	6
gene:VIT_11s0016g00800	6
gene:VIT_00s0999g00010	6
gene:VIT_05s0049g01780	6
gene:VIT_14s0068g01400	6
gene:VIT_16s0039g00560	6
gene:VIT_09s0002g02840	6
gene:VIT_07s0031g01770	6
gene:VIT_05s0049g01450	6
gene:VIT_09s0070g00300	6
gene:VIT_08s0040g00480	6
gene:VIT_08s0007g04300	6
gene:VIT_08s0040g03170	6
gene:VIT_06s0009g02030	6
gene:VIT_13s0074g00540	6
gene:VIT_11s0037g00480	6
gene:ENSRNA049469925	6
gene:VIT_17s0000g02020	6
gene:VIT_05s0124g00640	6
gene:VIT_16s0100g00050	6
gene:VIT_18s0001g04950	6
gene:VIT_04s0044g01470	6
gene:VIT_01s0011g02770	6
gene:VIT_17s0000g02550	6
gene:VIT_17s0000g01500	6
gene:VIT_15s0048g02580	6
gene:VIT_15s0046g00850	6
gene:VIT_18s0166g00160	6
gene:VIT_16s0022g01580	6
gene:VIT_01s0026g01730	6
gene:VIT_19s0014g01570	6
gene:VIT_18s0001g04270	6
gene:VIT_02s0012g03180	6
gene:VIT_01s0026g01480	6
gene:VIT_11s0016g05620	6
gene:VIT_16s0039g01510	6
gene:VIT_10s0003g03520	6
gene:VIT_12s0055g00770	6
gene:VIT_04s0023g00190	6
gene:VIT_18s0001g14310	6
gene:VIT_06s0004g01250	6
gene:VIT_02s0025g00280	6
gene:VIT_18s0001g12870	6
gene:VIT_10s0092g00010	6
gene:VIT_08s0007g08660	6
gene:VIT_04s0008g01710	6
gene:VIT_19s0014g02740	6
gene:VIT_15s0021g00600	6
gene:VIT_13s0047g00350	6
gene:VIT_01s0127g00530	6
gene:VIT_08s0007g00580	6
gene:VIT_17s0000g09690	6
gene:VIT_02s0087g00940	6
gene:VIT_04s0008g04290	6
gene:VIT_00s0207g00160	6
gene:VIT_16s0022g02290	6
gene:VIT_08s0058g00070	6
gene:VIT_14s0128g00910	6
gene:VIT_07s0031g02020	6
gene:VIT_12s0028g00920	6
gene:ENSRNA049467503	6
gene:VIT_02s0033g00480	6
gene:VIT_01s0026g02400	6
gene:VIT_09s0002g06970	6
gene:VIT_02s0025g01150	6
gene:VIT_10s0003g01760	6
gene:VIT_13s0019g03690	6
gene:VIT_16s0098g00270	6
gene:VIT_11s0149g00350	6
gene:VIT_12s0028g00460	6
gene:VIT_06s0009g00750	6
gene:VIT_18s0089g00310	6
gene:VIT_04s0008g05400	6
gene:VIT_14s0068g00420	6
gene:VIT_05s0051g00940	6
gene:VIT_09s0070g00340	6
gene:VIT_14s0108g00860	6
gene:VIT_14s0068g00930	6
gene:VIT_11s0103g00150	6
gene:VIT_05s0020g00340	6
gene:VIT_08s0056g01320	6
gene:VIT_02s0012g01830	6
gene:VIT_05s0020g04820	6
gene:VIT_12s0028g03860	6
gene:VIT_01s0026g02360	6
gene:VIT_14s0081g00730	6
gene:VIT_05s0094g00650	6
gene:VIT_00s2240g00010	6
gene:VIT_14s0060g00880	6
gene:VIT_11s0052g01360	6
gene:VIT_02s0025g01380	6
gene:VIT_00s1818g00010	6
gene:VIT_01s0011g04920	6
gene:VIT_14s0066g01470	6
gene:VIT_11s0052g00540	6
gene:VIT_05s0020g03460	6
gene:VIT_06s0004g07740	6
gene:VIT_12s0034g01290	6
gene:VIT_01s0026g00850	6
gene:VIT_04s0008g02100	6
gene:VIT_03s0063g02650	6
gene:VIT_10s0003g00710	6
gene:VIT_02s0012g03140	6
gene:VIT_06s0004g00420	6
gene:VIT_19s0014g01630	6
gene:VIT_18s0122g00920	6
gene:VIT_18s0001g08200	6
gene:VIT_00s0187g00290	6
gene:VIT_15s0046g01860	6
gene:VIT_00s0181g00170	6
gene:VIT_12s0059g01970	6
gene:VIT_01s0011g01970	6
gene:VIT_12s0028g01910	6
gene:VIT_14s0066g00570	6
gene:VIT_07s0095g00300	6
gene:VIT_14s0006g01700	6
gene:VIT_17s0000g05540	6
gene:VIT_18s0001g09900	6
gene:VIT_09s0054g00660	6
gene:VIT_13s0019g03200	6
gene:VIT_18s0001g01760	6
gene:VIT_11s0016g02780	6
gene:VIT_19s0014g01520	6
gene:VIT_18s0001g04200	6
gene:VIT_06s0061g00290	6
gene:VIT_06s0004g03860	6
gene:VIT_19s0014g03130	6
gene:VIT_07s0005g03050	6
gene:VIT_17s0000g05450	6
gene:VIT_18s0001g08140	6
gene:VIT_19s0014g02730	6
gene:VIT_07s0129g00250	6
gene:VIT_04s0210g00210	6
gene:VIT_16s0039g01080	6
gene:VIT_08s0007g08090	6
gene:VIT_09s0002g03740	6
gene:VIT_03s0038g01070	6
gene:VIT_15s0046g02960	6
gene:VIT_00s0285g00080	6
gene:VIT_19s0014g01450	6
gene:VIT_14s0030g01950	6
gene:VIT_02s0025g00440	6
gene:VIT_07s0005g03390	6
gene:VIT_03s0038g00020	6
gene:VIT_15s0046g00170	6
gene:VIT_18s0089g01210	6
gene:VIT_18s0001g02930	6
gene:VIT_05s0077g02190	6
gene:VIT_13s0074g00670	6
gene:VIT_00s0375g00060	6
gene:VIT_12s0028g02110	6
gene:VIT_01s0011g03580	6
gene:VIT_15s0046g02190	6
gene:VIT_07s0129g00690	6
gene:VIT_03s0038g01990	6
gene:VIT_01s0011g01600	6
gene:VIT_14s0171g00450	6
gene:VIT_09s0002g04710	6
gene:VIT_05s0029g00550	6
gene:VIT_10s0116g00040	6
gene:VIT_19s0135g00140	6
gene:VIT_00s2740g00010	6
gene:VIT_01s0011g00950	6
gene:VIT_16s0013g01530	6
gene:VIT_10s0003g04360	6
gene:VIT_00s0313g00050	6
gene:VIT_14s0066g00630	6
gene:VIT_04s0044g00700	6
gene:VIT_04s0023g01200	6
gene:VIT_04s0008g07150	6
gene:VIT_06s0004g00160	6
gene:VIT_16s0022g02210	6
gene:VIT_08s0007g05470	6
gene:VIT_10s0003g02370	6
gene:VIT_02s0025g04220	6
gene:VIT_07s0197g00050	6
gene:VIT_05s0029g00110	6
gene:VIT_15s0048g01090	6
gene:VIT_12s0121g00400	6
gene:VIT_09s0070g00970	6
gene:VIT_03s0038g01500	6
gene:VIT_12s0057g01500	6
gene:VIT_08s0007g02550	6
gene:VIT_12s0028g01170	6
gene:VIT_19s0014g02630	6
gene:VIT_01s0011g00580	6
gene:VIT_13s0106g00290	6
gene:VIT_19s0027g01780	6
gene:VIT_00s0181g00250	6
gene:VIT_17s0000g05010	6
gene:VIT_08s0007g02450	6
gene:VIT_00s0188g00040	6
gene:VIT_11s0016g02030	6
gene:VIT_05s0077g00380	6
gene:VIT_09s0002g07010	6
gene:VIT_15s0024g00200	6
gene:VIT_14s0036g00290	6
gene:VIT_06s0004g05340	6
gene:VIT_06s0009g00450	6
gene:ENSRNA049463803	6
gene:VIT_16s0050g00270	6
gene:VIT_18s0001g15610	6
gene:VIT_19s0138g00080	6
gene:VIT_13s0106g00190	6
gene:VIT_11s0016g00500	6
gene:VIT_00s0640g00010	6
gene:VIT_18s0001g07810	6
gene:VIT_01s0011g03140	6
gene:VIT_04s0008g03650	6
gene:VIT_18s0075g00060	6
gene:VIT_02s0025g02690	6
gene:VIT_00s0181g00060	6
gene:VIT_08s0040g00270	6
gene:VIT_04s0008g00300	6
gene:VIT_08s0217g00110	6
gene:VIT_00s0187g00010	6
gene:VIT_06s0009g01440	6
gene:VIT_12s0057g00120	6
gene:VIT_03s0063g00350	6
gene:VIT_03s0088g00750	6
gene:VIT_09s0002g00220	6
gene:VIT_12s0028g03300	6
gene:VIT_06s0004g06430	6
gene:VIT_09s0054g00420	6
gene:VIT_00s0228g00070	6
gene:VIT_01s0244g00110	6
gene:VIT_08s0007g06160	6
gene:VIT_14s0030g00660	6
gene:VIT_16s0039g01030	6
gene:VIT_19s0015g00450	6
gene:VIT_00s0450g00010	6
gene:VIT_08s0007g08830	6
gene:VIT_12s0057g00780	6
gene:VIT_00s0865g00020	6
gene:VIT_17s0000g09000	6
gene:VIT_03s0017g01020	6
gene:VIT_19s0135g00030	6
gene:VIT_18s0117g00200	6
gene:VIT_07s0151g00370	6
gene:VIT_17s0000g03060	6
gene:VIT_07s0005g06120	6
gene:VIT_08s0007g06750	6
gene:VIT_10s0071g01060	6
gene:VIT_07s0005g02350	6
gene:VIT_16s0022g00900	6
gene:VIT_19s0015g00590	6
gene:VIT_00s0173g00220	6
gene:VIT_18s0001g05650	6
gene:VIT_02s0154g00610	6
gene:VIT_05s0029g01480	6
gene:VIT_12s0057g01090	6
gene:VIT_09s0054g01100	6
gene:VIT_00s0198g00100	6
gene:VIT_00s0131g00120	6
gene:VIT_14s0083g00880	6
gene:VIT_05s0049g01300	6
gene:VIT_18s0001g01370	6
gene:VIT_07s0005g03400	6
gene:VIT_05s0136g00370	6
gene:VIT_08s0007g06090	6
gene:ENSRNA049469815	6
gene:VIT_10s0071g00010	6
gene:VIT_12s0134g00130	6
gene:VIT_13s0019g00270	6
gene:VIT_18s0001g07740	6
gene:VIT_01s0010g02460	6
gene:VIT_13s0156g00220	6
gene:VIT_19s0090g01680	6
gene:VIT_18s0075g00420	6
gene:VIT_19s0015g00010	6
gene:VIT_01s0010g03850	6
gene:VIT_14s0006g03240	6
gene:VIT_14s0060g01680	6
gene:VIT_00s1491g00010	6
gene:VIT_00s1525g00010	6
gene:VIT_04s0008g05090	6
gene:VIT_13s0084g00040	6
gene:VIT_18s0166g00110	6
gene:VIT_15s0046g01840	6
gene:VIT_18s0001g03590	6
gene:VIT_08s0007g02460	6
gene:VIT_13s0047g00030	6
gene:VIT_09s0054g01300	6
gene:VIT_09s0054g00550	6
gene:VIT_01s0011g05830	6
gene:VIT_11s0016g01660	6
gene:VIT_19s0085g00110	6
gene:VIT_18s0001g09020	6
gene:VIT_09s0070g00290	6
gene:VIT_07s0005g05760	6
gene:VIT_04s0008g03590	6
gene:VIT_08s0007g05740	6
gene:VIT_19s0015g00810	6
gene:VIT_19s0014g01640	6
gene:VIT_05s0077g00850	6
gene:VIT_02s0087g00680	6
gene:VIT_07s0005g04330	6
gene:VIT_14s0108g00430	6
gene:VIT_14s0068g01740	6
gene:VIT_07s0005g05680	6
gene:VIT_04s0008g06420	6
gene:VIT_14s0060g01480	6
gene:VIT_14s0036g01370	6
gene:VIT_00s0873g00010	6
gene:VIT_18s0001g11030	6
gene:VIT_10s0042g00600	6
gene:VIT_01s0011g02120	6
gene:VIT_06s0009g02480	6
gene:VIT_05s0029g00830	6
gene:VIT_11s0065g00390	6
gene:VIT_12s0057g00050	6
gene:VIT_05s0029g01570	6
gene:VIT_03s0091g00360	6
gene:VIT_17s0000g04690	6
gene:VIT_01s0137g00520	6
gene:VIT_18s0001g13920	6
gene:VIT_04s0008g06630	6
gene:VIT_18s0001g14970	6
gene:VIT_01s0011g05780	6
gene:VIT_09s0002g06430	6
gene:VIT_17s0000g00660	6
gene:VIT_14s0068g01960	6
gene:VIT_07s0104g01580	6
gene:VIT_18s0075g01100	6
gene:VIT_00s2287g00010	6
gene:VIT_05s0094g01300	6
gene:VIT_12s0028g01180	6
gene:VIT_02s0033g01360	6
gene:VIT_11s0065g00980	6
gene:VIT_15s0024g00980	6
gene:VIT_18s0117g00230	6
gene:VIT_13s0047g00920	6
gene:VIT_18s0001g08500	6
gene:VIT_18s0001g10650	6
gene:VIT_18s0089g00630	6
gene:VIT_06s0061g00090	6
gene:VIT_11s0103g00530	6
gene:VIT_08s0056g00550	6
gene:VIT_09s0002g08950	6
gene:VIT_10s0003g05110	6
gene:VIT_18s0086g00430	6
gene:VIT_02s0025g03800	6
gene:VIT_18s0001g02420	6
gene:VIT_08s0007g02420	6
gene:VIT_05s0094g00750	6
gene:VIT_11s0118g00720	6
gene:VIT_00s0780g00030	6
gene:VIT_00s0207g00220	6
gene:VIT_14s0006g01200	6
gene:VIT_19s0027g01520	6
gene:VIT_15s0046g01050	6
gene:VIT_07s0104g01210	6
gene:VIT_09s0054g00750	6
gene:VIT_09s0018g01460	6
gene:VIT_11s0078g00310	6
gene:VIT_15s0024g00370	6
gene:VIT_04s0008g04050	6
gene:VIT_03s0038g02250	6
gene:VIT_00s0253g00010	6
gene:VIT_18s0075g00440	6
gene:VIT_07s0031g01430	6
gene:VIT_12s0057g00190	6
gene:VIT_15s0045g00290	6
gene:VIT_05s0020g03520	6
gene:VIT_12s0055g01280	6
gene:VIT_00s0429g00020	6
gene:VIT_02s0236g00020	6
gene:VIT_19s0015g01380	6
gene:VIT_19s0090g01010	6
gene:VIT_10s0003g00960	6
gene:VIT_00s0424g00010	6
gene:VIT_12s0034g00390	6
gene:VIT_16s0039g00870	6
gene:VIT_03s0038g00660	6
gene:VIT_07s0197g00080	6
gene:VIT_01s0137g00560	6
gene:VIT_10s0003g03610	6
gene:VIT_08s0032g01090	6
gene:ENSRNA049467778	6
gene:VIT_17s0000g06340	6
gene:VIT_05s0062g00700	6
gene:VIT_19s0027g00150	6
gene:VIT_19s0014g04260	6
gene:VIT_08s0032g00650	6
gene:VIT_02s0025g01090	6
gene:VIT_06s0004g06580	6
gene:VIT_08s0217g00090	6
gene:VIT_00s0958g00020	6
gene:VIT_00s0809g00010	6
gene:VIT_19s0027g00230	6
gene:VIT_04s0008g04520	6
gene:VIT_04s0008g01170	6
gene:VIT_19s0085g00610	6
gene:VIT_00s0650g00030	6
gene:VIT_12s0028g01410	6
[truncated: 494 more rows]

## Sheet: Dataset S7
cluster7(5531)
gene:VIT_12s0034g00320	7
gene:VIT_11s0078g00440	7
gene:VIT_00s0768g00040	7
gene:VIT_03s0017g02360	7
gene:VIT_11s0065g00650	7
gene:VIT_02s0025g01320	7
gene:VIT_19s0090g01040	7
gene:VIT_06s0004g06410	7
gene:VIT_00s0369g00040	7
gene:VIT_08s0032g00800	7
gene:VIT_07s0005g02810	7
gene:VIT_16s0022g02240	7
gene:VIT_14s0066g01120	7
gene:VIT_02s0033g00790	7
gene:VIT_04s0044g01210	7
gene:VIT_16s0050g00900	7
gene:VIT_08s0040g03150	7
gene:VIT_19s0093g00510	7
gene:VIT_15s0048g00230	7
gene:VIT_19s0090g00870	7
gene:VIT_08s0040g02760	7
gene:VIT_09s0002g03300	7
gene:VIT_07s0031g02860	7
gene:VIT_07s0005g00170	7
gene:VIT_19s0015g00020	7
gene:VIT_16s0098g01000	7
gene:VIT_15s0046g00250	7
gene:VIT_12s0057g00750	7
gene:VIT_18s0001g08490	7
gene:VIT_05s0165g00230	7
gene:VIT_17s0000g08080	7
gene:VIT_00s0304g00040	7
gene:VIT_14s0036g01170	7
gene:VIT_00s1566g00010	7
gene:VIT_16s0050g02700	7
gene:VIT_05s0020g00200	7
gene:VIT_03s0063g01210	7
gene:VIT_00s0743g00030	7
gene:VIT_10s0116g01200	7
gene:VIT_03s0038g04510	7
gene:VIT_08s0007g04000	7
gene:VIT_00s1217g00010	7
gene:VIT_10s0003g01490	7
gene:VIT_04s0023g03170	7
gene:VIT_11s0016g02440	7
gene:VIT_01s0127g00160	7
gene:VIT_11s0016g03390	7
gene:VIT_14s0081g00090	7
gene:VIT_14s0060g00740	7
gene:VIT_18s0041g00720	7
gene:VIT_04s0008g02390	7
gene:VIT_12s0034g02360	7
gene:VIT_05s0077g00550	7
gene:VIT_18s0001g03960	7
gene:VIT_12s0028g01440	7
gene:VIT_02s0033g00540	7
gene:VIT_05s0049g00180	7
gene:VIT_05s0102g01090	7
gene:VIT_05s0102g00160	7
gene:VIT_08s0040g01980	7
gene:VIT_05s0062g01140	7
gene:VIT_17s0000g07150	7
gene:VIT_03s0038g01770	7
gene:VIT_17s0000g05430	7
gene:VIT_04s0023g01380	7
gene:VIT_03s0038g00280	7
gene:VIT_03s0038g03730	7
gene:VIT_02s0025g04030	7
gene:VIT_07s0031g01980	7
gene:VIT_05s0062g00890	7
gene:VIT_04s0023g01430	7
gene:VIT_16s0148g00060	7
gene:VIT_13s0067g03100	7
gene:VIT_01s0137g00270	7
gene:VIT_07s0129g00620	7
gene:VIT_17s0000g05760	7
gene:VIT_17s0000g05940	7
gene:VIT_08s0007g00730	7
gene:VIT_17s0000g09210	7
gene:VIT_17s0000g04710	7
gene:VIT_17s0000g07730	7
gene:VIT_01s0026g00980	7
gene:VIT_19s0014g04040	7
gene:VIT_06s0004g05320	7
gene:VIT_14s0060g02320	7
gene:VIT_19s0090g00880	7
gene:VIT_13s0019g00380	7
gene:VIT_14s0030g00440	7
gene:VIT_13s0067g00240	7
gene:VIT_17s0000g02400	7
gene:VIT_02s0012g00090	7
gene:VIT_08s0007g07450	7
gene:VIT_19s0014g03400	7
gene:VIT_03s0017g00440	7
gene:ENSRNA049465912	7
gene:VIT_01s0011g00470	7
gene:VIT_12s0059g01120	7
gene:VIT_07s0031g01160	7
gene:VIT_02s0012g00480	7
gene:VIT_19s0015g00520	7
gene:VIT_17s0000g04110	7
gene:VIT_14s0030g01710	7
gene:VIT_03s0038g02240	7
gene:VIT_16s0022g02230	7
gene:VIT_19s0090g01440	7
gene:VIT_10s0042g00280	7
gene:VIT_19s0015g01830	7
gene:VIT_04s0008g01630	7
gene:VIT_00s0181g00080	7
gene:VIT_00s0558g00020	7
gene:VIT_03s0167g00050	7
gene:VIT_11s0016g03110	7
gene:VIT_18s0001g12230	7
gene:VIT_12s0034g00750	7
gene:VIT_10s0003g01120	7
gene:VIT_18s0001g07380	7
gene:VIT_09s0002g04300	7
gene:VIT_05s0020g03530	7
gene:VIT_02s0025g00030	7
gene:VIT_00s0396g00010	7
gene:VIT_08s0007g00480	7
gene:VIT_14s0128g00100	7
gene:VIT_00s0304g00030	7
gene:VIT_06s0004g07230	7
gene:VIT_09s0002g01840	7
gene:VIT_16s0148g00170	7
gene:VIT_11s0118g00220	7
gene:VIT_00s2542g00010	7
gene:VIT_18s0001g14790	7
gene:VIT_02s0025g04580	7
gene:VIT_06s0061g00790	7
gene:VIT_14s0068g02190	7
gene:VIT_07s0031g01420	7
gene:VIT_17s0000g04680	7
gene:VIT_04s0008g05020	7
gene:VIT_13s0067g01130	7
gene:VIT_07s0095g00740	7
gene:VIT_18s0001g13370	7
gene:VIT_13s0064g01880	7
gene:VIT_04s0210g00060	7
gene:VIT_00s0360g00020	7
gene:VIT_18s0122g00090	7
gene:VIT_18s0001g08060	7
gene:VIT_08s0007g07590	7
gene:ENSRNA049453459	7
gene:VIT_06s0009g00250	7
gene:VIT_09s0070g00490	7
gene:VIT_18s0001g01620	7
gene:VIT_12s0035g00850	7
gene:VIT_08s0007g08480	7
gene:VIT_14s0060g00420	7
gene:VIT_17s0000g03430	7
gene:VIT_18s0001g06390	7
gene:VIT_00s0463g00020	7
gene:VIT_01s0011g03790	7
gene:VIT_12s0059g01240	7
gene:VIT_03s0088g01220	7
gene:VIT_18s0089g00460	7
gene:VIT_14s0006g02070	7
gene:VIT_01s0011g04810	7
gene:VIT_05s0077g00470	7
gene:VIT_01s0011g04210	7
gene:VIT_12s0028g02170	7
gene:VIT_01s0026g02740	7
gene:VIT_10s0092g00580	7
gene:VIT_02s0109g00230	7
gene:VIT_07s0151g00830	7
gene:VIT_00s0434g00070	7
gene:VIT_08s0056g01610	7
gene:VIT_00s0580g00020	7
gene:VIT_14s0036g01130	7
gene:VIT_02s0025g04280	7
gene:VIT_02s0012g02240	7
gene:VIT_00s0958g00010	7
gene:VIT_05s0094g00020	7
gene:VIT_19s0014g02370	7
gene:VIT_00s0374g00050	7
gene:VIT_18s0001g07090	7
gene:VIT_02s0012g00060	7
gene:VIT_14s0108g00630	7
gene:VIT_04s0023g01110	7
gene:VIT_19s0014g03560	7
gene:VIT_15s0048g02120	7
gene:VIT_11s0037g00540	7
gene:VIT_13s0047g00740	7
gene:VIT_01s0011g01740	7
gene:VIT_00s0524g00030	7
gene:VIT_14s0171g00530	7
gene:VIT_15s0045g00530	7
gene:VIT_18s0001g04540	7
gene:VIT_09s0002g08120	7
gene:ENSRNA049467717	7
gene:VIT_12s0055g00170	7
gene:VIT_18s0041g01680	7
gene:VIT_18s0001g02880	7
gene:VIT_18s0001g09570	7
gene:VIT_01s0146g00150	7
gene:VIT_18s0089g01100	7
gene:VIT_00s0144g00120	7
gene:VIT_05s0094g01370	7
gene:VIT_08s0040g00010	7
gene:VIT_05s0049g00410	7
gene:VIT_18s0001g12950	7
gene:VIT_05s0049g01890	7
gene:VIT_17s0000g08290	7
gene:VIT_08s0040g01940	7
gene:VIT_04s0044g00040	7
gene:VIT_08s0056g01230	7
gene:VIT_12s0035g00380	7
gene:VIT_16s0050g02630	7
gene:VIT_00s0179g00220	7
gene:VIT_07s0005g04890	7
gene:VIT_14s0030g01450	7
gene:VIT_02s0025g01510	7
gene:VIT_12s0178g00200	7
gene:VIT_17s0000g04650	7
gene:VIT_06s0004g02120	7
gene:VIT_06s0061g00550	7
gene:VIT_04s0008g01370	7
gene:VIT_08s0007g00920	7
gene:VIT_06s0004g07950	7
gene:VIT_00s0274g00030	7
gene:VIT_18s0001g03890	7
gene:VIT_19s0014g04810	7
gene:VIT_05s0020g05040	7
gene:VIT_02s0087g00830	7
gene:VIT_05s0020g03070	7
gene:VIT_19s0015g02540	7
gene:VIT_11s0118g00480	7
gene:VIT_14s0060g00310	7
gene:VIT_09s0002g00490	7
gene:VIT_14s0108g00810	7
gene:VIT_06s0004g02200	7
gene:VIT_18s0001g08720	7
gene:VIT_17s0000g02180	7
gene:VIT_16s0098g00880	7
gene:VIT_04s0008g02050	7
gene:VIT_00s0207g00230	7
gene:VIT_01s0011g05300	7
gene:VIT_08s0007g06430	7
gene:VIT_09s0096g00030	7
gene:VIT_14s0030g00190	7
gene:VIT_01s0026g01580	7
gene:VIT_00s0323g00080	7
gene:VIT_06s0004g08320	7
gene:VIT_17s0000g06400	7
gene:VIT_18s0001g05820	7
gene:VIT_08s0058g00670	7
gene:VIT_09s0002g07110	7
gene:VIT_04s0023g02760	7
gene:VIT_18s0122g00830	7
gene:VIT_17s0000g02860	7
gene:VIT_05s0102g01040	7
gene:VIT_00s0253g00040	7
gene:VIT_04s0008g05840	7
gene:VIT_13s0047g00230	7
gene:VIT_09s0018g00780	7
gene:VIT_06s0004g06100	7
gene:VIT_00s0360g00030	7
gene:VIT_11s0118g00560	7
gene:VIT_06s0004g02900	7
gene:VIT_18s0001g12270	7
gene:VIT_07s0151g00400	7
gene:VIT_11s0065g00770	7
gene:VIT_02s0087g00610	7
gene:VIT_19s0014g02980	7
gene:VIT_11s0016g02680	7
gene:VIT_14s0060g00270	7
gene:VIT_02s0025g01710	7
gene:VIT_02s0012g03090	7
gene:VIT_14s0006g01000	7
gene:VIT_13s0019g02850	7
gene:VIT_15s0046g02180	7
gene:VIT_01s0010g02920	7
gene:VIT_13s0064g00170	7
gene:VIT_01s0010g02380	7
gene:VIT_03s0038g00110	7
gene:VIT_14s0030g01120	7
gene:VIT_18s0072g00170	7
gene:VIT_10s0003g00810	7
gene:VIT_08s0007g03560	7
gene:VIT_04s0008g06820	7
gene:VIT_13s0139g00180	7
gene:VIT_06s0004g00740	7
gene:VIT_08s0007g01540	7
gene:VIT_00s0469g00020	7
gene:VIT_09s0002g00590	7
gene:VIT_13s0047g00420	7
gene:VIT_11s0016g00440	7
gene:VIT_08s0007g02210	7
gene:VIT_18s0001g05570	7
gene:VIT_19s0085g01110	7
gene:VIT_16s0100g01270	7
gene:VIT_02s0025g04890	7
gene:VIT_18s0001g02920	7
gene:VIT_18s0001g07500	7
gene:VIT_19s0027g00020	7
gene:VIT_07s0005g00680	7
gene:VIT_18s0041g00240	7
gene:VIT_01s0011g05520	7
gene:VIT_07s0005g04300	7
gene:VIT_02s0025g02530	7
gene:VIT_00s0986g00010	7
gene:VIT_09s0054g01600	7
gene:VIT_05s0020g01910	7
gene:VIT_04s0008g05210	7
gene:VIT_11s0065g01160	7
gene:VIT_02s0025g01940	7
gene:VIT_07s0005g01080	7
gene:VIT_09s0002g01790	7
gene:VIT_00s0441g00020	7
gene:VIT_00s0429g00030	7
gene:VIT_03s0088g00190	7
gene:VIT_03s0038g01930	7
gene:VIT_13s0067g02640	7
gene:VIT_05s0077g00650	7
gene:VIT_06s0004g06760	7
gene:VIT_14s0108g01000	7
gene:VIT_00s0187g00130	7
gene:VIT_18s0089g00660	7
gene:VIT_16s0039g00690	7
gene:VIT_08s0032g00840	7
gene:VIT_04s0023g00690	7
gene:VIT_00s0372g00010	7
gene:VIT_16s0039g00920	7
gene:VIT_13s0139g00250	7
gene:VIT_13s0019g04590	7
gene:VIT_12s0057g00020	7
gene:VIT_01s0011g04580	7
gene:VIT_19s0014g04790	7
gene:VIT_04s0008g06310	7
gene:VIT_09s0002g03690	7
gene:VIT_09s0002g06400	7
gene:VIT_05s0062g00730	7
gene:VIT_14s0036g00660	7
gene:VIT_07s0005g04680	7
gene:VIT_15s0046g01660	7
gene:VIT_02s0025g00700	7
gene:VIT_09s0002g07540	7
gene:VIT_10s0003g01410	7
gene:VIT_10s0003g04420	7
gene:VIT_11s0016g05410	7
gene:VIT_11s0118g00200	7
gene:VIT_05s0062g01360	7
gene:VIT_16s0098g00680	7
gene:VIT_18s0089g01140	7
gene:VIT_17s0000g05850	7
gene:VIT_05s0102g01200	7
gene:VIT_12s0035g02070	7
gene:VIT_18s0086g00190	7
gene:VIT_19s0014g02480	7
gene:VIT_00s0160g00020	7
gene:VIT_04s0008g06780	7
gene:VIT_18s0166g00310	7
gene:VIT_17s0000g00710	7
gene:VIT_08s0007g06060	7
gene:VIT_08s0040g01900	7
gene:VIT_16s0098g00100	7
gene:VIT_01s0026g01970	7
gene:VIT_19s0027g00930	7
gene:VIT_18s0001g09560	7
gene:VIT_03s0017g01290	7
gene:VIT_00s0179g00260	7
gene:VIT_04s0023g01300	7
gene:VIT_00s0291g00090	7
gene:VIT_05s0062g00810	7
gene:VIT_17s0000g04450	7
gene:VIT_09s0070g00160	7
gene:VIT_01s0011g04670	7
gene:VIT_03s0038g03800	7
gene:VIT_19s0027g00840	7
gene:VIT_05s0020g00560	7
gene:VIT_01s0011g02280	7
gene:VIT_08s0007g03300	7
gene:VIT_15s0024g00400	7
gene:VIT_02s0033g01250	7
gene:VIT_14s0068g01000	7
gene:VIT_15s0046g00410	7
gene:VIT_07s0129g01060	7
gene:VIT_05s0077g01980	7
gene:VIT_00s0505g00020	7
gene:VIT_14s0006g01490	7
gene:VIT_11s0016g03760	7
gene:VIT_01s0026g02090	7
gene:VIT_03s0017g00650	7
gene:VIT_05s0102g00520	7
gene:VIT_14s0060g00410	7
gene:VIT_05s0020g03030	7
gene:VIT_10s0523g00020	7
gene:VIT_19s0090g01240	7
gene:VIT_01s0026g01010	7
gene:VIT_06s0004g04410	7
gene:VIT_16s0050g01690	7
gene:VIT_08s0007g06470	7
gene:VIT_04s0023g03890	7
gene:VIT_18s0001g13950	7
gene:VIT_00s0231g00050	7
gene:VIT_14s0060g01980	7
gene:VIT_14s0128g00720	7
gene:VIT_12s0057g00550	7
gene:VIT_18s0089g00220	7
gene:VIT_19s0014g04000	7
gene:VIT_06s0061g00450	7
gene:VIT_09s0002g03100	7
gene:VIT_03s0038g01670	7
gene:VIT_00s0414g00040	7
gene:VIT_13s0019g05190	7
gene:VIT_04s0023g01530	7
gene:VIT_01s0026g00940	7
gene:VIT_14s0030g00400	7
gene:VIT_08s0040g00430	7
gene:VIT_03s0063g00450	7
gene:VIT_00s0841g00030	7
gene:VIT_12s0059g00690	7
gene:VIT_16s0022g02140	7
gene:VIT_13s0019g01430	7
gene:VIT_17s0000g09190	7
gene:VIT_10s0116g01660	7
gene:VIT_18s0001g13790	7
gene:VIT_18s0072g01030	7
gene:VIT_00s0467g00040	7
gene:VIT_13s0073g00030	7
gene:VIT_18s0122g01040	7
gene:VIT_00s0203g00200	7
gene:VIT_04s0008g06230	7
gene:VIT_10s0003g01850	7
gene:VIT_18s0001g10560	7
gene:VIT_04s0023g03910	7
gene:VIT_19s0085g00390	7
gene:VIT_17s0000g10100	7
gene:VIT_12s0034g01220	7
gene:VIT_13s0073g00170	7
gene:VIT_08s0007g07510	7
gene:VIT_02s0012g00760	7
gene:VIT_19s0015g01190	7
gene:VIT_11s0016g00400	7
gene:VIT_13s0106g00340	7
gene:VIT_00s0477g00070	7
gene:VIT_13s0067g01840	7
gene:VIT_00s0188g00190	7
gene:VIT_18s0001g03780	7
gene:VIT_15s0048g01910	7
gene:VIT_02s0025g01900	7
gene:VIT_03s0038g04100	7
gene:VIT_07s0005g00390	7
gene:VIT_16s0022g01510	7
gene:VIT_13s0084g00410	7
gene:VIT_18s0001g02780	7
gene:VIT_00s0370g00090	7
gene:VIT_12s0142g00160	7
gene:VIT_12s0057g01330	7
gene:VIT_01s0244g00020	7
gene:VIT_16s0050g00090	7
gene:VIT_18s0122g01340	7
gene:VIT_18s0117g00130	7
gene:VIT_07s0129g00510	7
gene:VIT_19s0085g00920	7
gene:VIT_13s0158g00210	7
gene:VIT_01s0127g00680	7
gene:VIT_07s0095g00660	7
gene:VIT_03s0091g00310	7
gene:VIT_06s0004g04380	7
gene:VIT_17s0000g01990	7
gene:VIT_06s0061g01120	7
gene:VIT_03s0038g02160	7
gene:VIT_13s0019g01810	7
gene:VIT_19s0015g00060	7
gene:VIT_11s0016g05130	7
gene:VIT_06s0061g00380	7
gene:VIT_07s0005g04130	7
gene:VIT_01s0011g00540	7
gene:VIT_18s0001g09890	7
gene:VIT_08s0007g08180	7
gene:VIT_09s0002g03380	7
gene:VIT_18s0072g00890	7
gene:VIT_12s0028g02920	7
gene:VIT_04s0008g01780	7
gene:VIT_03s0063g00120	7
gene:VIT_15s0048g01150	7
gene:VIT_00s0347g00030	7
gene:VIT_16s0039g01260	7
gene:VIT_06s0009g02530	7
gene:VIT_02s0025g03290	7
gene:VIT_15s0048g01430	7
gene:VIT_01s0011g06250	7
gene:VIT_19s0027g00240	7
gene:VIT_10s0003g04950	7
gene:VIT_08s0056g00910	7
gene:VIT_01s0011g02050	7
gene:VIT_00s0809g00020	7
gene:VIT_17s0000g02810	7
gene:VIT_19s0090g00080	7
gene:VIT_05s0020g01430	7
gene:VIT_02s0012g00170	7
gene:VIT_07s0129g00960	7
gene:VIT_06s0004g07430	7
gene:VIT_05s0062g00850	7
gene:VIT_07s0130g00320	7
gene:VIT_02s0025g03310	7
gene:VIT_04s0023g03550	7
gene:VIT_01s0137g00670	7
gene:VIT_05s0165g00060	7
gene:VIT_01s0010g01850	7
gene:VIT_00s0301g00080	7
gene:VIT_00s0531g00050	7
gene:VIT_00s2563g00010	7
gene:VIT_03s0038g01440	7
gene:VIT_11s0065g00930	7
gene:VIT_13s0074g00720	7
gene:VIT_05s0020g04670	7
gene:VIT_09s0002g08080	7
gene:VIT_18s0086g00680	7
gene:VIT_18s0086g00210	7
gene:VIT_04s0023g03900	7
gene:VIT_00s0193g00080	7
gene:VIT_05s0020g02960	7
gene:VIT_07s0255g00120	7
gene:VIT_01s0146g00250	7
gene:VIT_14s0060g00620	7
gene:VIT_17s0000g00500	7
gene:VIT_19s0090g01200	7
gene:VIT_17s0000g02360	7
gene:VIT_01s0010g02550	7
gene:VIT_03s0038g00540	7
gene:VIT_11s0016g04640	7
gene:VIT_13s0156g00310	7
gene:VIT_11s0037g00090	7
gene:VIT_07s0031g01830	7
gene:VIT_00s0160g00210	7
gene:VIT_11s0052g00630	7
gene:VIT_00s2576g00010	7
gene:VIT_02s0025g00500	7
gene:VIT_05s0049g01200	7
gene:VIT_05s0077g02140	7
gene:VIT_04s0044g00610	7
gene:VIT_01s0026g00900	7
gene:VIT_06s0004g06850	7
gene:VIT_06s0061g00410	7
gene:VIT_08s0040g00470	7
gene:VIT_08s0056g00460	7
gene:VIT_15s0048g01230	7
gene:VIT_00s0615g00010	7
gene:VIT_04s0210g00140	7
gene:VIT_04s0008g01500	7
gene:VIT_17s0000g05860	7
gene:VIT_04s0044g01560	7
gene:VIT_01s0113g00540	7
gene:VIT_17s0000g02480	7
gene:VIT_05s0102g01080	7
gene:VIT_12s0028g01790	7
gene:VIT_16s0022g00640	7
gene:VIT_05s0020g04380	7
gene:VIT_10s0071g00580	7
gene:VIT_11s0016g03190	7
gene:VIT_11s0118g00520	7
gene:VIT_16s0022g01980	7
gene:VIT_05s0049g00780	7
gene:VIT_05s0049g00960	7
gene:VIT_01s0150g00640	7
gene:VIT_08s0007g03690	7
gene:VIT_05s0077g00280	7
gene:VIT_12s0055g00440	7
gene:VIT_00s1693g00010	7
gene:VIT_14s0006g01370	7
gene:VIT_19s0015g00980	7
gene:VIT_14s0128g00180	7
gene:VIT_14s0171g00380	7
gene:VIT_00s0207g00020	7
gene:VIT_18s0001g11430	7
gene:VIT_08s0007g05930	7
gene:VIT_19s0014g05140	7
gene:VIT_02s0012g03050	7
gene:VIT_09s0002g09220	7
gene:VIT_09s0002g05850	7
gene:VIT_09s0002g08430	7
gene:VIT_14s0006g01650	7
gene:VIT_18s0001g11640	7
gene:VIT_03s0180g00010	7
gene:VIT_06s0080g00310	7
gene:VIT_05s0094g00300	7
gene:VIT_19s0014g00070	7
gene:VIT_10s0003g00020	7
gene:VIT_15s0048g00960	7
gene:VIT_11s0016g04060	7
gene:VIT_13s0074g00210	7
gene:VIT_15s0021g02790	7
gene:VIT_11s0016g03650	7
gene:VIT_00s2326g00010	7
gene:VIT_04s0008g05290	7
gene:VIT_00s0463g00040	7
gene:VIT_03s0088g01200	7
gene:VIT_19s0014g02860	7
gene:VIT_18s0001g03030	7
gene:VIT_03s0063g01390	7
gene:VIT_14s0060g01540	7
gene:VIT_13s0158g00250	7
gene:VIT_13s0019g02910	7
gene:VIT_08s0007g02040	7
gene:VIT_19s0085g00210	7
gene:VIT_02s0025g01720	7
gene:VIT_14s0068g01870	7
gene:VIT_03s0038g03270	7
gene:VIT_00s0203g00030	7
gene:VIT_08s0007g00250	7
gene:VIT_13s0156g00590	7
gene:VIT_01s0011g05750	7
gene:VIT_02s0025g04170	7
gene:VIT_17s0000g00320	7
gene:VIT_03s0017g01440	7
gene:VIT_09s0002g03610	7
gene:VIT_06s0004g03830	7
gene:VIT_18s0164g00040	7
gene:VIT_08s0007g01660	7
gene:VIT_15s0046g02870	7
gene:VIT_13s0019g00450	7
gene:VIT_04s0008g02210	7
gene:VIT_02s0025g00780	7
gene:VIT_16s0039g02750	7
gene:VIT_08s0007g04290	7
gene:VIT_16s0050g01700	7
gene:VIT_00s0347g00070	7
gene:VIT_04s0008g00210	7
gene:VIT_15s0024g00850	7
gene:VIT_15s0021g00650	7
gene:VIT_14s0219g00210	7
gene:VIT_04s0023g03490	7
gene:VIT_06s0009g01020	7
gene:VIT_19s0090g00600	7
gene:VIT_07s0005g06720	7
gene:VIT_05s0029g00240	7
gene:VIT_06s0004g00610	7
gene:VIT_04s0023g02450	7
gene:VIT_06s0004g03880	7
gene:VIT_01s0011g01290	7
gene:VIT_17s0000g08420	7
gene:VIT_01s0011g02010	7
gene:VIT_08s0007g05210	7
gene:VIT_13s0067g03340	7
gene:VIT_18s0122g00870	7
gene:VIT_13s0019g02740	7
gene:VIT_13s0156g00600	7
gene:VIT_08s0040g01270	7
gene:VIT_07s0151g00970	7
gene:VIT_13s0067g02560	7
gene:ENSRNA049463746	7
gene:VIT_05s0020g02900	7
gene:VIT_03s0038g03150	7
gene:VIT_15s0046g02040	7
gene:VIT_16s0039g02560	7
gene:VIT_08s0007g02350	7
gene:VIT_14s0030g00720	7
gene:VIT_00s0291g00050	7
gene:VIT_16s0148g00250	7
gene:VIT_04s0008g04820	7
gene:VIT_12s0057g00250	7
gene:VIT_18s0001g03220	7
gene:VIT_06s0004g06510	7
gene:VIT_03s0063g02440	7
gene:VIT_18s0001g13760	7
gene:VIT_01s0010g02230	7
gene:VIT_03s0088g00630	7
gene:VIT_13s0019g01130	7
gene:VIT_02s0033g00850	7
gene:VIT_00s1618g00010	7
gene:VIT_02s0109g00080	7
gene:VIT_06s0004g05730	7
gene:VIT_18s0001g00370	7
gene:VIT_00s1923g00010	7
gene:VIT_08s0007g08020	7
gene:VIT_19s0014g02270	7
gene:VIT_18s0122g00430	7
gene:VIT_17s0053g00070	7
gene:VIT_07s0005g04760	7
gene:VIT_00s0409g00080	7
gene:VIT_00s0144g00190	7
gene:VIT_07s0005g02960	7
gene:VIT_05s0077g00750	7
gene:VIT_06s0009g00960	7
gene:VIT_01s0010g02260	7
gene:VIT_07s0005g03780	7
gene:VIT_11s0052g01180	7
gene:VIT_09s0054g01550	7
gene:VIT_07s0031g02040	7
gene:VIT_13s0019g04710	7
gene:VIT_12s0057g00260	7
gene:VIT_00s0264g00120	7
gene:VIT_09s0018g01800	7
gene:VIT_09s0002g03410	7
gene:VIT_14s0066g01630	7
gene:VIT_03s0038g03180	7
gene:VIT_13s0067g02510	7
gene:VIT_00s0220g00120	7
gene:VIT_14s0030g01240	7
gene:VIT_16s0050g01290	7
gene:VIT_18s0072g00470	7
gene:VIT_06s0009g00370	7
gene:VIT_16s0039g01390	7
gene:VIT_07s0130g00350	7
gene:VIT_08s0007g02840	7
gene:VIT_18s0089g00030	7
gene:VIT_00s1914g00010	7
gene:VIT_07s0005g03800	7
gene:VIT_18s0001g05690	7
gene:VIT_16s0039g00040	7
gene:VIT_07s0104g01480	7
gene:VIT_09s0096g00200	7
gene:VIT_02s0025g02090	7
gene:VIT_01s0011g01490	7
gene:VIT_01s0127g00450	7
gene:VIT_07s0005g01690	7
gene:VIT_06s0009g01600	7
gene:VIT_01s0011g04350	7
gene:VIT_08s0056g01110	7
gene:VIT_03s0038g04670	7
gene:VIT_00s0269g00180	7
gene:VIT_18s0089g01030	7
gene:VIT_00s0211g00160	7
gene:VIT_00s0598g00010	7
gene:VIT_04s0023g02300	7
gene:VIT_18s0041g02400	7
gene:VIT_05s0094g01200	7
gene:VIT_03s0132g00010	7
gene:VIT_00s1682g00010	7
gene:VIT_01s0026g01110	7
gene:VIT_11s0065g00710	7
gene:VIT_06s0004g01850	7
gene:VIT_00s0531g00060	7
gene:VIT_00s0670g00020	7
gene:VIT_07s0191g00250	7
gene:VIT_00s1488g00020	7
gene:VIT_19s0014g00450	7
gene:VIT_16s0098g00290	7
gene:VIT_19s0027g01490	7
gene:VIT_04s0008g02080	7
gene:VIT_07s0095g00160	7
gene:VIT_01s0150g00460	7
gene:VIT_06s0004g00060	7
gene:VIT_11s0016g01390	7
gene:VIT_05s0020g01670	7
gene:VIT_04s0023g01540	7
gene:VIT_04s0008g06140	7
gene:VIT_01s0010g00960	7
gene:VIT_02s0154g00480	7
gene:VIT_06s0004g04480	7
gene:VIT_07s0031g01750	7
gene:VIT_16s0013g00620	7
gene:VIT_05s0049g00520	7
gene:VIT_18s0157g00210	7
gene:VIT_02s0025g04320	7
gene:VIT_13s0156g00360	7
gene:VIT_04s0008g01530	7
gene:VIT_18s0001g10160	7
gene:VIT_13s0047g01150	7
gene:VIT_12s0059g00590	7
gene:VIT_07s0104g00230	7
gene:VIT_03s0038g02850	7
gene:VIT_00s0153g00050	7
gene:VIT_02s0025g02240	7
gene:VIT_04s0008g03020	7
gene:VIT_14s0066g02340	7
gene:VIT_08s0040g02140	7
gene:VIT_05s0049g01040	7
gene:VIT_14s0081g00610	7
gene:VIT_16s0098g00760	7
gene:VIT_18s0001g08580	7
gene:VIT_06s0004g04520	7
gene:VIT_02s0154g00060	7
gene:VIT_18s0001g04120	7
gene:VIT_16s0022g02530	7
gene:VIT_09s0002g07300	7
gene:VIT_12s0059g01630	7
gene:VIT_17s0000g03790	7
gene:VIT_05s0062g00370	7
gene:VIT_18s0001g13780	7
gene:VIT_11s0016g04030	7
gene:VIT_10s0003g02840	7
gene:VIT_16s0148g00420	7
gene:VIT_09s0054g00560	7
gene:VIT_01s0010g00020	7
gene:VIT_08s0040g00540	7
gene:VIT_11s0016g00490	7
gene:VIT_05s0094g00350	7
gene:VIT_01s0150g00400	7
gene:VIT_03s0132g00230	7
gene:ENSRNA049451126	7
gene:VIT_14s0068g00840	7
gene:VIT_00s0527g00030	7
gene:VIT_13s0067g03720	7
gene:VIT_00s0353g00060	7
gene:VIT_14s0006g02480	7
gene:VIT_08s0105g00370	7
gene:VIT_15s0046g01700	7
gene:VIT_00s0253g00170	7
gene:VIT_13s0064g00910	7
gene:VIT_19s0090g01740	7
gene:VIT_11s0016g05600	7
gene:VIT_06s0004g03920	7
gene:VIT_08s0007g06530	7
gene:VIT_18s0001g14800	7
gene:VIT_04s0008g05800	7
gene:VIT_08s0040g02440	7
gene:VIT_14s0171g00350	7
gene:VIT_02s0087g00140	7
gene:VIT_12s0142g00460	7
gene:VIT_12s0028g04030	7
gene:VIT_04s0023g02950	7
gene:VIT_18s0001g14370	7
gene:VIT_05s0020g01300	7
gene:VIT_06s0004g01270	7
gene:VIT_11s0016g00640	7
gene:VIT_19s0014g03320	7
gene:VIT_01s0010g03900	7
gene:VIT_18s0001g10570	7
gene:VIT_00s0179g00140	7
gene:VIT_13s0019g00400	7
gene:VIT_14s0081g00110	7
gene:VIT_18s0001g06080	7
gene:VIT_15s0046g00150	7
gene:VIT_01s0011g01540	7
gene:VIT_01s0011g05760	7
gene:VIT_04s0008g03770	7
gene:VIT_06s0004g04830	7
gene:VIT_05s0077g01490	7
gene:VIT_08s0007g03110	7
gene:VIT_16s0050g02800	7
gene:VIT_18s0001g03900	7
gene:VIT_00s2536g00010	7
gene:VIT_00s0233g00180	7
gene:VIT_15s0045g00440	7
gene:VIT_19s0177g00120	7
gene:VIT_01s0011g03330	7
gene:VIT_02s0025g00240	7
gene:VIT_15s0048g01760	7
gene:VIT_14s0036g01000	7
gene:VIT_18s0001g06120	7
gene:VIT_04s0023g03520	7
gene:VIT_17s0000g02880	7
gene:VIT_04s0044g01290	7
gene:VIT_00s0324g00040	7
gene:VIT_12s0034g01030	7
gene:VIT_09s0002g06310	7
gene:VIT_13s0084g00170	7
gene:VIT_14s0030g01470	7
gene:VIT_10s0092g00710	7
gene:VIT_13s0067g03450	7
gene:VIT_01s0011g04310	7
gene:VIT_12s0028g02810	7
gene:VIT_02s0033g00130	7
gene:VIT_00s0404g00070	7
gene:VIT_08s0058g00280	7
gene:ENSRNA049468634	7
gene:VIT_07s0031g03010	7
gene:VIT_18s0001g10430	7
gene:VIT_00s0211g00120	7
gene:VIT_07s0255g00150	7
gene:VIT_04s0008g04990	7
gene:VIT_00s0144g00010	7
gene:VIT_07s0191g00210	7
gene:VIT_00s0379g00010	7
gene:VIT_00s0531g00020	7
gene:VIT_04s0023g01800	7
gene:VIT_00s0914g00010	7
gene:VIT_06s0009g00770	7
gene:VIT_01s0010g03470	7
gene:VIT_19s0027g00800	7
gene:VIT_10s0003g02210	7
gene:VIT_06s0004g07080	7
gene:VIT_09s0002g07690	7
gene:VIT_01s0026g00280	7
gene:VIT_11s0016g05560	7
gene:VIT_01s0011g06400	7
gene:VIT_12s0028g00440	7
gene:VIT_09s0002g04920	7
gene:VIT_08s0040g02600	7
gene:VIT_00s0231g00080	7
gene:VIT_04s0023g01580	7
gene:VIT_18s0001g07600	7
gene:VIT_15s0046g00110	7
gene:VIT_01s0011g04120	7
gene:VIT_11s0118g00800	7
gene:VIT_07s0031g01710	7
gene:VIT_07s0129g00530	7
gene:VIT_09s0070g00320	7
gene:VIT_18s0001g02340	7
gene:VIT_00s2205g00010	7
gene:VIT_03s0038g03680	7
gene:VIT_02s0025g03150	7
gene:VIT_02s0012g00630	7
gene:VIT_19s0014g02250	7
gene:VIT_02s0025g01410	7
gene:VIT_04s0008g00190	7
gene:VIT_12s0059g00880	7
gene:VIT_17s0000g01800	7
gene:VIT_04s0008g01570	7
gene:VIT_16s0013g00740	7
gene:VIT_10s0003g05590	7
gene:VIT_14s0171g00460	7
gene:VIT_14s0108g01370	7
gene:VIT_11s0052g01300	7
gene:VIT_00s0199g00280	7
gene:VIT_13s0084g00810	7
gene:VIT_05s0077g00430	7
gene:VIT_07s0255g00090	7
gene:VIT_04s0008g04830	7
gene:VIT_11s0016g03290	7
gene:VIT_03s0088g00220	7
gene:VIT_04s0008g04340	7
gene:VIT_19s0014g02180	7
gene:VIT_14s0068g01470	7
gene:VIT_19s0014g01800	7
gene:VIT_18s0089g01260	7
gene:VIT_12s0057g01480	7
gene:VIT_18s0075g00460	7
gene:VIT_00s0160g00180	7
gene:VIT_00s0313g00030	7
gene:VIT_18s0001g04220	7
gene:VIT_00s2349g00010	7
gene:VIT_08s0040g02850	7
gene:VIT_11s0118g00020	7
gene:VIT_10s0071g00740	7
gene:VIT_18s0041g01470	7
gene:VIT_18s0001g02750	7
gene:VIT_08s0007g02570	7
gene:VIT_13s0047g00120	7
gene:VIT_00s0275g00010	7
gene:VIT_07s0005g01980	7
gene:VIT_00s1235g00020	7
gene:VIT_16s0050g01830	7
gene:VIT_03s0017g00710	7
gene:VIT_09s0002g00740	7
gene:VIT_00s0494g00020	7
gene:VIT_07s0005g00360	7
gene:VIT_07s0129g00430	7
gene:VIT_10s0071g01080	7
gene:VIT_08s0040g01360	7
gene:VIT_18s0001g11500	7
gene:VIT_05s0094g01510	7
gene:VIT_15s0048g02030	7
gene:VIT_13s0019g03920	7
gene:VIT_19s0090g01650	7
gene:VIT_18s0075g00360	7
gene:VIT_05s0029g00010	7
gene:VIT_00s0267g00040	7
gene:VIT_00s0246g00240	7
gene:VIT_14s0060g00060	7
gene:VIT_03s0091g00690	7
gene:VIT_00s2178g00010	7
gene:VIT_06s0080g01100	7
gene:VIT_08s0007g05080	7
gene:VIT_15s0048g00880	7
gene:VIT_12s0034g00400	7
gene:VIT_19s0014g04580	7
gene:VIT_01s0026g00650	7
gene:VIT_02s0087g00100	7
gene:VIT_11s0016g02220	7
gene:VIT_00s2390g00010	7
gene:VIT_03s0132g00210	7
gene:VIT_15s0021g01280	7
gene:VIT_02s0025g00150	7
gene:VIT_14s0081g00710	7
gene:VIT_19s0014g00370	7
gene:VIT_13s0067g03180	7
gene:VIT_14s0068g00240	7
gene:VIT_11s0118g00390	7
gene:VIT_08s0007g04680	7
gene:VIT_06s0004g06860	7
gene:VIT_13s0019g04620	7
gene:VIT_13s0019g01530	7
gene:VIT_03s0038g04120	7
gene:VIT_13s0047g01060	7
gene:VIT_08s0007g05330	7
gene:VIT_06s0009g03250	7
gene:VIT_19s0014g04530	7
gene:VIT_14s0060g02000	7
gene:VIT_19s0093g00550	7
gene:VIT_19s0015g01290	7
gene:VIT_10s0003g00150	7
gene:VIT_11s0016g03900	7
gene:VIT_17s0000g07950	7
gene:VIT_04s0008g06080	7
gene:VIT_08s0007g07240	7
gene:VIT_03s0063g00680	7
gene:VIT_08s0007g00380	7
gene:VIT_06s0004g06020	7
gene:VIT_03s0088g01000	7
gene:VIT_13s0064g01270	7
gene:VIT_18s0001g02100	7
gene:VIT_06s0004g05830	7
gene:VIT_09s0002g03790	7
gene:VIT_08s0007g03150	7
gene:VIT_06s0004g02820	7
gene:VIT_15s0045g00380	7
gene:VIT_16s0100g00270	7
gene:VIT_14s0128g00020	7
gene:VIT_19s0177g00160	7
gene:VIT_19s0090g01660	7
gene:VIT_11s0016g02760	7
gene:VIT_05s0029g00470	7
gene:VIT_05s0020g01830	7
gene:VIT_13s0019g04280	7
gene:VIT_04s0023g01670	7
gene:VIT_13s0067g01110	7
gene:VIT_00s0220g00160	7
gene:VIT_12s0028g01250	7
gene:VIT_19s0014g02450	7
gene:VIT_07s0005g06220	7
gene:VIT_00s2430g00010	7
gene:VIT_05s0124g00040	7
gene:VIT_14s0030g01200	7
gene:VIT_13s0019g05220	7
gene:VIT_13s0019g00610	7
gene:VIT_14s0006g00180	7
gene:VIT_00s0189g00030	7
gene:VIT_14s0066g01440	7
gene:VIT_15s0046g00050	7
gene:VIT_03s0132g00090	7
gene:VIT_13s0019g00020	7
gene:VIT_06s0004g06640	7
gene:VIT_08s0007g02120	7
gene:VIT_09s0096g00420	7
gene:VIT_13s0064g00200	7
gene:VIT_11s0065g00210	7
gene:VIT_09s0018g00900	7
gene:VIT_14s0006g03170	7
gene:VIT_17s0000g04970	7
gene:VIT_06s0004g07510	7
gene:VIT_14s0066g00790	7
gene:VIT_01s0011g05650	7
gene:VIT_04s0023g03920	7
gene:VIT_02s0241g00110	7
gene:VIT_05s0049g01430	7
gene:VIT_11s0206g00080	7
gene:VIT_09s0002g08050	7
gene:VIT_12s0034g00130	7
gene:VIT_13s0019g00790	7
gene:VIT_11s0016g05520	7
gene:VIT_00s0258g00130	7
gene:VIT_06s0004g01380	7
gene:VIT_02s0025g00420	7
gene:VIT_14s0068g00400	7
gene:VIT_17s0000g08230	7
gene:VIT_16s0022g01160	7
gene:VIT_10s0003g00540	7
gene:VIT_09s0002g02600	7
gene:VIT_01s0137g00740	7
gene:VIT_05s0136g00240	7
gene:VIT_06s0080g01060	7
gene:VIT_18s0001g06310	7
gene:VIT_02s0025g01450	7
gene:VIT_13s0074g00610	7
gene:VIT_08s0007g07320	7
gene:VIT_06s0004g00950	7
gene:VIT_01s0011g04290	7
gene:VIT_01s0011g01620	7
gene:VIT_01s0146g00360	7
gene:VIT_12s0028g01720	7
gene:VIT_09s0054g01820	7
gene:VIT_09s0002g04770	7
gene:VIT_18s0001g10360	7
gene:VIT_17s0000g00300	7
gene:VIT_16s0100g00030	7
gene:VIT_06s0004g05120	7
gene:VIT_16s0039g02680	7
gene:VIT_00s0313g00070	7
gene:VIT_00s0125g00020	7
gene:VIT_18s0001g05770	7
gene:VIT_13s0064g00540	7
gene:VIT_09s0096g00890	7
gene:VIT_08s0040g02810	7
gene:VIT_04s0023g03300	7
gene:VIT_13s0019g04000	7
gene:VIT_06s0009g01810	7
gene:VIT_09s0054g01750	7
gene:VIT_05s0165g00100	7
gene:VIT_12s0178g00090	7
gene:VIT_04s0044g01230	7
gene:VIT_05s0020g01770	7
gene:VIT_06s0004g03730	7
gene:VIT_16s0148g00360	7
gene:VIT_12s0035g00750	7
gene:VIT_05s0051g00730	7
gene:VIT_05s0062g01060	7
gene:VIT_19s0015g01740	7
gene:VIT_04s0008g01430	7
gene:VIT_04s0044g01450	7
gene:VIT_05s0020g00820	7
gene:VIT_02s0025g04860	7
gene:VIT_14s0060g01360	7
gene:VIT_02s0012g02820	7
gene:VIT_00s2659g00010	7
gene:VIT_06s0004g05470	7
gene:VIT_18s0001g04160	7
gene:VIT_06s0004g05290	7
gene:VIT_06s0004g06220	7
gene:VIT_05s0062g01180	7
gene:VIT_00s0220g00080	7
gene:VIT_19s0014g04160	7
gene:VIT_18s0001g08220	7
gene:VIT_05s0049g01360	7
gene:VIT_06s0061g01420	7
gene:VIT_18s0086g00710	7
gene:VIT_02s0025g00220	7
gene:VIT_00s0724g00010	7
gene:VIT_14s0066g01200	7
gene:ENSRNA049470182	7
gene:VIT_09s0002g07020	7
gene:VIT_17s0000g03880	7
gene:VIT_05s0020g02400	7
gene:VIT_11s0016g04160	7
gene:VIT_13s0067g02890	7
gene:VIT_05s0077g01940	7
gene:VIT_14s0060g01560	7
gene:VIT_04s0069g00790	7
gene:VIT_18s0001g12810	7
gene:VIT_08s0007g00770	7
gene:VIT_00s0360g00010	7
gene:VIT_17s0000g04050	7
gene:VIT_13s0047g00080	7
gene:VIT_19s0093g00160	7
gene:VIT_10s0042g00320	7
gene:VIT_18s0001g03810	7
gene:VIT_14s0060g00950	7
gene:VIT_08s0007g01690	7
gene:VIT_02s0012g01380	7
gene:VIT_15s0048g01690	7
gene:VIT_10s0003g05450	7
gene:VIT_12s0057g00590	7
gene:VIT_01s0127g00590	7
gene:VIT_19s0015g00670	7
gene:VIT_15s0048g01700	7
gene:VIT_05s0049g02240	7
gene:VIT_09s0054g00600	7
gene:VIT_15s0024g00260	7
gene:VIT_13s0019g03220	7
gene:VIT_07s0129g00080	7
gene:VIT_02s0025g01610	7
gene:VIT_17s0000g09570	7
gene:VIT_08s0007g05690	7
gene:VIT_05s0077g00900	7
gene:VIT_16s0050g02680	7
gene:VIT_08s0040g02520	7
gene:VIT_01s0010g00060	7
gene:VIT_17s0000g07350	7
gene:VIT_05s0124g00080	7
gene:VIT_16s0039g02660	7
gene:VIT_13s0047g00500	7
gene:VIT_17s0000g04600	7
gene:VIT_02s0025g04730	7
gene:VIT_03s0038g04590	7
gene:VIT_00s0271g00110	7
gene:VIT_19s0140g00210	7
gene:VIT_19s0014g04590	7
gene:VIT_18s0001g09510	7
gene:VIT_13s0067g00940	7
gene:VIT_00s0266g00070	7
gene:VIT_11s0016g04490	7
gene:VIT_01s0010g03640	7
gene:VIT_05s0094g00840	7
gene:VIT_09s0002g03720	7
gene:VIT_05s0102g00970	7
gene:VIT_06s0004g04930	7
gene:VIT_13s0019g02890	7
gene:VIT_11s0149g00410	7
gene:VIT_00s0862g00020	7
gene:VIT_00s0253g00080	7
gene:VIT_02s0025g01860	7
gene:VIT_17s0000g02730	7
gene:VIT_08s0007g04460	7
gene:VIT_12s0057g00700	7
gene:VIT_14s0006g03070	7
gene:VIT_12s0121g00050	7
gene:VIT_00s0505g00040	7
gene:VIT_00s1937g00010	7
gene:VIT_04s0008g00110	7
gene:VIT_04s0008g07320	7
gene:VIT_04s0044g01110	7
gene:VIT_08s0032g01230	7
gene:VIT_14s0081g00630	7
gene:VIT_08s0105g00450	7
gene:VIT_11s0016g03210	7
gene:VIT_16s0098g00230	7
gene:VIT_05s0020g00410	7
gene:VIT_01s0011g04250	7
gene:VIT_19s0135g00190	7
gene:VIT_10s0003g05510	7
gene:VIT_03s0063g00370	7
gene:VIT_13s0067g03220	7
gene:VIT_06s0009g01150	7
gene:VIT_09s0002g08640	7
gene:VIT_11s0052g00380	7
gene:VIT_13s0139g00020	7
gene:VIT_03s0038g02760	7
gene:VIT_08s0058g00430	7
gene:VIT_04s0008g02400	7
gene:VIT_01s0146g00090	7
gene:VIT_18s0001g11060	7
gene:VIT_00s0160g00100	7
gene:VIT_04s0008g06660	7
gene:VIT_17s0000g07190	7
gene:VIT_00s0273g00020	7
gene:VIT_18s0001g10080	7
gene:VIT_18s0075g00850	7
gene:VIT_08s0032g01000	7
gene:VIT_19s0015g01400	7
gene:VIT_06s0004g04340	7
gene:VIT_18s0072g00720	7
gene:VIT_16s0022g01720	7
gene:VIT_12s0035g01440	7
gene:VIT_19s0015g00470	7
gene:VIT_06s0004g00140	7
gene:VIT_03s0038g04260	7
gene:VIT_04s0044g00760	7
gene:VIT_12s0035g00420	7
gene:VIT_10s0003g00260	7
gene:VIT_02s0025g04560	7
gene:VIT_00s0316g00010	7
gene:VIT_12s0034g01180	7
gene:VIT_14s0068g00630	7
gene:VIT_05s0062g00910	7
gene:VIT_08s0007g01340	7
gene:VIT_12s0034g00850	7
gene:VIT_02s0025g04200	7
gene:VIT_03s0038g03960	7
gene:VIT_13s0047g01210	7
gene:VIT_04s0044g00510	7
gene:VIT_09s0070g00950	7
gene:VIT_03s0038g02950	7
gene:VIT_18s0041g00450	7
gene:VIT_00s0225g00010	7
gene:VIT_18s0072g00550	7
gene:VIT_11s0016g00760	7
gene:VIT_12s0057g01520	7
gene:VIT_11s0118g00630	7
gene:VIT_02s0025g02590	7
gene:VIT_14s0108g01500	7
gene:VIT_16s0098g00810	7
gene:VIT_07s0104g00860	7
gene:VIT_16s0022g00960	7
gene:VIT_15s0046g03090	7
gene:VIT_17s0000g08610	7
gene:VIT_08s0007g01130	7
gene:VIT_18s0122g00380	7
gene:VIT_00s0748g00020	7
gene:VIT_10s0003g02630	7
gene:VIT_11s0052g00730	7
gene:VIT_16s0050g00770	7
gene:VIT_12s0057g00690	7
gene:VIT_19s0015g02500	7
gene:VIT_18s0001g03580	7
gene:VIT_17s0000g05320	7
gene:VIT_01s0010g01230	7
gene:VIT_11s0016g04260	7
gene:VIT_00s0301g00040	7
gene:VIT_05s0029g00760	7
gene:VIT_03s0063g00600	7
gene:VIT_05s0049g00840	7
gene:VIT_05s0020g02340	7
gene:VIT_09s0002g06800	7
gene:VIT_11s0016g02050	7
gene:VIT_04s0023g02140	7
gene:VIT_13s0019g01570	7
gene:VIT_18s0001g11260	7
gene:VIT_11s0037g00050	7
gene:VIT_02s0025g01650	7
gene:VIT_19s0090g01710	7
gene:VIT_03s0017g02160	7
gene:VIT_07s0005g01710	7
gene:VIT_01s0026g00320	7
gene:VIT_04s0079g00690	7
gene:VIT_01s0010g02840	7
gene:VIT_18s0001g08920	7
gene:VIT_17s0000g05900	7
gene:VIT_05s0077g00940	7
gene:VIT_11s0016g01650	7
gene:VIT_13s0019g00440	7
gene:VIT_06s0009g03740	7
gene:VIT_01s0010g00530	7
gene:VIT_12s0034g01300	7
gene:VIT_18s0072g00280	7
gene:VIT_14s0036g00750	7
gene:VIT_00s2422g00010	7
gene:VIT_17s0000g04150	7
gene:VIT_06s0080g00860	7
gene:VIT_11s0016g00520	7
gene:VIT_14s0060g01630	7
gene:VIT_17s0053g00990	7
gene:VIT_03s0091g00260	7
gene:VIT_06s0061g00180	7
gene:VIT_02s0236g00130	7
gene:VIT_16s0098g01630	7
gene:VIT_13s0067g00900	7
gene:VIT_15s0024g00030	7
gene:VIT_12s0028g02890	7
gene:VIT_13s0084g00680	7
gene:VIT_01s0010g00550	7
gene:VIT_14s0108g00040	7
gene:VIT_01s0011g03160	7
gene:VIT_18s0122g00120	7
gene:VIT_05s0102g00930	7
gene:VIT_01s0011g04630	7
gene:VIT_07s0005g00290	7
gene:VIT_03s0038g00940	7
gene:VIT_18s0075g00080	7
gene:VIT_16s0050g02330	7
gene:VIT_11s0016g04180	7
gene:VIT_05s0094g01680	7
gene:VIT_12s0057g01270	7
gene:VIT_10s0116g00060	7
gene:VIT_01s0127g00410	7
gene:VIT_16s0039g01480	7
gene:VIT_05s0020g00080	7
gene:VIT_18s0086g00520	7
gene:VIT_04s0023g03030	7
gene:VIT_18s0001g03130	7
gene:VIT_19s0177g00040	7
gene:VIT_00s1684g00010	7
gene:VIT_16s0100g00400	7
gene:VIT_06s0004g08440	7
gene:VIT_07s0191g00120	7
gene:VIT_14s0066g01080	7
gene:VIT_15s0046g02280	7
gene:VIT_16s0039g02360	7
gene:VIT_11s0118g00260	7
gene:VIT_05s0049g00300	7
gene:VIT_09s0002g00640	7
gene:VIT_16s0148g00280	7
gene:VIT_19s0090g01360	7
gene:VIT_14s0068g02150	7
gene:VIT_10s0042g00420	7
gene:VIT_13s0067g03760	7
gene:VIT_15s0024g01260	7
gene:VIT_09s0054g00020	7
gene:VIT_08s0058g00200	7
gene:VIT_17s0000g01200	7
gene:VIT_07s0104g00270	7
gene:VIT_01s0011g05610	7
gene:VIT_03s0038g03570	7
gene:VIT_18s0001g09990	7
gene:VIT_18s0001g05110	7
gene:VIT_07s0005g00660	7
gene:VIT_06s0004g04110	7
gene:VIT_16s0050g01150	7
gene:VIT_14s0036g00100	7
gene:VIT_04s0008g03350	7
gene:VIT_08s0007g07620	7
gene:VIT_19s0014g03290	7
gene:VIT_19s0015g01880	7
gene:VIT_01s0011g02790	7
gene:VIT_13s0067g03730	7
gene:VIT_06s0004g03540	7
gene:VIT_18s0072g00300	7
gene:VIT_04s0008g05030	7
gene:VIT_17s0000g08520	7
gene:VIT_19s0090g01390	7
gene:VIT_19s0014g01410	7
gene:VIT_07s0005g03810	7
gene:VIT_02s0033g00410	7
gene:VIT_08s0040g01190	7
gene:VIT_19s0015g01940	7
gene:VIT_17s0000g06860	7
gene:VIT_11s0016g02380	7
gene:VIT_19s0090g00950	7
gene:VIT_04s0008g02560	7
gene:VIT_17s0000g01950	7
gene:VIT_09s0070g00480	7
gene:VIT_00s0475g00030	7
gene:VIT_13s0175g00230	7
gene:VIT_15s0048g00010	7
gene:VIT_03s0038g03050	7
gene:VIT_04s0023g01700	7
gene:VIT_09s0002g07640	7
gene:VIT_12s0059g02510	7
gene:VIT_19s0140g00090	7
gene:VIT_01s0011g05570	7
gene:VIT_18s0075g00350	7
gene:VIT_04s0210g00070	7
gene:VIT_00s0285g00030	7
gene:VIT_00s1373g00010	7
gene:VIT_14s0060g00040	7
gene:VIT_18s0001g08010	7
gene:VIT_01s0011g04220	7
gene:VIT_01s0010g00680	7
gene:VIT_11s0065g01130	7
gene:VIT_00s0385g00020	7
gene:VIT_07s0005g00980	7
gene:VIT_08s0056g01600	7
gene:VIT_12s0121g00060	7
gene:VIT_00s1389g00010	7
gene:VIT_15s0048g01650	7
gene:VIT_08s0007g08490	7
gene:VIT_03s0038g04030	7
gene:VIT_14s0060g00430	7
gene:VIT_12s0035g00860	7
gene:VIT_11s0065g00660	7
gene:VIT_04s0008g04710	7
gene:VIT_15s0048g02970	7
gene:VIT_02s0025g01330	7
gene:VIT_07s0005g02800	7
gene:VIT_15s0048g02300	7
gene:VIT_18s0001g07100	7
gene:VIT_00s0375g00010	7
gene:VIT_07s0005g01580	7
gene:VIT_11s0016g03240	7
gene:VIT_01s0011g05960	7
gene:VIT_09s0002g00190	7
gene:VIT_10s0003g01670	7
gene:VIT_06s0009g03010	7
gene:VIT_00s1613g00010	7
gene:VIT_03s0063g02260	7
gene:VIT_06s0009g00130	7
gene:VIT_14s0006g01530	7
gene:VIT_05s0062g00760	7
gene:VIT_18s0072g00260	7
gene:VIT_15s0024g00550	7
gene:ENSRNA049463315	7
gene:VIT_06s0009g02830	7
gene:VIT_13s0175g00090	7
gene:VIT_10s0071g00840	7
gene:VIT_07s0005g04180	7
gene:VIT_01s0011g02130	7
gene:VIT_10s0003g02320	7
gene:VIT_17s0000g08180	7
gene:VIT_11s0016g04600	7
gene:VIT_19s0135g00020	7
gene:VIT_00s0179g00370	7
gene:VIT_11s0016g01290	7
gene:VIT_13s0019g04240	7
gene:VIT_08s0007g01450	7
gene:VIT_09s0018g01990	7
gene:VIT_06s0004g00300	7
gene:VIT_18s0001g01380	7
gene:VIT_00s0445g00040	7
gene:VIT_18s0001g14540	7
gene:VIT_19s0014g00920	7
gene:VIT_18s0001g08290	7
gene:VIT_00s0409g00010	7
gene:VIT_06s0061g01230	7
gene:VIT_11s0037g00230	7
gene:VIT_16s0148g00070	7
gene:VIT_09s0002g01150	7
gene:VIT_16s0022g00240	7
gene:VIT_13s0067g03840	7
gene:VIT_05s0077g00500	7
gene:VIT_12s0028g03720	7
gene:VIT_01s0011g00070	7
gene:VIT_17s0000g09220	7
gene:VIT_08s0056g00200	7
gene:VIT_00s0194g00180	7
gene:VIT_12s0059g01700	7
gene:VIT_17s0000g01320	7
gene:VIT_04s0044g00070	7
gene:VIT_02s0012g00300	7
gene:VIT_06s0004g03640	7
gene:VIT_18s0001g01030	7
gene:VIT_16s0050g02620	7
gene:VIT_00s0586g00010	7
gene:VIT_14s0006g01910	7
gene:VIT_08s0056g00680	7
gene:VIT_06s0004g02270	7
gene:VIT_08s0007g00180	7
gene:VIT_10s0116g00570	7
gene:VIT_14s0006g02240	7
gene:VIT_14s0171g00180	7
gene:VIT_07s0141g01070	7
gene:VIT_04s0044g01300	7
gene:VIT_14s0081g00690	7
gene:VIT_18s0001g03860	7
gene:VIT_19s0014g04190	7
gene:VIT_18s0001g13320	7
gene:VIT_06s0080g00030	7
gene:VIT_09s0054g01090	7
gene:VIT_17s0000g06470	7
gene:VIT_14s0066g01100	7
gene:VIT_14s0083g00590	7
gene:VIT_09s0002g00310	7
gene:VIT_18s0041g01380	7
gene:VIT_07s0031g02630	7
gene:VIT_13s0047g00010	7
gene:VIT_00s2505g00010	7
gene:VIT_05s0094g00770	7
gene:VIT_19s0090g00230	7
gene:VIT_16s0013g02030	7
gene:VIT_00s0414g00010	7
gene:VIT_12s0055g00620	7
gene:VIT_15s0021g01370	7
gene:VIT_02s0025g05050	7
gene:VIT_12s0034g01330	7
gene:VIT_11s0052g00680	7
gene:VIT_12s0028g00110	7
gene:VIT_00s0352g00020	7
gene:VIT_02s0087g00780	7
gene:VIT_18s0001g11250	7
gene:VIT_19s0014g01650	7
gene:VIT_12s0059g01130	7
gene:VIT_16s0022g02130	7
gene:VIT_19s0138g00140	7
gene:VIT_13s0019g01440	7
gene:VIT_03s0038g00330	7
gene:VIT_04s0023g02820	7
gene:VIT_01s0026g00310	7
gene:VIT_11s0016g05770	7
gene:VIT_12s0034g01480	7
gene:VIT_10s0003g01900	7
gene:VIT_14s0108g00970	7
gene:VIT_04s0023g00550	7
gene:VIT_18s0001g13660	7
gene:VIT_06s0004g04940	7
gene:VIT_09s0054g01080	7
gene:VIT_05s0124g00340	7
gene:VIT_06s0004g06150	7
gene:VIT_11s0016g03120	7
gene:VIT_15s0048g01790	7
gene:VIT_00s0276g00070	7
gene:VIT_18s0076g00380	7
gene:VIT_14s0060g01660	7
gene:VIT_09s0002g02200	7
gene:VIT_03s0063g00400	7
gene:VIT_08s0058g00870	7
gene:VIT_14s0108g01390	7
gene:VIT_18s0072g00380	7
gene:VIT_01s0026g01690	7
gene:VIT_16s0039g01960	7
gene:VIT_19s0027g00490	7
gene:VIT_12s0055g00360	7
gene:VIT_09s0002g00320	7
gene:VIT_08s0040g01730	7
gene:VIT_19s0027g00760	7
gene:VIT_01s0011g05680	7
gene:VIT_19s0014g04620	7
gene:VIT_02s0025g00960	7
gene:VIT_14s0036g00440	7
gene:VIT_04s0008g03430	7
gene:VIT_07s0104g00550	7
gene:VIT_03s0063g00300	7
gene:VIT_02s0025g01950	7
gene:VIT_00s0357g00120	7
gene:VIT_00s0762g00010	7
gene:VIT_18s0001g12470	7
gene:VIT_07s0151g00640	7
gene:VIT_14s0060g01870	7
gene:VIT_15s0021g02700	7
gene:VIT_18s0001g03040	7
gene:VIT_16s0039g00910	7
gene:VIT_18s0001g10450	7
gene:VIT_18s0089g00450	7
gene:VIT_09s0002g04100	7
gene:VIT_14s0083g00360	7
gene:VIT_19s0014g00580	7
gene:VIT_00s0705g00010	7
gene:VIT_01s0011g01520	7
gene:VIT_08s0058g00440	7
gene:VIT_01s0011g04820	7
gene:VIT_05s0029g00810	7
gene:VIT_06s0004g07790	7
gene:VIT_01s0011g05050	7
gene:VIT_04s0008g02280	7
gene:VIT_07s0031g02830	7
gene:VIT_03s0088g00390	7
gene:VIT_14s0030g00980	7
gene:VIT_08s0040g02730	7
gene:VIT_17s0000g02620	7
gene:VIT_07s0005g00210	7
gene:VIT_03s0097g00570	7
gene:VIT_02s0012g01930	7
gene:VIT_01s0026g00190	7
gene:VIT_00s1959g00010	7
gene:VIT_04s0008g05480	7
gene:VIT_03s0038g00860	7
gene:VIT_05s0062g00720	7
gene:VIT_11s0016g01440	7
gene:VIT_02s0025g04290	7
gene:VIT_08s0007g08860	7
gene:VIT_11s0016g01190	7
gene:VIT_07s0005g02710	7
gene:VIT_14s0060g00320	7
gene:VIT_05s0020g01250	7
gene:VIT_07s0005g00770	7
gene:ENSRNA049465155	7
gene:VIT_11s0016g00710	7
gene:VIT_10s0092g00650	7
gene:VIT_15s0048g01490	7
gene:VIT_00s0522g00020	7
gene:VIT_07s0031g00150	7
gene:VIT_12s0028g00980	7
gene:VIT_11s0149g00060	7
gene:VIT_19s0014g00850	7
gene:VIT_08s0007g06260	7
gene:VIT_10s0003g04180	7
gene:VIT_14s0060g01700	7
gene:VIT_17s0000g06260	7
gene:VIT_05s0020g03780	7
gene:VIT_13s0067g02000	7
gene:VIT_08s0058g01450	7
gene:VIT_14s0108g00190	7
gene:VIT_01s0011g02310	7
gene:VIT_16s0022g02520	7
gene:VIT_00s0432g00010	7
gene:VIT_18s0001g03240	7
gene:VIT_07s0005g01420	7
gene:VIT_13s0019g04130	7
gene:VIT_15s0021g01760	7
gene:VIT_01s0011g06560	7
gene:VIT_12s0057g01020	7
gene:VIT_13s0019g02180	7
gene:VIT_19s0015g02910	7
gene:VIT_10s0116g00530	7
gene:VIT_14s0006g02280	7
gene:VIT_00s0125g00220	7
gene:VIT_01s0146g00280	7
gene:VIT_07s0005g01610	7
gene:VIT_19s0015g02880	7
gene:VIT_03s0038g02680	7
gene:VIT_16s0098g00800	7
gene:VIT_12s0028g02490	7
gene:VIT_12s0055g00080	7
gene:VIT_06s0004g03180	7
gene:VIT_09s0002g03800	7
gene:VIT_10s0003g02700	7
gene:VIT_06s0080g00070	7
gene:VIT_18s0041g01340	7
gene:VIT_11s0016g04920	7
gene:VIT_09s0054g00900	7
gene:VIT_07s0031g01860	7
gene:VIT_05s0094g01280	7
gene:VIT_10s0003g01380	7
gene:VIT_12s0028g01600	7
gene:VIT_05s0020g03020	7
gene:VIT_19s0085g00850	7
gene:VIT_17s0000g03400	7
gene:VIT_19s0090g00270	7
gene:VIT_13s0019g05180	7
gene:VIT_12s0034g01370	7
gene:VIT_00s0780g00010	7
gene:VIT_14s0219g00010	7
gene:VIT_01s0026g01000	7
gene:VIT_19s0090g01490	7
gene:VIT_10s0003g00360	7
gene:VIT_14s0006g01220	7
gene:VIT_06s0004g00570	7
gene:VIT_19s0090g01720	7
gene:VIT_08s0007g06440	7
gene:VIT_00s0194g00100	7
gene:VIT_04s0044g01510	7
gene:VIT_18s0089g00700	7
gene:VIT_08s0007g08330	7
gene:VIT_03s0038g04130	7
gene:VIT_10s0003g01940	7
gene:VIT_15s0024g00280	7
gene:VIT_14s0060g00860	7
gene:VIT_02s0012g00500	7
gene:VIT_05s0020g04620	7
gene:VIT_13s0047g00200	7
gene:VIT_15s0024g01910	7
gene:VIT_12s0028g02640	7
gene:VIT_03s0038g02350	7
gene:VIT_01s0137g00300	7
gene:VIT_14s0108g00520	7
gene:VIT_08s0040g01480	7
gene:VIT_09s0002g01870	7
gene:VIT_14s0006g01030	7
gene:VIT_15s0107g00410	7
gene:VIT_13s0019g02840	7
gene:VIT_08s0040g01770	7
gene:VIT_07s0031g03190	7
gene:VIT_15s0048g02730	7
gene:VIT_00s0253g00030	7
gene:VIT_07s0005g01150	7
gene:VIT_15s0048g01820	7
gene:VIT_17s0000g09650	7
gene:VIT_17s0000g09810	7
gene:VIT_06s0009g03630	7
gene:VIT_00s0658g00010	7
gene:VIT_00s0515g00040	7
gene:VIT_18s0001g12240	7
gene:VIT_07s0151g00470	7
gene:VIT_19s0014g02430	7
gene:VIT_08s0007g02220	7
gene:VIT_00s0189g00100	7
gene:VIT_13s0019g04450	7
gene:VIT_00s0455g00020	7
gene:VIT_08s0007g04370	7
gene:VIT_04s0044g01720	7
gene:VIT_07s0005g00340	7
gene:VIT_16s0022g00310	7
gene:VIT_00s1501g00010	7
gene:VIT_18s0001g11090	7
gene:VIT_14s0066g00800	7
gene:VIT_08s0007g06770	7
gene:VIT_11s0065g00370	7
gene:VIT_11s0052g00370	7
gene:VIT_12s0055g00200	7
gene:VIT_18s0089g00410	7
gene:VIT_16s0098g01340	7
gene:VIT_05s0029g01060	7
gene:VIT_18s0001g15130	7
gene:VIT_00s1375g00010	7
gene:VIT_07s0130g00250	7
gene:VIT_10s0116g00410	7
gene:VIT_15s0046g02370	7
gene:VIT_05s0049g01980	7
gene:VIT_14s0083g01140	7
gene:VIT_06s0004g01140	7
gene:VIT_07s0104g00690	7
gene:VIT_14s0060g02100	7
gene:VIT_19s0085g01080	7
gene:VIT_01s0011g00570	7
gene:VIT_02s0025g02770	7
gene:VIT_08s0007g04190	7
gene:VIT_17s0000g05920	7
gene:VIT_02s0012g00030	7
gene:VIT_11s0037g00510	7
gene:VIT_07s0031g00220	7
gene:VIT_06s0004g03450	7
gene:VIT_05s0020g00290	7
gene:VIT_13s0067g03310	7
gene:VIT_15s0024g01420	7
gene:VIT_02s0033g00380	7
gene:VIT_07s0031g00190	7
gene:VIT_01s0011g04050	7
gene:VIT_11s0016g01670	7
gene:VIT_14s0006g03140	7
gene:VIT_00s0220g00070	7
gene:VIT_08s0007g00560	7
gene:VIT_12s0028g03770	7
gene:VIT_00s0211g00040	7
gene:VIT_12s0035g02040	7
gene:VIT_07s0191g00080	7
gene:VIT_18s0001g11150	7
gene:VIT_08s0040g01200	7
gene:VIT_18s0001g06680	7
gene:VIT_14s0066g01950	7
gene:VIT_08s0007g05860	7
gene:VIT_04s0023g02420	7
gene:VIT_06s0004g07610	7
gene:VIT_00s1255g00020	7
gene:VIT_06s0009g01920	7
gene:VIT_01s0150g00050	7
gene:VIT_19s0085g00630	7
gene:VIT_01s0011g01930	7
gene:VIT_15s0048g00430	7
gene:VIT_05s0020g02430	7
gene:VIT_05s0020g03210	7
gene:VIT_11s0052g01760	7
gene:VIT_00s0324g00010	7
gene:VIT_17s0000g04440	7
gene:VIT_06s0080g01270	7
gene:VIT_01s0010g03390	7
gene:VIT_02s0033g00800	7
gene:VIT_00s0160g00030	7
gene:VIT_11s0016g04750	7
gene:VIT_00s0366g00020	7
gene:VIT_13s0067g03880	7
gene:VIT_10s0003g00410	7
gene:VIT_19s0015g02520	7
gene:VIT_15s0021g00540	7
gene:VIT_05s0077g01990	7
gene:VIT_04s0044g00030	7
gene:VIT_04s0044g00400	7
gene:VIT_16s0039g00330	7
gene:VIT_07s0031g00050	7
gene:VIT_03s0038g04430	7
gene:VIT_00s0179g00270	7
gene:VIT_18s0001g02300	7
gene:VIT_09s0002g02970	7
gene:VIT_13s0064g01260	7
gene:VIT_17s0000g01450	7
gene:VIT_13s0019g00310	7
gene:VIT_13s0074g00650	7
gene:VIT_13s0019g04810	7
gene:VIT_10s0003g03160	7
gene:VIT_18s0122g00360	7
gene:VIT_06s0004g06840	7
gene:VIT_10s0003g00580	7
gene:VIT_08s0007g09020	7
gene:VIT_10s0003g01360	7
gene:VIT_12s0059g02120	7
gene:VIT_07s0130g00120	7
gene:VIT_04s0043g00250	7
gene:VIT_13s0074g00520	7
gene:VIT_16s0098g01880	7
gene:VIT_04s0044g01550	7
gene:VIT_19s0015g02690	7
gene:VIT_18s0001g08680	7
gene:VIT_04s0210g00170	7
gene:VIT_18s0001g06790	7
gene:VIT_18s0117g00400	7
gene:VIT_00s0467g00010	7
gene:VIT_18s0001g04080	7
gene:VIT_14s0066g02330	7
gene:VIT_12s0034g02350	7
gene:VIT_05s0049g01210	7
gene:VIT_11s0016g02830	7
gene:VIT_11s0016g04130	7
gene:VIT_11s0118g00530	7
gene:VIT_14s0081g00280	7
gene:VIT_03s0180g00230	7
gene:VIT_07s0031g00460	7
gene:VIT_00s0361g00080	7
gene:VIT_08s0056g00470	7
gene:VIT_12s0034g02170	7
gene:VIT_18s0001g06240	7
gene:VIT_18s0089g00740	7
gene:VIT_19s0027g00410	7
gene:VIT_05s0020g02540	7
gene:VIT_17s0000g06570	7
gene:VIT_14s0006g00960	7
gene:VIT_17s0000g08970	7
gene:VIT_01s0026g01610	7
gene:VIT_18s0001g07300	7
gene:VIT_03s0097g00680	7
gene:VIT_17s0000g03480	7
gene:VIT_14s0006g02520	7
gene:VIT_12s0134g00350	7
gene:VIT_03s0097g00710	7
gene:VIT_12s0034g02240	7
gene:VIT_18s0001g00860	7
gene:VIT_07s0031g01490	7
gene:VIT_17s0000g05780	7
gene:VIT_03s0038g04140	7
gene:VIT_03s0088g00930	7
gene:VIT_17s0000g00160	7
gene:VIT_05s0049g00970	7
gene:VIT_13s0156g00150	7
gene:VIT_09s0054g00990	7
gene:VIT_03s0132g00310	7
gene:VIT_05s0029g00050	7
gene:VIT_00s2207g00010	7
gene:VIT_08s0007g01890	7
gene:VIT_09s0002g05990	7
gene:VIT_08s0007g07690	7
gene:VIT_16s0100g01240	7
gene:VIT_14s0068g01360	7
gene:VIT_12s0059g01640	7
gene:VIT_16s0148g00300	7
gene:VIT_00s0203g00210	7
gene:VIT_13s0106g00650	7
gene:VIT_11s0016g05070	7
gene:VIT_04s0044g01760	7
gene:VIT_08s0007g05270	7
gene:VIT_11s0016g01760	7
gene:VIT_00s0218g00210	7
gene:VIT_12s0055g00890	7
gene:VIT_08s0056g00040	7
gene:VIT_18s0001g02790	7
gene:VIT_18s0001g02970	7
gene:VIT_09s0002g01470	7
gene:VIT_19s0135g00230	7
gene:VIT_15s0046g01440	7
gene:VIT_01s0011g01510	7
gene:VIT_00s2472g00010	7
gene:VIT_08s0007g07520	7
gene:VIT_01s0011g00760	7
gene:VIT_18s0001g02020	7
gene:VIT_01s0026g02730	7
gene:VIT_15s0048g01900	7
gene:VIT_08s0007g03050	7
gene:VIT_13s0158g00200	7
gene:VIT_15s0048g02380	7
gene:VIT_14s0128g00340	7
gene:VIT_14s0081g00360	7
gene:VIT_03s0038g04580	7
gene:VIT_01s0011g06030	7
gene:VIT_03s0063g01610	7
gene:VIT_18s0041g00270	7
gene:VIT_12s0028g03310	7
gene:VIT_13s0084g00090	7
gene:VIT_07s0104g00650	7
gene:VIT_13s0019g04660	7
gene:VIT_09s0002g05600	7
gene:VIT_14s0006g02850	7
gene:VIT_01s0011g02970	7
gene:VIT_08s0007g08600	7
gene:VIT_15s0024g00730	7
gene:VIT_14s0060g00390	7
gene:VIT_18s0075g00250	7
gene:VIT_01s0011g06260	7
gene:VIT_13s0101g00500	7
gene:VIT_14s0219g00190	7
gene:VIT_08s0007g01650	7
gene:VIT_02s0025g00840	7
gene:VIT_04s0023g00280	7
gene:VIT_00s0961g00020	7
gene:VIT_01s0011g03370	7
gene:VIT_19s0027g01630	7
gene:VIT_13s0067g03350	7
gene:VIT_00s0246g00040	7
gene:VIT_16s0050g01820	7
gene:VIT_15s0107g00450	7
gene:VIT_01s0011g02390	7
gene:VIT_01s0137g00810	7
gene:VIT_07s0005g01240	7
gene:VIT_08s0007g00520	7
gene:VIT_11s0016g03980	7
gene:VIT_03s0017g00300	7
gene:VIT_00s0347g00060	7
gene:VIT_17s0000g02670	7
gene:VIT_07s0129g00040	7
gene:VIT_08s0058g00320	7
gene:VIT_19s0027g01480	7
gene:VIT_02s0033g01070	7
gene:VIT_01s0011g00880	7
gene:VIT_10s0003g01420	7
gene:VIT_03s0091g00510	7
gene:VIT_15s0046g02480	7
gene:VIT_07s0005g06730	7
gene:VIT_10s0116g01810	7
gene:VIT_06s0004g06290	7
gene:VIT_05s0020g00700	7
gene:VIT_13s0067g03680	7
gene:VIT_01s0011g02020	7
gene:VIT_08s0007g06030	7
gene:VIT_09s0002g08260	7
gene:VIT_08s0040g01930	7
gene:VIT_01s0011g05110	7
gene:VIT_09s0002g07510	7
gene:VIT_17s0000g09760	7
gene:VIT_00s0601g00010	7
gene:VIT_19s0014g00600	7
gene:VIT_01s0011g04640	7
gene:VIT_12s0034g00920	7
gene:VIT_06s0080g01230	7
gene:VIT_03s0038g04390	7
gene:VIT_06s0009g03150	7
gene:VIT_16s0098g00860	7
gene:VIT_00s1308g00010	7
gene:VIT_05s0062g00130	7
gene:VIT_07s0031g01650	7
gene:VIT_07s0104g00460	7
gene:VIT_13s0019g01120	7
gene:VIT_06s0004g05720	7
gene:VIT_18s0001g00300	7
gene:VIT_01s0010g03680	7
gene:VIT_11s0118g00210	7
gene:VIT_11s0016g01210	7
gene:VIT_07s0005g04800	7
gene:VIT_04s0023g03830	7
gene:VIT_18s0001g11940	7
gene:VIT_03s0038g01450	7
gene:VIT_05s0077g00690	7
gene:VIT_16s0039g00080	7
gene:VIT_07s0129g01050	7
gene:VIT_13s0074g00710	7
gene:VIT_12s0035g00330	7
gene:VIT_18s0001g00670	7
gene:VIT_15s0021g01160	7
gene:VIT_18s0001g08560	7
gene:VIT_03s0180g00270	7
gene:VIT_19s0015g01870	7
gene:VIT_14s0006g01990	7
gene:VIT_09s0002g00530	7
gene:VIT_07s0031g03090	7
gene:VIT_05s0102g00570	7
gene:VIT_13s0067g02760	7
gene:VIT_09s0002g04430	7
gene:VIT_01s0011g05930	7
gene:VIT_07s0005g06380	7
gene:VIT_05s0020g04070	7
gene:VIT_01s0010g01680	7
gene:VIT_09s0002g04550	7
gene:VIT_18s0001g13930	7
gene:ENSRNA049467917	7
gene:VIT_11s0052g01260	7
gene:VIT_15s0046g00940	7
gene:VIT_12s0028g01570	7
gene:VIT_12s0055g00040	7
gene:VIT_13s0064g00460	7
gene:VIT_09s0002g07160	7
gene:VIT_08s0032g00590	7
gene:VIT_11s0052g00600	7
gene:VIT_18s0001g08670	7
gene:VIT_13s0019g02410	7
gene:VIT_03s0088g01050	7
gene:VIT_06s0009g00260	7
gene:VIT_00s0323g00070	7
gene:VIT_17s0000g07560	7
gene:VIT_12s0028g01050	7
gene:VIT_12s0057g01440	7
gene:VIT_18s0001g02690	7
gene:VIT_00s0125g00060	7
gene:VIT_11s0103g00650	7
gene:VIT_12s0059g00330	7
gene:VIT_08s0105g00230	7
gene:VIT_08s0056g00430	7
gene:VIT_10s0116g01520	7
gene:VIT_18s0001g05890	7
gene:VIT_18s0001g06200	7
gene:VIT_19s0014g03510	7
gene:VIT_01s0026g01870	7
gene:VIT_08s0007g05940	7
gene:VIT_19s0014g05110	7
gene:VIT_00s0250g00030	7
gene:VIT_19s0014g00270	7
gene:VIT_18s0117g00380	7
gene:VIT_13s0084g00670	7
gene:VIT_19s0015g00920	7
gene:VIT_19s0014g03310	7
gene:VIT_11s0118g00060	7
gene:VIT_10s0003g03330	7
gene:VIT_12s0034g00270	7
[truncated: 3,532 more rows]

## Sheet: Dataset S8
cluster8(1414)
gene:VIT_11s0065g00380	8
gene:VIT_12s0142g00700	8
gene:VIT_08s0040g02890	8
gene:VIT_08s0040g01040	8
gene:VIT_18s0001g14960	8
gene:VIT_06s0061g00960	8
gene:VIT_16s0039g01770	8
gene:VIT_08s0007g08100	8
gene:VIT_07s0005g03140	8
gene:VIT_00s0131g00330	8
gene:VIT_12s0035g00460	8
gene:VIT_08s0032g00390	8
gene:VIT_05s0062g00770	8
gene:VIT_01s0010g01950	8
gene:VIT_05s0049g02200	8
gene:VIT_01s0011g02320	8
gene:VIT_13s0019g03530	8
gene:VIT_18s0001g07950	8
gene:VIT_05s0094g01330	8
gene:VIT_18s0001g04580	8
gene:VIT_01s0011g05800	8
gene:VIT_06s0004g04790	8
gene:VIT_01s0011g01000	8
gene:VIT_18s0072g00480	8
gene:VIT_05s0077g00080	8
gene:ENSRNA049465035	8
gene:VIT_18s0001g03380	8
gene:VIT_00s0187g00230	8
gene:VIT_02s0012g00690	8
gene:VIT_16s0100g00960	8
gene:VIT_00s0215g00080	8
gene:VIT_14s0081g00270	8
gene:VIT_19s0085g00140	8
gene:VIT_16s0013g01230	8
gene:VIT_08s0040g00710	8
gene:VIT_03s0063g00410	8
gene:VIT_05s0094g00590	8
gene:VIT_01s0011g06140	8
gene:VIT_07s0104g01260	8
gene:VIT_00s0259g00040	8
gene:VIT_19s0014g01360	8
gene:VIT_12s0034g01800	8
gene:VIT_03s0091g00490	8
gene:VIT_15s0024g01030	8
gene:VIT_00s0285g00020	8
gene:VIT_17s0000g07830	8
gene:VIT_02s0236g00070	8
gene:VIT_16s0050g02710	8
gene:VIT_10s0003g04200	8
gene:VIT_10s0003g05550	8
gene:VIT_16s0013g00190	8
gene:VIT_08s0007g08850	8
gene:VIT_16s0115g00420	8
gene:VIT_07s0005g01410	8
gene:VIT_06s0004g00690	8
gene:VIT_18s0001g11830	8
gene:VIT_01s0011g06570	8
gene:VIT_09s0002g04630	8
gene:VIT_12s0028g00860	8
gene:VIT_14s0083g00760	8
gene:VIT_14s0030g01570	8
gene:VIT_11s0016g04760	8
gene:VIT_07s0005g02330	8
gene:VIT_13s0047g00910	8
gene:VIT_06s0004g00330	8
gene:VIT_16s0100g00920	8
gene:VIT_05s0049g02010	8
gene:VIT_02s0025g02040	8
gene:VIT_18s0001g10660	8
gene:VIT_05s0049g00620	8
gene:VIT_12s0034g00690	8
gene:VIT_00s0239g00140	8
gene:VIT_05s0049g00920	8
gene:VIT_18s0001g13210	8
gene:VIT_13s0019g03100	8
gene:VIT_00s0302g00040	8
gene:VIT_17s0000g00150	8
gene:VIT_14s0006g00060	8
gene:VIT_02s0025g00970	8
gene:VIT_16s0148g00260	8
gene:VIT_08s0007g04110	8
gene:VIT_00s0225g00210	8
gene:VIT_19s0027g01190	8
gene:VIT_00s2814g00010	8
gene:VIT_04s0069g00860	8
gene:VIT_01s0011g04850	8
gene:VIT_09s0096g00500	8
gene:VIT_10s0071g00830	8
gene:VIT_00s1313g00010	8
gene:VIT_00s0228g00010	8
gene:VIT_17s0000g09730	8
gene:VIT_05s0062g00590	8
gene:VIT_08s0007g04060	8
gene:VIT_00s0801g00010	8
gene:VIT_00s0213g00040	8
gene:VIT_03s0097g00470	8
gene:VIT_18s0001g00080	8
gene:VIT_01s0010g03500	8
gene:VIT_12s0028g02950	8
gene:VIT_18s0075g00700	8
gene:VIT_08s0007g00960	8
gene:VIT_07s0141g00930	8
gene:VIT_14s0006g01940	8
gene:VIT_18s0001g10620	8
gene:VIT_08s0056g00630	8
gene:ENSRNA049469162	8
gene:VIT_02s0025g00540	8
gene:VIT_06s0009g02080	8
gene:VIT_19s0014g00880	8
gene:VIT_09s0002g00860	8
gene:VIT_16s0022g01150	8
gene:VIT_03s0091g01270	8
gene:VIT_01s0010g02960	8
gene:VIT_00s0769g00010	8
gene:VIT_12s0035g00610	8
gene:VIT_10s0003g03230	8
gene:VIT_06s0061g00060	8
gene:VIT_13s0084g00560	8
gene:VIT_18s0041g00200	8
gene:VIT_06s0009g01270	8
gene:VIT_12s0055g01270	8
gene:VIT_10s0003g02570	8
gene:VIT_12s0142g00780	8
gene:VIT_09s0002g07710	8
gene:VIT_04s0008g04360	8
gene:VIT_09s0002g06440	8
gene:VIT_18s0072g00990	8
gene:VIT_18s0089g01090	8
gene:VIT_07s0005g00720	8
gene:VIT_05s0020g03480	8
gene:VIT_14s0066g01940	8
gene:VIT_16s0100g00750	8
gene:VIT_15s0021g01450	8
gene:VIT_14s0060g02080	8
gene:VIT_05s0020g00520	8
gene:VIT_01s0010g01140	8
gene:VIT_08s0032g00740	8
gene:VIT_06s0009g02210	8
gene:VIT_00s0619g00010	8
gene:VIT_12s0055g00070	8
gene:VIT_03s0038g03390	8
gene:VIT_17s0000g00680	8
gene:VIT_18s0089g00910	8
gene:VIT_01s0011g05920	8
gene:VIT_17s0000g04880	8
gene:VIT_14s0036g01410	8
gene:VIT_16s0100g01100	8
gene:VIT_14s0108g01570	8
gene:VIT_00s0187g00370	8
gene:VIT_00s0780g00040	8
gene:VIT_13s0047g00850	8
gene:VIT_14s0066g01670	8
gene:VIT_11s0037g00660	8
gene:VIT_05s0020g02550	8
gene:VIT_08s0105g00200	8
gene:VIT_02s0087g00650	8
gene:VIT_09s0054g01490	8
gene:VIT_06s0004g08040	8
gene:VIT_14s0006g00970	8
gene:VIT_00s0270g00100	8
gene:VIT_00s2432g00010	8
gene:VIT_10s0003g01040	8
gene:VIT_11s0078g00260	8
gene:VIT_13s0067g01060	8
gene:VIT_18s0001g03620	8
gene:VIT_18s0001g01880	8
gene:VIT_05s0020g00710	8
gene:VIT_19s0015g01440	8
gene:VIT_18s0001g03950	8
gene:VIT_07s0151g00790	8
gene:VIT_00s0561g00010	8
gene:VIT_13s0067g00580	8
gene:VIT_07s0191g00050	8
gene:VIT_08s0007g02670	8
gene:VIT_14s0066g00110	8
gene:VIT_18s0001g05050	8
gene:VIT_18s0075g00860	8
gene:VIT_17s0000g00750	8
gene:VIT_18s0001g05230	8
gene:VIT_18s0041g00810	8
gene:VIT_14s0068g01610	8
gene:VIT_01s0011g04680	8
gene:VIT_18s0001g00340	8
gene:VIT_12s0028g02760	8
gene:VIT_07s0129g01010	8
gene:VIT_18s0076g00100	8
gene:VIT_17s0053g01080	8
gene:VIT_07s0031g03050	8
gene:VIT_15s0048g02890	8
gene:VIT_02s0087g00510	8
gene:VIT_04s0023g01840	8
gene:VIT_13s0067g00470	8
gene:VIT_16s0100g01170	8
gene:VIT_00s2379g00010	8
gene:VIT_05s0049g00690	8
gene:VIT_09s0054g01050	8
gene:VIT_02s0109g00130	8
gene:VIT_01s0010g03040	8
gene:VIT_18s0001g02400	8
gene:ENSRNA049464889	8
gene:VIT_03s0063g02670	8
gene:VIT_02s0012g02130	8
gene:VIT_04s0044g00450	8
gene:VIT_08s0007g01190	8
gene:VIT_16s0100g00840	8
gene:VIT_00s0262g00130	8
gene:VIT_11s0016g03600	8
gene:VIT_01s0011g04570	8
gene:VIT_16s0022g00290	8
gene:VIT_08s0007g03720	8
gene:VIT_00s0222g00020	8
gene:VIT_17s0000g00200	8
gene:VIT_05s0077g02310	8
gene:VIT_17s0000g05360	8
gene:VIT_03s0063g01590	8
gene:VIT_03s0017g00140	8
gene:VIT_00s0194g00270	8
gene:VIT_07s0129g00230	8
gene:VIT_06s0004g02590	8
gene:VIT_13s0019g01250	8
gene:VIT_12s0055g00950	8
gene:VIT_06s0004g03310	8
gene:VIT_10s0003g02920	8
gene:VIT_09s0002g03220	8
gene:VIT_04s0044g00820	8
gene:VIT_02s0012g02500	8
gene:VIT_17s0000g03350	8
gene:VIT_08s0007g02980	8
gene:VIT_04s0044g01880	8
gene:VIT_18s0001g09620	8
gene:VIT_18s0001g09840	8
gene:VIT_00s0989g00010	8
gene:VIT_08s0007g00850	8
gene:VIT_00s0169g00110	8
gene:ENSRNA049468150	8
gene:VIT_09s0002g02990	8
gene:VIT_14s0006g00260	8
gene:VIT_11s0016g05640	8
gene:VIT_18s0122g01450	8
gene:VIT_07s0031g01040	8
gene:VIT_18s0041g02060	8
gene:VIT_03s0038g00200	8
gene:VIT_03s0110g00230	8
gene:VIT_00s2015g00010	8
gene:VIT_14s0036g00520	8
gene:VIT_16s0022g00510	8
gene:VIT_01s0011g02400	8
gene:VIT_16s0148g00030	8
gene:VIT_14s0006g01850	8
gene:VIT_16s0039g02510	8
gene:VIT_06s0004g01020	8
gene:VIT_18s0001g14710	8
gene:VIT_00s0379g00050	8
gene:VIT_18s0157g00140	8
gene:VIT_14s0060g02660	8
gene:VIT_01s0010g03430	8
gene:VIT_03s0038g00040	8
gene:VIT_13s0106g00620	8
gene:VIT_00s0153g00070	8
gene:VIT_00s0202g00020	8
gene:VIT_16s0022g01080	8
gene:VIT_01s0010g01070	8
gene:VIT_00s0753g00030	8
gene:VIT_12s0055g00850	8
gene:VIT_10s0042g00870	8
gene:VIT_04s0008g06960	8
gene:VIT_05s0020g03100	8
gene:VIT_09s0002g03920	8
gene:VIT_16s0100g01070	8
gene:VIT_02s0033g00710	8
gene:VIT_05s0049g00750	8
gene:VIT_01s0026g00160	8
gene:VIT_18s0072g00760	8
gene:VIT_18s0072g00980	8
gene:VIT_14s0006g02610	8
gene:VIT_14s0128g00680	8
gene:VIT_10s0003g02390	8
gene:VIT_16s0100g00800	8
gene:VIT_19s0014g05420	8
gene:VIT_00s0144g00240	8
gene:VIT_02s0087g00270	8
gene:VIT_18s0001g15420	8
gene:VIT_01s0011g02580	8
gene:VIT_19s0090g00340	8
gene:VIT_18s0041g02020	8
gene:VIT_10s0003g04910	8
gene:VIT_05s0062g00270	8
gene:VIT_07s0129g00660	8
gene:VIT_11s0118g00400	8
gene:VIT_03s0017g02120	8
gene:VIT_05s0049g00800	8
gene:ENSRNA049470061	8
gene:VIT_06s0004g03840	8
gene:VIT_19s0090g01730	8
gene:VIT_04s0043g00350	8
gene:VIT_04s0043g00680	8
gene:VIT_09s0002g08860	8
gene:VIT_05s0077g01550	8
gene:VIT_00s0246g00120	8
gene:VIT_15s0024g01300	8
gene:VIT_08s0040g00250	8
gene:VIT_17s0000g03320	8
gene:VIT_05s0077g01080	8
gene:VIT_15s0046g01170	8
gene:VIT_04s0008g00320	8
gene:VIT_07s0104g01400	8
gene:VIT_04s0008g01860	8
gene:VIT_00s0587g00010	8
gene:VIT_08s0058g01130	8
gene:VIT_00s0361g00110	8
gene:VIT_16s0039g01100	8
gene:VIT_08s0007g06970	8
gene:VIT_09s0002g09110	8
gene:VIT_15s0024g01510	8
gene:VIT_10s0003g04740	8
gene:VIT_19s0015g00310	8
gene:VIT_05s0020g03140	8
gene:VIT_01s0026g01250	8
gene:VIT_16s0100g01030	8
gene:VIT_10s0003g02350	8
gene:VIT_00s0301g00090	8
gene:VIT_08s0007g05450	8
gene:VIT_07s0197g00030	8
gene:VIT_09s0018g02070	8
gene:VIT_16s0100g00170	8
gene:VIT_13s0019g04340	8
gene:VIT_00s0299g00030	8
gene:VIT_14s0006g02270	8
gene:VIT_02s0087g00750	8
gene:VIT_13s0019g03770	8
gene:VIT_00s0239g00020	8
gene:VIT_13s0064g00070	8
gene:VIT_09s0002g04530	8
gene:VIT_18s0117g00280	8
gene:VIT_15s0046g01570	8
gene:VIT_04s0043g00310	8
gene:VIT_08s0007g08750	8
gene:VIT_08s0040g00210	8
gene:VIT_00s0125g00260	8
gene:VIT_04s0008g05350	8
gene:VIT_18s0001g04870	8
gene:VIT_13s0019g02580	8
gene:VIT_07s0005g05960	8
gene:VIT_18s0041g00910	8
gene:VIT_05s0020g03710	8
gene:VIT_18s0041g02430	8
gene:VIT_10s0003g00820	8
gene:VIT_04s0044g00270	8
gene:VIT_13s0139g00280	8
gene:VIT_12s0028g03710	8
gene:VIT_16s0148g00100	8
gene:VIT_09s0096g00490	8
gene:VIT_15s0046g00790	8
gene:VIT_06s0061g00780	8
gene:VIT_02s0012g00830	8
gene:VIT_07s0141g00890	8
gene:VIT_09s0002g00410	8
gene:VIT_01s0011g04190	8
gene:VIT_03s0017g01990	8
gene:VIT_07s0104g01640	8
gene:VIT_09s0002g08340	8
gene:VIT_13s0064g01460	8
gene:VIT_00s0131g00320	8
gene:VIT_14s0219g00180	8
gene:VIT_00s0279g00050	8
gene:VIT_04s0008g02710	8
gene:VIT_19s0027g00070	8
gene:VIT_00s1283g00010	8
gene:VIT_00s0510g00040	8
gene:VIT_17s0000g00640	8
gene:VIT_06s0009g02300	8
gene:VIT_12s0028g02080	8
gene:VIT_12s0028g03970	8
gene:VIT_11s0037g00590	8
gene:VIT_00s0120g00020	8
gene:VIT_19s0085g00450	8
gene:VIT_16s0013g00140	8
gene:VIT_18s0076g00230	8
gene:VIT_01s0010g00800	8
gene:VIT_16s0100g00930	8
gene:VIT_09s0002g05230	8
gene:VIT_04s0008g05720	8
gene:ENSRNA049465046	8
gene:VIT_18s0001g10670	8
gene:VIT_00s0193g00010	8
gene:VIT_10s0042g01000	8
gene:VIT_04s0008g05410	8
gene:VIT_15s0024g01700	8
gene:VIT_15s0046g00860	8
gene:VIT_19s0093g00320	8
gene:VIT_03s0091g01140	8
gene:VIT_09s0096g00020	8
gene:VIT_00s2698g00010	8
gene:VIT_06s0004g05310	8
gene:VIT_09s0054g00770	8
gene:VIT_19s0014g01370	8
gene:VIT_00s1765g00010	8
gene:VIT_15s0045g00030	8
gene:VIT_13s0047g00430	8
gene:VIT_06s0004g05930	8
gene:VIT_03s0088g00180	8
gene:VIT_01s0150g00080	8
gene:VIT_05s0020g04540	8
gene:VIT_14s0030g01320	8
gene:VIT_16s0050g01390	8
gene:VIT_07s0005g03130	8
gene:VIT_10s0003g03670	8
gene:VIT_00s0335g00010	8
gene:VIT_18s0001g09240	8
gene:VIT_04s0023g01290	8
gene:VIT_16s0022g02540	8
gene:VIT_11s0052g01410	8
gene:VIT_13s0067g00530	8
gene:VIT_07s0031g02440	8
gene:VIT_11s0052g01220	8
gene:VIT_06s0061g01080	8
gene:VIT_05s0124g00500	8
gene:VIT_02s0033g00650	8
gene:VIT_18s0089g00300	8
gene:VIT_16s0050g02150	8
gene:VIT_08s0058g00310	8
gene:VIT_00s0174g00270	8
gene:VIT_00s0410g00030	8
gene:VIT_08s0007g00130	8
gene:VIT_19s0085g00170	8
gene:VIT_07s0031g01130	8
gene:VIT_00s1336g00020	8
gene:VIT_05s0077g01690	8
gene:VIT_08s0058g00830	8
gene:VIT_08s0040g02270	8
gene:VIT_18s0041g02470	8
gene:VIT_12s0034g00760	8
gene:VIT_15s0107g00560	8
gene:VIT_01s0011g03900	8
gene:VIT_16s0100g01200	8
gene:VIT_05s0051g00370	8
gene:VIT_10s0003g01090	8
gene:VIT_07s0005g00020	8
gene:VIT_08s0056g01050	8
gene:VIT_13s0067g02040	8
gene:VIT_01s0011g05870	8
gene:VIT_14s0036g01360	8
gene:VIT_04s0008g01110	8
gene:VIT_00s0230g00060	8
gene:VIT_12s0035g00100	8
gene:VIT_13s0067g00680	8
gene:VIT_16s0022g01330	8
gene:VIT_16s0050g01890	8
gene:VIT_07s0129g00850	8
gene:VIT_18s0001g01070	8
gene:VIT_04s0023g01500	8
gene:VIT_01s0011g01590	8
gene:VIT_05s0049g00560	8
gene:VIT_14s0081g00420	8
gene:VIT_01s0010g03210	8
gene:VIT_07s0005g00600	8
gene:VIT_09s0002g05440	8
gene:VIT_19s0015g02780	8
gene:VIT_13s0047g00240	8
gene:VIT_08s0058g01160	8
gene:VIT_06s0080g00280	8
gene:VIT_12s0035g00130	8
gene:VIT_01s0011g03940	8
gene:VIT_03s0038g00120	8
gene:VIT_10s0116g00840	8
gene:VIT_00s0218g00060	8
gene:VIT_14s0066g02510	8
gene:VIT_12s0055g01260	8
gene:VIT_14s0066g02090	8
gene:VIT_03s0097g00460	8
gene:VIT_16s0100g00760	8
gene:VIT_01s0010g02790	8
gene:VIT_08s0007g05820	8
gene:VIT_12s0028g00560	8
gene:VIT_00s0230g00020	8
gene:VIT_00s2304g00010	8
gene:VIT_14s0066g01690	8
gene:VIT_07s0141g00960	8
gene:VIT_10s0042g00930	8
gene:VIT_03s0017g01820	8
gene:VIT_01s0113g00490	8
gene:VIT_12s0055g01020	8
gene:VIT_09s0054g00050	8
gene:VIT_17s0000g06930	8
gene:VIT_16s0100g01130	8
gene:VIT_12s0028g00190	8
gene:VIT_05s0020g03630	8
gene:VIT_08s0007g00810	8
gene:ENSRNA049467897	8
gene:VIT_06s0004g01260	8
gene:VIT_01s0010g03000	8
gene:VIT_05s0049g01000	8
gene:VIT_18s0072g00100	8
gene:VIT_12s0035g00240	8
gene:VIT_17s0119g00280	8
gene:VIT_19s0138g00090	8
gene:VIT_08s0007g04720	8
gene:VIT_16s0100g00880	8
gene:VIT_18s0001g09720	8
gene:VIT_18s0041g00230	8
gene:VIT_16s0050g01010	8
gene:VIT_16s0115g00130	8
gene:VIT_05s0077g01710	8
gene:VIT_00s0388g00030	8
gene:VIT_14s0030g01990	8
gene:VIT_02s0109g00430	8
gene:VIT_19s0027g00620	8
gene:VIT_00s0271g00040	8
gene:VIT_07s0005g02560	8
gene:VIT_15s0046g02810	8
gene:VIT_13s0047g00360	8
gene:VIT_00s0229g00090	8
gene:VIT_19s0014g03730	8
gene:VIT_18s0001g00400	8
gene:VIT_13s0019g03120	8
gene:VIT_03s0063g01580	8
gene:VIT_07s0129g00010	8
gene:ENSRNA049457046	8
gene:VIT_18s0001g08760	8
gene:VIT_14s0108g00120	8
gene:VIT_00s0144g00230	8
gene:VIT_09s0002g04690	8
gene:VIT_18s0001g10870	8
gene:VIT_18s0001g15800	8
gene:VIT_06s0004g05750	8
gene:VIT_16s0050g01770	8
gene:VIT_00s0179g00280	8
gene:VIT_04s0008g06930	8
gene:VIT_16s0013g00160	8
gene:VIT_02s0025g03120	8
gene:VIT_18s0001g15300	8
gene:VIT_11s0016g01050	8
gene:VIT_19s0014g01870	8
gene:VIT_06s0004g00010	8
gene:VIT_09s0054g00160	8
gene:VIT_14s0066g01060	8
gene:VIT_18s0089g01270	8
gene:VIT_09s0070g00800	8
gene:ENSRNA049458091	8
gene:VIT_05s0077g00190	8
gene:VIT_00s0471g00020	8
gene:VIT_05s0094g00570	8
gene:VIT_05s0020g04360	8
gene:VIT_17s0000g04900	8
gene:VIT_04s0008g00060	8
gene:VIT_13s0067g00090	8
gene:VIT_01s0010g02980	8
gene:VIT_07s0031g01370	8
gene:VIT_12s0059g01620	8
gene:VIT_18s0001g06400	8
gene:VIT_03s0097g00550	8
gene:VIT_02s0012g03200	8
gene:VIT_09s0054g00570	8
gene:VIT_17s0000g04750	8
gene:VIT_06s0004g05770	8
gene:VIT_00s0459g00020	8
gene:VIT_14s0066g02210	8
gene:VIT_13s0084g00570	8
gene:VIT_18s0001g15660	8
gene:VIT_13s0019g03490	8
gene:VIT_17s0000g08190	8
gene:VIT_06s0004g01030	8
gene:VIT_18s0122g00450	8
gene:VIT_12s0034g01910	8
gene:VIT_11s0065g00240	8
gene:VIT_18s0041g02260	8
gene:VIT_05s0049g00250	8
gene:VIT_07s0005g05780	8
gene:VIT_07s0129g00800	8
gene:VIT_15s0046g00930	8
gene:VIT_13s0067g00650	8
gene:VIT_15s0107g00210	8
gene:VIT_05s0077g01520	8
gene:VIT_00s0309g00090	8
gene:VIT_10s0042g00700	8
gene:VIT_13s0139g00240	8
gene:VIT_07s0031g03000	8
gene:VIT_07s0255g00140	8
gene:VIT_19s0015g02890	8
gene:VIT_06s0061g00970	8
gene:VIT_16s0013g00090	8
gene:VIT_13s0067g02190	8
gene:VIT_00s2341g00010	8
gene:VIT_02s0087g00430	8
gene:VIT_05s0062g01010	8
gene:VIT_02s0154g00050	8
gene:VIT_05s0049g00720	8
gene:VIT_16s0100g01040	8
gene:VIT_05s0165g00130	8
gene:VIT_02s0025g04250	8
gene:VIT_00s0494g00030	8
gene:VIT_07s0005g00370	8
gene:VIT_00s0174g00300	8
gene:VIT_09s0054g01190	8
gene:VIT_11s0016g02230	8
gene:VIT_16s0022g00990	8
gene:VIT_15s0046g00040	8
gene:VIT_04s0023g02900	8
gene:VIT_00s0203g00090	8
gene:VIT_05s0029g00740	8
gene:VIT_02s0025g05020	8
gene:VIT_12s0034g01950	8
gene:VIT_08s0007g05680	8
gene:VIT_13s0067g01160	8
gene:VIT_17s0053g00360	8
gene:VIT_18s0089g00680	8
gene:VIT_05s0077g01560	8
gene:VIT_18s0075g00050	8
gene:VIT_16s0039g01320	8
gene:VIT_00s0309g00050	8
gene:VIT_06s0009g02880	8
gene:VIT_00s0246g00130	8
gene:VIT_08s0040g01110	8
gene:VIT_14s0108g00240	8
gene:VIT_07s0005g03670	8
gene:VIT_15s0046g01730	8
gene:VIT_09s0018g00910	8
gene:VIT_06s0080g01070	8
gene:ENSRNA049449684	8
gene:VIT_08s0007g08760	8
gene:VIT_17s0000g07660	8
gene:VIT_01s0113g00450	8
gene:VIT_18s0001g10110	8
gene:VIT_08s0032g00130	8
gene:VIT_17s0000g04980	8
gene:VIT_16s0100g01000	8
gene:VIT_16s0100g00830	8
gene:VIT_12s0121g00430	8
gene:VIT_07s0141g00870	8
gene:VIT_10s0116g00270	8
gene:VIT_00s1754g00010	8
gene:VIT_17s0000g06770	8
gene:VIT_05s0020g04280	8
gene:VIT_10s0003g02190	8
gene:VIT_18s0122g01150	8
gene:VIT_13s0019g01340	8
gene:VIT_09s0002g03010	8
gene:VIT_17s0000g02380	8
gene:VIT_07s0031g01070	8
gene:VIT_09s0002g07810	8
gene:VIT_12s0028g02450	8
gene:VIT_19s0027g01680	8
gene:VIT_03s0063g01500	8
gene:VIT_05s0094g00440	8
gene:VIT_08s0007g02480	8
gene:VIT_05s0102g00900	8
gene:VIT_06s0004g04900	8
gene:VIT_13s0074g00340	8
gene:VIT_00s0358g00010	8
gene:VIT_13s0019g02590	8
gene:VIT_00s0214g00040	8
gene:VIT_03s0088g00560	8
gene:VIT_15s0024g00020	8
gene:VIT_05s0020g03540	8
gene:VIT_05s0094g01690	8
gene:VIT_04s0069g00970	8
gene:VIT_14s0068g01490	8
gene:VIT_10s0003g02420	8
gene:VIT_12s0034g00100	8
gene:ENSRNA049466798	8
gene:VIT_13s0019g01010	8
gene:VIT_18s0001g00410	8
gene:VIT_04s0008g03340	8
gene:VIT_08s0056g01390	8
gene:VIT_01s0011g02140	8
gene:ENSRNA049468664	8
gene:VIT_09s0002g09120	8
gene:VIT_18s0089g00710	8
gene:VIT_10s0042g00840	8
gene:VIT_10s0003g04750	8
gene:VIT_07s0255g00060	8
gene:VIT_07s0005g06090	8
gene:VIT_12s0028g01770	8
gene:VIT_08s0058g01410	8
gene:VIT_18s0001g06040	8
gene:VIT_01s0011g02350	8
gene:VIT_06s0004g01990	8
gene:VIT_15s0046g01800	8
gene:VIT_13s0067g01400	8
gene:VIT_08s0007g06610	8
gene:VIT_02s0025g04270	8
gene:VIT_18s0117g00590	8
gene:VIT_08s0058g00930	8
gene:VIT_13s0084g00060	8
gene:VIT_14s0066g01260	8
gene:VIT_18s0001g05870	8
gene:VIT_15s0021g02320	8
gene:VIT_19s0014g05400	8
gene:VIT_09s0054g01320	8
gene:VIT_15s0046g02720	8
gene:VIT_10s0042g00310	8
gene:VIT_19s0027g00670	8
gene:VIT_18s0001g12010	8
gene:VIT_02s0087g00770	8
gene:VIT_08s0058g01300	8
gene:VIT_10s0003g05120	8
gene:VIT_14s0083g00920	8
gene:VIT_10s0003g01930	8
gene:VIT_03s0091g01150	8
gene:VIT_00s0204g00230	8
gene:VIT_16s0098g00460	8
gene:VIT_03s0063g00430	8
gene:VIT_18s0001g06180	8
gene:VIT_18s0001g11490	8
gene:VIT_00s0540g00020	8
gene:VIT_19s0014g00390	8
gene:VIT_10s0003g02410	8
gene:VIT_07s0031g01400	8
gene:VIT_00s0226g00030	8
gene:VIT_07s0005g05900	8
gene:VIT_05s0051g00320	8
gene:VIT_18s0075g00570	8
gene:VIT_04s0008g01840	8
gene:VIT_12s0035g00870	8
gene:VIT_01s0010g03140	8
gene:VIT_18s0041g00060	8
gene:VIT_06s0009g02840	8
gene:VIT_05s0051g00280	8
gene:VIT_10s0003g03640	8
gene:VIT_16s0050g00920	8
gene:VIT_06s0004g02440	8
gene:VIT_19s0093g00110	8
gene:VIT_00s1944g00010	8
gene:VIT_04s0008g04510	8
gene:VIT_18s0072g00320	8
gene:VIT_05s0049g00570	8
gene:VIT_19s0015g00070	8
gene:VIT_05s0020g03240	8
gene:VIT_10s0003g04190	8
gene:VIT_16s0100g00110	8
gene:VIT_16s0115g00150	8
gene:VIT_05s0049g00470	8
gene:VIT_06s0009g01970	8
gene:VIT_07s0005g02310	8
gene:VIT_05s0062g00300	8
gene:VIT_07s0141g01060	8
gene:VIT_16s0100g00940	8
gene:VIT_15s0048g02660	8
gene:VIT_00s0199g00060	8
gene:VIT_17s0053g00110	8
gene:VIT_14s0006g02250	8
gene:VIT_18s0075g00790	8
gene:VIT_00s0327g00020	8
gene:VIT_05s0102g01060	8
gene:VIT_02s0025g04420	8
gene:VIT_13s0074g00330	8
gene:VIT_11s0149g00210	8
gene:VIT_18s0001g14470	8
gene:VIT_06s0080g00180	8
gene:VIT_00s0629g00010	8
gene:VIT_00s0706g00010	8
gene:VIT_18s0001g05550	8
gene:VIT_03s0091g00160	8
gene:VIT_05s0020g04580	8
gene:VIT_19s0014g04470	8
gene:VIT_02s0236g00050	8
gene:VIT_09s0018g01680	8
gene:VIT_15s0024g00190	8
gene:VIT_01s0011g06470	8
gene:VIT_15s0021g02190	8
gene:VIT_18s0001g09630	8
gene:VIT_18s0122g00570	8
gene:VIT_16s0013g01460	8
gene:VIT_18s0072g00780	8
gene:VIT_00s1261g00030	8
gene:VIT_04s0008g04550	8
gene:VIT_18s0001g10380	8
gene:VIT_18s0001g15640	8
gene:VIT_04s0008g05680	8
gene:VIT_10s0116g00710	8
gene:VIT_13s0019g03520	8
gene:VIT_10s0003g03830	8
gene:VIT_08s0007g01400	8
gene:VIT_00s2634g00010	8
gene:VIT_02s0087g00580	8
gene:VIT_16s0100g00900	8
gene:VIT_15s0024g01770	8
gene:VIT_11s0065g00430	8
gene:VIT_01s0011g02600	8
gene:VIT_00s0173g00140	8
gene:VIT_19s0085g01210	8
gene:VIT_09s0054g00910	8
gene:VIT_05s0049g00600	8
gene:VIT_19s0014g04060	8
gene:VIT_11s0037g01030	8
gene:VIT_11s0016g01630	8
gene:VIT_00s0225g00180	8
gene:VIT_07s0151g00420	8
gene:VIT_09s0002g00840	8
gene:VIT_15s0048g00620	8
gene:VIT_03s0017g01740	8
gene:VIT_16s0013g01340	8
gene:VIT_12s0142g00240	8
gene:VIT_08s0056g00050	8
gene:VIT_00s0230g00100	8
gene:VIT_09s0002g08450	8
gene:VIT_09s0018g01170	8
gene:VIT_15s0024g01200	8
gene:VIT_00s0768g00020	8
gene:VIT_03s0017g02070	8
gene:VIT_12s0034g00380	8
gene:VIT_06s0004g04670	8
gene:VIT_05s0077g01400	8
gene:VIT_06s0004g06790	8
gene:VIT_16s0098g00120	8
gene:VIT_01s0113g00480	8
gene:VIT_16s0013g00070	8
gene:VIT_12s0121g00180	8
gene:VIT_12s0055g01010	8
gene:VIT_01s0010g01120	8
gene:VIT_04s0008g01310	8
gene:VIT_00s0625g00020	8
gene:VIT_10s0003g01220	8
gene:VIT_05s0102g00540	8
gene:VIT_17s0000g00560	8
gene:VIT_10s0003g02280	8
gene:VIT_07s0031g01810	8
gene:VIT_16s0100g01120	8
gene:VIT_03s0063g01860	8
gene:VIT_05s0049g01220	8
gene:VIT_11s0016g04440	8
gene:VIT_08s0056g00440	8
gene:VIT_11s0065g00760	8
gene:VIT_13s0047g00870	8
gene:VIT_18s0001g15100	8
gene:VIT_11s0037g00640	8
gene:VIT_11s0016g04120	8
gene:VIT_18s0001g05220	8
gene:VIT_00s0469g00040	8
gene:VIT_19s0014g03270	8
gene:VIT_19s0014g02240	8
gene:VIT_19s0014g03680	8
gene:VIT_05s0094g01050	8
gene:VIT_05s0094g00320	8
gene:ENSRNA049448393	8
gene:VIT_02s0012g00490	8
gene:VIT_07s0005g05420	8
gene:VIT_03s0091g01020	8
gene:VIT_02s0012g03240	8
gene:VIT_00s0652g00010	8
gene:VIT_17s0053g00240	8
gene:VIT_15s0046g01390	8
gene:VIT_06s0009g02510	8
gene:VIT_16s0050g02220	8
gene:VIT_00s0288g00010	8
gene:VIT_08s0007g05850	8
gene:VIT_16s0100g00770	8
gene:VIT_05s0124g00590	8
gene:VIT_09s0002g05110	8
gene:VIT_07s0141g00950	8
gene:VIT_18s0075g00370	8
gene:VIT_10s0092g00760	8
gene:VIT_19s0014g01100	8
gene:VIT_13s0156g00370	8
gene:VIT_07s0005g03980	8
gene:VIT_16s0100g01160	8
gene:VIT_03s0063g01820	8
gene:VIT_18s0001g15340	8
gene:VIT_12s0028g03560	8
gene:VIT_18s0086g00280	8
gene:VIT_00s1380g00030	8
gene:VIT_17s0000g02310	8
gene:VIT_16s0013g00910	8
gene:VIT_04s0008g03980	8
gene:VIT_15s0024g01670	8
gene:VIT_03s0017g00170	8
gene:VIT_03s0038g03400	8
gene:VIT_00s0201g00020	8
gene:VIT_08s0007g01390	8
gene:VIT_14s0068g01780	8
gene:VIT_14s0006g02670	8
gene:VIT_01s0010g03020	8
gene:VIT_01s0026g00890	8
gene:VIT_03s0063g02610	8
gene:VIT_08s0007g04070	8
gene:VIT_16s0022g02450	8
gene:VIT_02s0012g01790	8
gene:VIT_18s0041g02360	8
gene:VIT_10s0003g04830	8
gene:VIT_03s0017g02110	8
gene:VIT_13s0047g00140	8
gene:VIT_14s0060g00050	8
gene:VIT_13s0019g02010	8
gene:VIT_00s0270g00110	8
gene:VIT_00s0267g00020	8
gene:VIT_18s0001g11650	8
gene:VIT_13s0064g00390	8
gene:VIT_13s0156g00580	8
gene:VIT_15s0046g01690	8
gene:VIT_02s0025g00790	8
gene:VIT_18s0001g01510	8
gene:VIT_00s0797g00010	8
gene:VIT_04s0079g00020	8
gene:ENSRNA049462647	8
gene:VIT_12s0028g02970	8
gene:VIT_03s0017g01450	8
gene:VIT_05s0020g00610	8
gene:VIT_16s0013g02150	8
gene:VIT_07s0005g05520	8
gene:VIT_05s0077g01530	8
gene:VIT_16s0039g01370	8
gene:VIT_09s0002g02780	8
gene:VIT_18s0001g06140	8
gene:VIT_12s0035g01000	8
gene:VIT_01s0146g00480	8
gene:VIT_09s0002g01200	8
gene:VIT_07s0031g00560	8
gene:VIT_01s0146g00220	8
gene:VIT_18s0041g00010	8
gene:VIT_15s0046g02220	8
gene:VIT_19s0014g03480	8
gene:VIT_16s0100g01150	8
gene:VIT_19s0014g01150	8
gene:VIT_11s0016g05540	8
gene:VIT_03s0063g01450	8
gene:VIT_05s0049g00500	8
gene:VIT_12s0028g03820	8
gene:VIT_16s0098g01460	8
gene:VIT_18s0001g01750	8
gene:VIT_06s0004g08500	8
gene:VIT_16s0100g00860	8
gene:VIT_00s0262g00110	8
gene:VIT_00s0218g00130	8
gene:VIT_19s0027g00630	8
gene:VIT_19s0015g02440	8
gene:VIT_07s0031g02760	8
gene:VIT_19s0014g04630	8
gene:VIT_14s0006g01110	8
gene:VIT_11s0037g00770	8
gene:VIT_16s0022g00710	8
gene:VIT_14s0006g00240	8
gene:VIT_18s0001g04770	8
gene:VIT_10s0003g01030	8
gene:VIT_15s0024g01310	8
gene:VIT_16s0039g02720	8
gene:VIT_16s0022g01110	8
gene:VIT_02s0154g00520	8
gene:VIT_13s0084g00540	8
gene:VIT_17s0000g03420	8
gene:VIT_14s0081g00570	8
gene:VIT_11s0016g02740	8
gene:VIT_08s0007g05630	8
gene:ENSRNA049466900	8
gene:VIT_01s0011g03100	8
gene:VIT_16s0039g02890	8
gene:VIT_18s0001g12520	8
gene:VIT_13s0064g00220	8
gene:VIT_00s0238g00130	8
gene:VIT_19s0085g00510	8
gene:VIT_04s0023g01070	8
gene:VIT_05s0020g03690	8
gene:VIT_09s0002g07750	8
gene:VIT_05s0049g00730	8
gene:VIT_18s0041g01570	8
gene:VIT_01s0127g00730	8
gene:VIT_02s0025g04260	8
gene:VIT_05s0020g01750	8
gene:VIT_11s0065g00570	8
gene:VIT_06s0004g07580	8
gene:VIT_06s0061g01400	8
gene:VIT_12s0059g01720	8
gene:VIT_05s0049g01690	8
gene:VIT_12s0055g00730	8
gene:VIT_04s0008g02300	8
gene:VIT_13s0067g00300	8
gene:VIT_04s0069g00440	8
gene:VIT_03s0038g00220	8
gene:ENSRNA049469610	8
gene:VIT_14s0036g00500	8
gene:VIT_12s0034g00630	8
gene:VIT_16s0100g00780	8
gene:VIT_16s0148g00050	8
gene:VIT_01s0011g04450	8
gene:VIT_03s0063g02320	8
gene:VIT_00s1355g00020	8
gene:VIT_18s0001g15650	8
gene:VIT_01s0026g01380	8
gene:VIT_11s0016g04430	8
gene:VIT_18s0001g14290	8
gene:VIT_00s0194g00120	8
gene:VIT_14s0036g01020	8
gene:VIT_05s0077g01570	8
gene:VIT_14s0060g00520	8
gene:VIT_16s0039g00840	8
gene:VIT_06s0009g02460	8
gene:VIT_12s0059g02540	8
gene:VIT_13s0101g00450	8
gene:VIT_15s0045g00980	8
gene:ENSRNA049468619	8
gene:VIT_15s0024g00580	8
gene:VIT_14s0060g02540	8
gene:VIT_14s0006g02090	8
gene:VIT_16s0100g01010	8
gene:VIT_01s0026g00100	8
gene:VIT_18s0075g00710	8
gene:VIT_03s0038g02970	8
gene:ENSRNA049465223	8
gene:VIT_14s0030g02210	8
gene:VIT_00s0275g00030	8
gene:VIT_17s0000g04760	8
gene:VIT_12s0134g00490	8
gene:VIT_06s0061g00900	8
gene:VIT_00s0822g00010	8
gene:VIT_03s0038g02540	8
gene:VIT_03s0017g02140	8
gene:VIT_12s0142g00210	8
gene:VIT_00s0270g00010	8
gene:VIT_07s0197g00020	8
gene:VIT_16s0050g00410	8
gene:VIT_07s0095g00510	8
gene:VIT_00s0189g00050	8
gene:VIT_09s0002g03700	8
gene:VIT_15s0048g02430	8
gene:VIT_03s0132g00340	8
gene:VIT_04s0023g03050	8
gene:VIT_16s0039g01930	8
gene:VIT_15s0048g00590	8
gene:VIT_12s0034g00110	8
gene:VIT_15s0048g02310	8
gene:VIT_16s0013g00450	8
gene:VIT_16s0013g00810	8
gene:VIT_16s0100g00950	8
gene:VIT_10s0092g00560	8
gene:VIT_16s0022g01310	8
gene:ENSRNA049467161	8
gene:VIT_09s0096g00800	8
gene:VIT_08s0040g01060	8
gene:VIT_01s0011g00990	8
gene:VIT_01s0026g01270	8
gene:VIT_08s0040g00910	8
gene:VIT_17s0000g07170	8
gene:VIT_16s0050g02140	8
gene:VIT_18s0122g00690	8
gene:VIT_07s0130g00020	8
gene:VIT_02s0025g01530	8
gene:VIT_07s0141g00160	8
gene:VIT_03s0017g00950	8
gene:VIT_15s0048g01500	8
gene:VIT_03s0017g00770	8
gene:VIT_02s0012g03100	8
gene:VIT_17s0000g06780	8
gene:VIT_00s0388g00080	8
gene:VIT_10s0003g03210	8
gene:VIT_18s0001g07790	8
gene:VIT_16s0100g00280	8
gene:VIT_16s0050g01400	8
gene:VIT_06s0004g06520	8
gene:VIT_00s0160g00360	8
gene:VIT_09s0054g01130	8
gene:VIT_01s0127g00170	8
gene:VIT_00s1395g00010	8
gene:VIT_09s0002g02920	8
gene:VIT_10s0003g05300	8
gene:VIT_13s0047g00960	8
gene:VIT_09s0096g00830	8
gene:VIT_18s0089g00670	8
gene:VIT_13s0067g03130	8
gene:VIT_18s0001g03840	8
gene:VIT_06s0004g03120	8
gene:VIT_07s0005g01850	8
gene:VIT_02s0025g05030	8
gene:VIT_02s0087g00760	8
gene:VIT_16s0022g00480	8
gene:VIT_13s0019g04210	8
gene:VIT_18s0001g15570	8
gene:VIT_19s0014g03020	8
gene:VIT_03s0097g00110	8
gene:VIT_00s0183g00040	8
gene:VIT_01s0010g02990	8
gene:VIT_18s0117g00290	8
gene:VIT_12s0035g01160	8
gene:VIT_00s1711g00020	8
gene:VIT_10s0003g04210	8
gene:VIT_18s0166g00230	8
gene:VIT_02s0236g00060	8
gene:VIT_04s0008g00140	8
gene:VIT_07s0151g01130	8
gene:VIT_17s0000g07930	8
gene:VIT_15s0048g00200	8
gene:VIT_13s0067g02630	8
gene:VIT_09s0070g00010	8
gene:VIT_14s0108g00600	8
gene:VIT_03s0017g01050	8
gene:VIT_16s0039g00490	8
gene:VIT_15s0021g02060	8
gene:VIT_10s0116g00290	8
gene:VIT_01s0011g00860	8
gene:VIT_12s0055g00160	8
gene:VIT_01s0010g01960	8
gene:VIT_16s0100g00910	8
gene:VIT_05s0165g00010	8
gene:VIT_12s0034g01580	8
gene:VIT_18s0001g01010	8
gene:VIT_12s0028g02250	8
gene:VIT_16s0050g01880	8
gene:VIT_12s0055g01030	8
gene:VIT_18s0001g10400	8
gene:VIT_07s0129g00340	8
gene:VIT_05s0102g00510	8
gene:VIT_16s0039g02840	8
gene:VIT_13s0047g00690	8
gene:VIT_00s0526g00010	8
gene:VIT_16s0100g01190	8
gene:VIT_01s0026g02590	8
gene:VIT_03s0091g01160	8
gene:VIT_17s0000g03090	8
gene:VIT_16s0050g02510	8
gene:VIT_13s0156g00070	8
gene:VIT_00s0984g00010	8
gene:VIT_03s0038g00310	8
gene:VIT_16s0013g00980	8
gene:VIT_18s0041g02130	8
gene:VIT_00s0327g00010	8
gene:VIT_00s0174g00250	8
gene:VIT_18s0001g08990	8
gene:VIT_05s0049g01270	8
gene:VIT_00s0558g00030	8
gene:VIT_00s0276g00010	8
gene:VIT_18s0075g00780	8
gene:VIT_07s0129g00760	8
gene:VIT_03s0063g00460	8
gene:VIT_17s0000g01940	8
gene:VIT_08s0058g00850	8
gene:VIT_05s0094g00580	8
gene:VIT_03s0088g00170	8
gene:VIT_00s1351g00020	8
gene:VIT_14s0006g01050	8
gene:VIT_00s0380g00030	8
gene:VIT_09s0002g06900	8
gene:VIT_13s0158g00220	8
gene:VIT_01s0011g05990	8
gene:VIT_00s0829g00010	8
gene:VIT_04s0044g01040	8
gene:VIT_04s0044g00930	8
gene:VIT_06s0009g03410	8
gene:VIT_01s0011g02210	8
gene:VIT_19s0014g03980	8
gene:VIT_13s0101g00250	8
gene:VIT_08s0007g05290	8
gene:VIT_03s0038g04540	8
gene:VIT_18s0089g01110	8
gene:VIT_00s2164g00010	8
gene:VIT_14s0066g01970	8
gene:VIT_08s0007g06050	8
gene:VIT_06s0004g07180	8
gene:VIT_05s0020g03270	8
gene:VIT_05s0077g02250	8
gene:VIT_14s0066g01150	8
gene:VIT_03s0038g03780	8
gene:VIT_12s0057g01610	8
gene:VIT_06s0004g00550	8
gene:VIT_17s0000g08700	8
gene:VIT_17s0000g01620	8
gene:VIT_00s0262g00010	8
gene:VIT_13s0047g00220	8
gene:VIT_10s0042g01180	8
gene:VIT_05s0094g00270	8
gene:VIT_05s0094g01630	8
gene:VIT_18s0001g02580	8
gene:VIT_10s0092g00470	8
gene:VIT_18s0072g00160	8
gene:VIT_05s0049g00740	8
gene:VIT_19s0014g03220	8
gene:VIT_12s0059g00160	8
gene:VIT_18s0075g00330	8
gene:VIT_05s0020g01940	8
gene:VIT_04s0008g03450	8
gene:VIT_04s0044g00350	8
gene:VIT_00s1455g00010	8
gene:VIT_13s0064g00680	8
gene:VIT_04s0043g00780	8
gene:VIT_18s0001g14640	8
gene:VIT_04s0023g00510	8
gene:VIT_10s0003g05440	8
gene:VIT_18s0089g00200	8
gene:ENSRNA049462606	8
gene:ENSRNA049467585	8
gene:VIT_08s0040g01220	8
gene:VIT_15s0048g00110	8
gene:VIT_14s0068g00500	8
gene:VIT_03s0038g03830	8
gene:VIT_18s0001g06280	8
gene:VIT_07s0031g01670	8
gene:VIT_06s0004g05700	8
gene:VIT_08s0056g00590	8
gene:VIT_05s0062g00200	8
gene:VIT_05s0102g00550	8
gene:VIT_14s0066g02110	8
gene:VIT_09s0054g01380	8
gene:VIT_08s0007g00970	8
gene:VIT_12s0055g01000	8
gene:VIT_03s0063g00830	8
gene:VIT_07s0104g00120	8
gene:VIT_16s0022g02190	8
gene:ENSRNA049468071	8
gene:VIT_19s0027g00180	8
gene:VIT_09s0018g00480	8
gene:VIT_09s0054g01260	8
gene:VIT_00s0198g00060	8
gene:VIT_01s0010g02950	8
gene:VIT_02s0025g05170	8
gene:VIT_09s0002g06170	8
gene:VIT_13s0064g00760	8
gene:VIT_13s0084g00460	8
gene:VIT_03s0063g00540	8
gene:VIT_05s0136g00330	8
gene:VIT_19s0027g00870	8
gene:VIT_16s0100g00990	8
gene:VIT_00s0213g00010	8
gene:VIT_18s0117g00300	8
gene:VIT_09s0070g00220	8
gene:VIT_11s0052g00250	8
gene:VIT_18s0001g14160	8
gene:VIT_00s1274g00010	8
gene:VIT_19s0015g02420	8
gene:VIT_13s0047g00610	8
gene:VIT_05s0020g00530	8
gene:VIT_00s0226g00080	8
gene:VIT_17s0000g03180	8
gene:VIT_07s0031g03070	8
gene:ENSRNA049468481	8
gene:VIT_15s0021g02250	8
gene:VIT_16s0100g01110	8
gene:VIT_01s0011g05210	8
gene:VIT_12s0035g01690	8
gene:VIT_00s0590g00020	8
gene:VIT_19s0027g00860	8
gene:VIT_04s0008g05510	8
gene:VIT_05s0077g00870	8
gene:VIT_06s0004g07060	8
gene:VIT_17s0000g03040	8
gene:VIT_18s0001g07970	8
gene:VIT_05s0077g02150	8
gene:VIT_16s0098g01140	8
gene:VIT_10s0003g05220	8
gene:VIT_10s0003g00650	8
gene:VIT_12s0034g02270	8
gene:VIT_16s0050g02280	8
gene:VIT_16s0100g01140	8
gene:VIT_05s0020g02420	8
gene:VIT_09s0002g05490	8
gene:VIT_16s0039g00550	8
gene:VIT_08s0056g01590	8
gene:VIT_01s0113g00500	8
gene:VIT_13s0047g01140	8
gene:VIT_09s0070g00860	8
gene:VIT_06s0004g01670	8
gene:VIT_03s0063g00980	8
gene:VIT_19s0090g00920	8
gene:VIT_18s0041g02370	8
gene:VIT_10s0003g04820	8
gene:VIT_15s0048g00640	8
gene:ENSRNA049464858	8
gene:VIT_16s0013g01380	8
gene:ENSRNA049468876	8
gene:VIT_12s0028g01840	8
gene:VIT_13s0064g00630	8
gene:VIT_06s0080g01150	8
gene:VIT_18s0001g08850	8
gene:VIT_13s0019g05390	8
gene:VIT_06s0004g03930	8
gene:VIT_03s0017g01400	8
gene:VIT_09s0018g01580	8
gene:VIT_11s0016g02730	8
gene:VIT_14s0006g01860	8
gene:VIT_04s0008g04860	8
gene:VIT_16s0013g01690	8
gene:VIT_06s0004g01010	8
gene:VIT_06s0004g06550	8
gene:VIT_12s0034g01930	8
gene:VIT_17s0053g00920	8
gene:ENSRNA049451691	8
gene:VIT_04s0008g00390	8
gene:VIT_09s0002g04720	8
gene:VIT_04s0008g00180	8
gene:VIT_16s0050g02730	8
gene:VIT_16s0013g00970	8
gene:VIT_05s0020g01680	8
gene:VIT_06s0004g00030	8
gene:VIT_16s0039g00590	8
gene:VIT_00s0361g00010	8
gene:VIT_08s0040g02320	8
gene:VIT_06s0004g01630	8
gene:VIT_00s0476g00020	8
gene:VIT_01s0137g00680	8
gene:VIT_01s0146g00390	8
gene:VIT_02s0012g00880	8
gene:VIT_05s0020g04300	8
gene:VIT_01s0011g01350	8
gene:VIT_14s0006g02650	8
gene:VIT_16s0100g00850	8
gene:VIT_00s0174g00090	8
gene:VIT_12s0028g02530	8
gene:VIT_19s0027g01500	8
gene:VIT_18s0041g00280	8
gene:VIT_02s0033g00070	8
gene:VIT_00s0275g00060	8
gene:VIT_08s0040g02960	8
gene:VIT_11s0078g00220	8
gene:VIT_00s0370g00010	8
gene:VIT_01s0011g02670	8
gene:VIT_01s0150g00340	8
gene:VIT_05s0077g01350	8
gene:VIT_09s0096g00080	8
gene:VIT_05s0077g00480	8
gene:VIT_01s0026g01390	8
gene:VIT_14s0006g01710	8
gene:VIT_19s0014g03100	8
gene:VIT_03s0063g02330	8
gene:VIT_14s0068g01660	8
gene:VIT_06s0004g01580	8
gene:VIT_04s0043g00360	8
gene:VIT_12s0028g02800	8
gene:VIT_18s0041g01800	8
gene:VIT_04s0023g02680	8
gene:VIT_14s0006g02100	8
gene:VIT_09s0002g00630	8
gene:VIT_09s0002g04930	8
gene:VIT_13s0067g01370	8
gene:VIT_18s0001g00030	8
gene:VIT_17s0000g06150	8
gene:VIT_05s0051g00390	8
gene:VIT_06s0004g05580	8
gene:VIT_18s0001g10130	8
gene:VIT_06s0004g07730	8
gene:VIT_17s0000g03390	8
gene:VIT_00s0313g00060	8
gene:VIT_16s0100g01060	8
gene:VIT_19s0014g02790	8
gene:VIT_16s0100g00810	8
gene:VIT_02s0025g04230	8
gene:VIT_04s0023g01230	8
gene:VIT_00s0120g00080	8
gene:VIT_10s0003g03030	8
gene:VIT_00s0367g00010	8
gene:VIT_12s0055g00180	8
gene:VIT_03s0038g03740	8
gene:VIT_03s0091g00680	8
gene:VIT_13s0064g00940	8
gene:VIT_18s0041g02070	8
gene:VIT_02s0012g02600	8
gene:VIT_18s0001g00630	8
gene:VIT_05s0020g01370	8
gene:VIT_00s0265g00030	8
gene:VIT_03s0017g00530	8
gene:VIT_08s0007g05110	8
gene:VIT_18s0001g04060	8
gene:VIT_18s0041g02200	8
gene:VIT_17s0000g04480	8
gene:VIT_05s0077g01540	8
gene:VIT_04s0008g03660	8
gene:VIT_12s0034g02190	8
gene:VIT_11s0016g00570	8
gene:VIT_00s0253g00090	8
gene:VIT_12s0028g03420	8
gene:VIT_16s0039g01300	8
gene:VIT_06s0004g02010	8
gene:VIT_02s0012g00400	8
gene:VIT_12s0057g01240	8
gene:VIT_08s0040g01130	8
gene:VIT_07s0130g00240	8
gene:VIT_03s0132g00080	8
gene:VIT_16s0050g02500	8
gene:VIT_06s0009g00870	8
gene:VIT_18s0075g00560	8
gene:VIT_09s0070g00390	8
gene:VIT_14s0066g02520	8
gene:VIT_06s0009g01280	8
gene:VIT_04s0044g01830	8
gene:VIT_08s0040g03000	8
gene:VIT_05s0020g01720	8
gene:VIT_12s0028g02310	8
gene:VIT_15s0048g01530	8
gene:VIT_18s0001g09400	8
gene:VIT_07s0031g00860	8
gene:VIT_05s0020g00230	8
gene:VIT_17s0000g08590	8
gene:VIT_15s0046g00870	8
gene:VIT_16s0039g02030	8
gene:VIT_00s0947g00020	8
gene:VIT_03s0038g02360	8
gene:VIT_09s0002g07350	8
gene:VIT_05s0077g00680	8
gene:VIT_18s0001g00940	8
gene:VIT_13s0106g00770	8
gene:VIT_06s0004g06070	8
gene:VIT_17s0000g01310	8
gene:VIT_13s0047g00070	8
gene:VIT_18s0001g10890	8
gene:VIT_14s0060g02170	8
gene:VIT_02s0025g01830	8
gene:VIT_00s0230g00160	8
gene:VIT_13s0064g00250	8
gene:VIT_07s0031g02260	8
gene:VIT_19s0015g02610	8
gene:VIT_05s0049g00990	8
gene:VIT_14s0108g00220	8
gene:VIT_07s0005g03340	8
gene:VIT_18s0089g00540	8
gene:VIT_04s0069g00030	8
gene:VIT_10s0003g05560	8
gene:ENSRNA049466209	8
gene:VIT_07s0197g00230	8
gene:VIT_04s0008g00100	8
gene:VIT_06s0004g06420	8
gene:VIT_15s0048g02320	8
gene:VIT_04s0023g02520	8
gene:VIT_09s0002g01370	8
gene:VIT_05s0062g00920	8
gene:VIT_12s0034g00860	8
gene:VIT_06s0004g07480	8
gene:VIT_16s0100g01020	8
gene:VIT_16s0098g00380	8
gene:VIT_07s0095g00030	8
