# Supplementary material for: Transcriptome profiling of ‘Kyoho’ grape at different stages of berry development following 5-azaC treatment
Source: BMC Genomics. 2019 Nov 8;20:825. doi: 10.1186/s12864-019-6204-1 (PMC6839162; doi:10.1186/s12864-019-6204-1)
Supplement: Supplementary file 4 — Additional file 4. GO function enrichment analysis of gene expression in C1 cluster from TC-seq analysis. [file 12864_2019_6204_MOESM4_ESM.xlsx]

## Sheet: Dataset S1
Additional file 4:GO function enrichment analysis of gene expression in C1 cluster from TC-seq analysis
ID	Description	GeneRatio	BgRatio	pvalue	p.adjust	qvalue	geneID	Count
GO:0005198	structural molecule activity	115/1347	325/8468	1.38e-18	6.33e-16	5.81e-16	109124269/104881917/104881363/104878992/104878382/100855184/100854232/100853567/100853425/100853149/100852778/100267778/100267570/100267090/100266440/100266379/100266287/100266271/100265925/100265870/100265632/100265528/100265421/100265274/100264515/100263869/100263161/100262824/100262488/100261957/100261912/100261906/100261817/100261737/100261736/100261459/100260703/100260573/100260572/100260443…	115
GO:0003735	structural constituent of ribosome	99/1347	268/8468	1.37e-17	3.16e-15	2.9e-15	109124269/104881917/104881363/104878992/104878382/100855184/100854232/100853567/100853425/100853149/100852778/100267778/100267570/100267090/100266379/100266287/100266271/100265925/100265870/100265632/100265528/100265421/100265274/100264515/100263161/100262824/100262488/100261957/100261912/100261906/100261817/100261737/100261459/100260703/100260573/100260572/100260300/100259736/100259458/100258943…	99
GO:0046982	protein heterodimerization activity	32/1347	68/8468	1.45e-09	2.22e-07	2.03e-07	100855220/100267358/100266714/100265845/100265822/100265646/100265411/100263756/100263369/100263191/100263009/100262207/100261486/100260775/100260255/100258920/100258812/100258688/100257988/100257797/100257369/100257319/100256650/100256203/100254490/100253546/100251955/100248958/100247115/100246791/100242295/100241700	32
GO:0031492	nucleosomal DNA binding	9/1347	10/8468	5.47e-07	6.29e-05	5.77e-05	100855220/100265845/100263009/100260775/100258920/100258688/100257369/100253546/100248958	9
GO:0140097	catalytic activity, acting on DNA	21/1347	50/8468	9.32e-06	0.000857097	0.00078649	100267599/100266287/100266163/100265632/100265198/100263333/100263032/100261737/100261209/100260602/100258710/100257827/100256089/100253995/100253371/100252629/100251380/100250686/100247070/100244754/100242559	21
GO:0031490	chromatin DNA binding	9/1347	13/8468	2.47e-05	0.00189376	0.00173776	100855220/100265845/100263009/100260775/100258920/100258688/100257369/100253546/100248958	9
GO:0016818	hydrolase activity, acting on acid anhydrides, in phosphorus-containing anhydrides	91/1347	385/8468	3.53e-05	0.00225509	0.00206932	104877501/104877313/100853943/100853718/100268003/100267599/100267132/100267092/100266933/100266672/100266576/100266348/100266163/100265632/100265198/100264745/100264657/100264279/100263639/100263333/100261736/100261269/100260841/100260443/100260286/100259903/100259757/100259414/100258974/100258315/100258301/100258042/100257954/100257827/100257170/100256979/100256710/100256523/100256417/100256329…	91
GO:0015631	tubulin binding	22/1347	58/8468	3.92e-05	0.00225509	0.00206932	100267765/100266348/100265427/100264632/100262947/100262748/100261269/100259414/100259303/100259210/100255993/100254496/100253972/100253606/100250033/100247210/100245188/100244878/100244670/100243653/100240940/100240753	22
GO:0016462	pyrophosphatase activity	89/1347	378/8468	5.01e-05	0.0024539	0.00225175	104877501/104877313/100853943/100853718/100268003/100267599/100267132/100267092/100266933/100266672/100266576/100266348/100266163/100265632/100265198/100264657/100264279/100263639/100263333/100261736/100261269/100260841/100260443/100260286/100259903/100259757/100259414/100258974/100258315/100258301/100258042/100257954/100257827/100257170/100256979/100256710/100256523/100256417/100256329/100255608…	89
GO:0016817	hydrolase activity, acting on acid anhydrides	91/1347	389/8468	5.33e-05	0.0024539	0.00225175	104877501/104877313/100853943/100853718/100268003/100267599/100267132/100267092/100266933/100266672/100266576/100266348/100266163/100265632/100265198/100264745/100264657/100264279/100263639/100263333/100261736/100261269/100260841/100260443/100260286/100259903/100259757/100259414/100258974/100258315/100258301/100258042/100257954/100257827/100257170/100256979/100256710/100256523/100256417/100256329…	91
GO:0017111	nucleoside-triphosphatase activity	84/1347	356/8468	7.51e-05	0.0031406	0.00288188	104877501/104877313/100853943/100853718/100268003/100267599/100267132/100267092/100266933/100266672/100266576/100266348/100266163/100265632/100265198/100264657/100264279/100263639/100263333/100261736/100261269/100260841/100260443/100260286/100259903/100259757/100259414/100258974/100258315/100258042/100257954/100257827/100257170/100256979/100256523/100256329/100255608/100254793/100254496/100254021…	84
GO:0004386	helicase activity	19/1347	50/8468	0.000126946	0.0045422	0.00416802	100853943/100268003/100267599/100267132/100266163/100265198/100263333/100260841/100258315/100254793/100253995/100253704/100253689/100253463/100251721/100250337/100249159/100245866/100241111	19
GO:0003727	single-stranded RNA binding	10/1347	18/8468	0.000128367	0.0045422	0.00416802	100853221/100259193/100258309/100257975/100256963/100255927/100254688/100249689/100249229/100248358	10
GO:0031491	nucleosome binding	9/1347	16/8468	0.000250352	0.00822586	0.00754821	100855220/100265845/100263009/100260775/100258920/100258688/100257369/100253546/100248958	9
GO:0004518	nuclease activity	71/1347	301/8468	0.000269597	0.00826765	0.00758657	109121434/104881668/104880226/104880218/104879243/104879209/104878995/104877359/100855388/100854796/100853908/100853298/100852839/100267650/100266202/100266136/100266109/100266066/100265759/100265514/100265469/100264904/100264769/100263032/100262605/100262439/100262176/100262165/100261911/100261849/100261767/100261298/100260830/100260602/100260332/100260323/100260189/100259416/100259211/100258470…	71
GO:0019843	rRNA binding	26/1347	83/8468	0.000328742	0.00945134	0.00867274	104878382/100853221/100853149/100264515/100263155/100262824/100260300/100259193/100258999/100258309/100257975/100256963/100256569/100255927/100254688/100253227/100251051/100250159/100249689/100248284/100247371/100243195/100242725/100242146/100241180/100232926	26
