# Supplementary material for: Transcriptome profiling of ‘Kyoho’ grape at different stages of berry development following 5-azaC treatment
Source: BMC Genomics. 2019 Nov 8;20:825. doi: 10.1186/s12864-019-6204-1 (PMC6839162; doi:10.1186/s12864-019-6204-1)
Supplement: Supplementary file 5 — Additional file 5. The information of DEGs for A5-C5. [file 12864_2019_6204_MOESM5_ESM.xlsx]

## Sheet: Dataset S1
Additional file 5: The information of DEGs for A5-C5
Gene	Log2FoldChange	pval	padj	Up/Down	Significant	GeneName	Biotype	Position	NR:Seq-id	NR:Score	NR:Evalue	NR:Description	NT:Seq-id	NT:Score	NT:Evalue	NT:Description	Uniprot:UniProtKB-AC	Uniprot:Score	Uniprot:Evalue	Uniprot:Description	COG:gene	COG:Score	COG:Eval	COG:num	Pfam:pfam_ID	Pfam:pfam_Name	Pfam:pfam_Description	GO:biological_process	GO:cellular_component	GO:molecular_function	KEGG:KO	KEGG:Description
gene:VIT_13s0019g04140	-3.06775	2.63313e-105	4.82652e-101	down	yes	LHCA1	protein_coding	chr13:5428850-5430227:+	gi|225449078|ref|XP_002275552.1|	1241	9e-170	PREDICTED: chlorophyll a-b binding protein 6, chloroplastic [Vitis vinifera]	gi|731412584|ref|XM_002275516.2|	988	0	PREDICTED: Vitis vinifera chlorophyll a-b binding protein 6A, chloroplastic-like (LOC100263275), mRNA	P12360	407	1e-141	Chlorophyll a-b binding protein 6A, chloroplastic	.	.	.	.	pfam00504	Chloroa_b-bind	Chlorophyll A-B binding protein.	GO:0009768|photosynthesis, light harvesting in photosystem I;GO:0018298|protein-chromophore linkage;GO:0009416|response to light stimulus;	GO:0009941|chloroplast envelope;GO:0009535|chloroplast thylakoid membrane;GO:0016021|integral component of membrane;GO:0009522|photosystem I;GO:0009523|photosystem II;GO:0010287|plastoglobule;	GO:0016168|chlorophyll binding;GO:0046872|metal ion binding;GO:0031409|pigment binding;	K08907	LHCA1; light-harvesting complex I chlorophyll a/b binding protein 1
gene:VIT_10s0003g02890	-2.89058	1.01496e-47	9.30214e-44	down	yes	gene:VIT_10s0003g02890	protein_coding	chr10:5014595-5015426:-	gi|359483839|ref|XP_003633024.1|	1378	0	PREDICTED: chlorophyll a-b binding protein of LHCII type 1 [Vitis vinifera]	gi|731405022|ref|XM_003632976.2|	832	0	PREDICTED: Vitis vinifera chlorophyll a-b binding protein 40, chloroplastic-like (LOC100252004), mRNA	P27495	494	4e-176	Chlorophyll a-b binding protein 40, chloroplastic	.	.	.	.	pfam00504	Chloroa_b-bind	Chlorophyll A-B binding protein.	GO:0009765|photosynthesis, light harvesting;GO:0018298|protein-chromophore linkage;	GO:0009535|chloroplast thylakoid membrane;GO:0016021|integral component of membrane;GO:0009522|photosystem I;GO:0009523|photosystem II;	GO:0016168|chlorophyll binding;GO:0046872|metal ion binding;	.	.
gene:VIT_14s0171g00100	2.78831	1.07246e-46	6.55274e-43	up	yes	gene:VIT_14s0171g00100	protein_coding	chr14:25980939-25981880:-	gi|225452130|ref|XP_002262831.1|	708	5e-91	PREDICTED: mavicyanin [Vitis vinifera]	gi|731418713|ref|XM_002262795.2|	802	0	PREDICTED: Vitis vinifera mavicyanin (LOC100252646), mRNA	O82081	104	6e-25	Uclacyanin 1	.	.	.	.	pfam02298	Cu_bind_like	Plastocyanin-like domain. This family represents a domain found in flowering plants related to the copper binding protein plastocyanin. Some members of this family may not bind copper due to the lack of key residues.	.	GO:0031225|anchored component of membrane;GO:0046658|anchored component of plasma membrane;	GO:0009055|electron carrier activity;GO:0046872|metal ion binding;	.	.
gene:VIT_11s0016g04920	2.33595	1.53493e-46	7.03384e-43	up	yes	gene:VIT_11s0016g04920	protein_coding	chr11:4233708-4234671:+	gi|225445432|ref|XP_002285052.1|	441	3e-53	PREDICTED: early nodulin-93 [Vitis vinifera]	gi|731407168|ref|XM_002285016.2|	475	0	PREDICTED: Vitis vinifera early nodulin-93 (LOC100264626), mRNA	Q02921	126	4e-36	Early nodulin-93	.	.	.	.	pfam03386	ENOD93	Early nodulin 93 ENOD93 protein.	GO:0009877|nodulation;	GO:0016021|integral component of membrane;	.	.	.
gene:VIT_03s0017g00870	3.89523	2.30106e-42	8.43569e-39	up	yes	gene:VIT_03s0017g00870	protein_coding	chr3:16023963-16025246:+	gi|731384491|ref|XP_010648156.1|	2189	0	PREDICTED: acetyl-CoA-benzylalcohol acetyltransferase-like [Vitis vinifera]	gi|731384490|ref|XM_010649854.1|	1284	0	PREDICTED: Vitis vinifera acetyl-CoA-benzylalcohol acetyltransferase-like (LOC104878920), mRNA	O64988	216	2e-63	Acetyl-CoA-benzylalcohol acetyltransferase	.	.	.	.	pfam02458	Transferase	Transferase family. This family includes a number of transferase enzymes. These include anthranilate N-hydroxycinnamoyl/benzoyltransferase that catalyses the first committed reaction of phytoalexin biosynthesis. Deacetylvindoline 4-O-acetyltransferase EC:2.3.1.107 catalyses the last step in vindoline biosynthesis is also a member of this family. The motif HXXXD is probably part of the active site…	.	.	GO:0016747|transferase activity, transferring acyl groups other than amino-acyl groups;	.	.
gene:VIT_10s0071g00770	2.73842	2.30933e-36	7.055e-33	up	yes	gene:VIT_10s0071g00770	protein_coding	chr10:17285008-17286586:+	gi|225463766|ref|XP_002267930.1|	2266	0	PREDICTED: protein ASPARTIC PROTEASE IN GUARD CELL 2 [Vitis vinifera]	gi|731405963|ref|XM_002267894.2|	1579	0	PREDICTED: Vitis vinifera protein ASPARTIC PROTEASE IN GUARD CELL 2 (LOC100261161), mRNA	Q9LHE3	601	0	Protein ASPARTIC PROTEASE IN GUARD CELL 2	.	.	.	.	pfam14541	TAXi_C	Xylanase inhibitor C-terminal. The N- and C-termini of the members of this family are jointly necessary for creating the catalytic pocket necessary for cleaving xylasnase. Phytopathogens produce xylanase that destroys plant cells, so its destruction through proteolysis is vital for plant-survival.	GO:0030163|protein catabolic process;GO:0006508|proteolysis;	.	GO:0004190|aspartic-type endopeptidase activity;GO:0003677|DNA binding;	.	.
gene:VIT_13s0139g00360	-1.77978	1.12048e-35	2.93407e-32	down	yes	gene:VIT_13s0139g00360	protein_coding	chr13:20591067-20614180:-	gi|359487196|ref|XP_002269821.2|	3630	0	PREDICTED: uncharacterized protein LOC100248068 [Vitis vinifera]	gi|731414533|ref|XM_002269785.3|	2429	0	PREDICTED: Vitis vinifera uncharacterized LOC100248068 (LOC100248068), transcript variant X1, mRNA	F4JCX9	309	2e-91	Protein LNK2	.	.	.	.	pfam09531	Ndc1_Nup	Nucleoporin protein Ndc1-Nup. Ndc1 is a nucleoporin protein that is a component of the Nuclear Pore Complex, and, in fungi, also of the Spindle Pole Body. It consists of six transmembrane segments, three lumenal loops, both concentrated at the N-terminus and cytoplasmic domains largely at the C-terminus, all of which are well conserved.	GO:0006355|regulation of transcription, DNA-templated;GO:0048511|rhythmic process;GO:0006351|transcription, DNA-templated;	GO:0005634|nucleus;	.	.	.
gene:VIT_06s0009g02830	5.19063	6.81681e-33	1.5619e-29	up	yes	gene:VIT_06s0009g02830	protein_coding	chr6:15714613-15715979:+	gi|78183426|dbj|BAE47007.1|	1364	0	flavonoid 3',5'-hydroxylase [Vitis vinifera]	gi|147862216|emb|AM436340.2|	913	0	Vitis vinifera contig VV78X279028.29, whole genome shotgun sequence	P37120	417	1e-141	Flavonoid 3',5'-hydroxylase	.	.	.	.	pfam00067	p450	Cytochrome P450. Cytochrome P450s are haem-thiolate proteins involved in the oxidative degradation of various compounds. They are particularly well known for their role in the degradation of environmental toxins and mutagens. They can be divided into 4 classes, according to the method by which electrons from NAD(P)H are delivered to the catalytic site. Sequence conservation is relatively low with…	GO:0009718|anthocyanin-containing compound biosynthetic process;	.	GO:0033772|flavonoid 3',5'-hydroxylase activity;GO:0020037|heme binding;GO:0005506|iron ion binding;	.	.
gene:VIT_01s0011g03670	2.45567	1.5159e-32	3.08737e-29	up	yes	ENDO	protein_coding	chr1:3330023-3332236:+	gi|225424003|ref|XP_002282829.1|	1536	0	PREDICTED: endonuclease 2 [Vitis vinifera]	gi|731370347|ref|XM_002282793.2|	1013	0	PREDICTED: Vitis vinifera endonuclease 2 (LOC100266396), mRNA	Q9C9G4	414	2e-143	Endonuclease 2	.	.	.	.	pfam02265	S1-P1_nuclease	S1/P1 Nuclease. This family contains both S1 and P1 nucleases (EC:3.1.30.1) which cleave RNA and single stranded DNA with no base specificity.	GO:0006308|DNA catabolic process;	.	GO:0004519|endonuclease activity;GO:0046872|metal ion binding;GO:0003676|nucleic acid binding;	.	.
gene:VIT_12s0055g01110	-2.42845	4.59177e-30	8.41671e-27	down	yes	LHCB6	protein_coding	chr12:14705491-14706714:-	gi|225447745|ref|XP_002263201.1|	1087	1e-145	PREDICTED: chlorophyll a-b binding protein CP24 10A, chloroplastic [Vitis vinifera]	gi|731410561|ref|XM_002263165.3|	1098	0	PREDICTED: Vitis vinifera chlorophyll a-b binding protein CP24 10A, chloroplastic-like (LOC100241887), mRNA	P27524	391	1e-134	Chlorophyll a-b binding protein CP24 10A, chloroplastic	.	.	.	.	pfam00504	Chloroa_b-bind	Chlorophyll A-B binding protein.	GO:0009768|photosynthesis, light harvesting in photosystem I;GO:0018298|protein-chromophore linkage;GO:0009416|response to light stimulus;	GO:0009941|chloroplast envelope;GO:0009535|chloroplast thylakoid membrane;GO:0016021|integral component of membrane;GO:0009523|photosystem II;GO:0010287|plastoglobule;	GO:0016168|chlorophyll binding;GO:0031409|pigment binding;	K08917	LHCB6; light-harvesting complex II chlorophyll a/b binding protein 6
gene:VIT_09s0002g04840	3.34219	1.32482e-29	2.20764e-26	up	yes	gene:VIT_09s0002g04840	protein_coding	chr9:4405895-4406552:-	gi|225442677|ref|XP_002284798.1|	586	1e-74	PREDICTED: thionin-like protein 2 [Vitis vinifera]	gi|731402498|ref|XM_002284762.2|	570	0	PREDICTED: Vitis vinifera thionin-like protein 2 (LOC100256715), mRNA	A8MRP4	63.2	8e-12	Thionin-like protein 2	.	.	.	.	pfam05304	DUF728	Protein of unknown function (DUF728). This family consists of several uncharacterized tobravirus proteins of unknown function.	GO:0006952|defense response;	GO:0005576|extracellular region;	.	.	.
gene:VIT_08s0040g01950	1.62797	4.26896e-28	6.52083e-25	up	yes	gene:VIT_08s0040g01950	protein_coding	chr8:13035091-13039972:+	gi|359481363|ref|XP_002280929.2|	2593	0	PREDICTED: uncharacterized protein LOC100265508 isoform X2 [Vitis vinifera]	gi|731399290|ref|XM_002280893.3|	1875	0	PREDICTED: Vitis vinifera uncharacterized LOC100265508 (LOC100265508), transcript variant X3, mRNA	Q5XIV2	53.5	5e-06	Probable E3 ubiquitin-protein ligase MARCH10	.	.	.	.	pfam12906	RINGv	RING-variant domain.	GO:0016567|protein ubiquitination;	.	GO:0016874|ligase activity;GO:0008270|zinc ion binding;	K10665	MARCH10; E3 ubiquitin-protein ligase MARCH10 [EC:2.3.2.27]
gene:VIT_08s0007g00130	-2.61826	1.01526e-26	1.43151e-23	down	yes	gene:VIT_08s0007g00130	protein_coding	chr8:14518534-14521575:+	gi|225440324|ref|XP_002263599.1|	3155	0	PREDICTED: heat shock cognate 70 kDa protein 2 [Vitis vinifera]	gi|731401489|ref|XM_002263563.2|	2254	0	PREDICTED: Vitis vinifera heat shock cognate 70 kDa protein 1-like (LOC100259551), mRNA	P27322	1164	0	Heat shock cognate 70 kDa protein 2	.	.	.	.	pfam00012	HSP70	Hsp70 protein. Hsp70 chaperones help to fold many proteins. Hsp70 assisted folding involves repeated cycles of substrate binding and release. Hsp70 activity is ATP dependent. Hsp70 proteins are made up of two regions: the amino terminus is the ATPase domain and the carboxyl terminus is the substrate binding region.	.	.	GO:0005524|ATP binding;	.	.
gene:VIT_04s0079g00690	8.48353	1.22534e-26	1.60432e-23	up	yes	gene:VIT_04s0079g00690	protein_coding	chr4:11505001-11507285:-	gi|526117830|ref|NP_001267869.1|	1121	5e-153	glutathione S-transferase [Vitis vinifera]	gi|224038271|gb|FJ645770.1|	815	0	Vitis amurensis glutathione S-transferase (GST4) mRNA, complete cds	Q9FE46	271	3e-89	Glutathione S-transferase F12	.	.	.	.	pfam02798	GST_N	Glutathione S-transferase, N-terminal domain. Function: conjugation of reduced glutathione to a variety of targets. Also included in the alignment, but are not GSTs: * S-crystallins from squid. Similarity to GST previously noted. * Eukaryotic elongation factors 1-gamma. Not known to have GST activity; similarity not previously recognized. * HSP26 family of stress-related proteins. including auxin…	GO:0046283|anthocyanin-containing compound metabolic process;GO:0006749|glutathione metabolic process;GO:1900384|regulation of flavonol biosynthetic process;GO:0009636|response to toxic substance;GO:0009407|toxin catabolic process;	GO:0005737|cytoplasm;GO:0005829|cytosol;GO:0005634|nucleus;GO:0009705|plant-type vacuole membrane;	GO:0043169|cation binding;GO:0004364|glutathione transferase activity;	K00799	GST, gst; glutathione S-transferase [EC:2.5.1.18]
gene:VIT_13s0019g02040	-1.27863	4.91276e-26	6.0034e-23	down	yes	gene:VIT_13s0019g02040	protein_coding	chr13:3340757-3343141:-	gi|225449434|ref|XP_002278015.1|	3262	0	PREDICTED: L-type lectin-domain containing receptor kinase S.4 [Vitis vinifera]	gi|731412942|ref|XM_002277979.2|	2375	0	PREDICTED: Vitis vinifera L-type lectin-domain containing receptor kinase S.4 (LOC100263312), mRNA	Q9M2S4	768	0	L-type lectin-domain containing receptor kinase S.4	YAR019c	116	9e-26	COG0515	pfam00139	Lectin_legB	Legume lectin domain.	GO:0042742|defense response to bacterium;GO:0002229|defense response to oomycetes;	GO:0016021|integral component of membrane;GO:0005886|plasma membrane;	GO:0005524|ATP binding;GO:0030246|carbohydrate binding;GO:0004674|protein serine/threonine kinase activity;	.	.
gene:VIT_17s0000g05070	-1.23792	1.47259e-25	1.68703e-22	down	yes	gene:VIT_17s0000g05070	protein_coding	chr17:5544541-5548234:-	gi|225456559|ref|XP_002264600.1|	2454	0	PREDICTED: protein COBRA [Vitis vinifera]	gi|731426054|ref|XM_002264564.3|	1809	0	PREDICTED: Vitis vinifera protein COBRA (LOC100263971), mRNA	Q94KT8	764	0	Protein COBRA	.	.	.	.	pfam04833	COBRA	COBRA-like protein. Family of plant proteins are designated COBRA-like (COBL) proteins. The 12 Arabidopsis members of the family are all GPI-liked. Some members of this family are annotated as phytochelatin synthase, but these annotations are incorrect.	GO:0010215|cellulose microfibril organization;GO:0009825|multidimensional cell growth;GO:0009651|response to salt stress;	GO:0031225|anchored component of membrane;GO:0046658|anchored component of plasma membrane;GO:0009897|external side of plasma membrane;GO:0016328|lateral plasma membrane;GO:0009930|longitudinal side of cell surface;GO:0009505|plant-type cell wall;GO:0005886|plasma membrane;	.	.	.
gene:VIT_18s0089g01170	-1.77995	3.38693e-25	3.6519e-22	down	yes	LHCB5	protein_coding	chr18:29067665-29070719:-	gi|225459918|ref|XP_002264295.1|	1216	2e-163	PREDICTED: chlorophyll a-b binding protein CP26, chloroplastic [Vitis vinifera]	gi|731431565|ref|XM_002264259.3|	1107	0	PREDICTED: Vitis vinifera chlorophyll a-b binding protein CP26, chloroplastic (LOC100246457), mRNA	Q9XF89	410	2e-140	Chlorophyll a-b binding protein CP26, chloroplastic	.	.	.	.	pfam00504	Chloroa_b-bind	Chlorophyll A-B binding protein.	GO:0010196|nonphotochemical quenching;GO:0015979|photosynthesis;GO:0009768|photosynthesis, light harvesting in photosystem I;GO:0010207|photosystem II assembly;GO:0018298|protein-chromophore linkage;GO:0009637|response to blue light;GO:0010218|response to far red light;GO:0010114|response to red light;	GO:0009507|chloroplast;GO:0009941|chloroplast envelope;GO:0009534|chloroplast thylakoid;GO:0009535|chloroplast thylakoid membrane;GO:0016021|integral component of membrane;GO:0016020|membrane;GO:0009522|photosystem I;GO:0009783|photosystem II antenna complex;GO:0010287|plastoglobule;GO:0009517|PSII associated light-harvesting complex II;GO:0009579|thylakoid;GO:0042651|thylakoid membrane;	GO:0016168|chlorophyll binding;GO:0046872|metal ion binding;GO:0031409|pigment binding;	K08916	LHCB5; light-harvesting complex II chlorophyll a/b binding protein 5
gene:VIT_07s0104g00350	3.06962	5.94957e-24	6.05865e-21	up	yes	EDL3	protein_coding	chr7:1609887-1611171:+	gi|731395314|ref|XP_002276328.2|	1733	0	PREDICTED: EID1-like F-box protein 3 [Vitis vinifera]	gi|731395313|ref|XM_002276292.2|	1285	0	PREDICTED: Vitis vinifera EID1-like F-box protein 3 (LOC100247629), mRNA	Q93ZT5	346	1e-115	EID1-like F-box protein 3	.	.	.	.	pfam12937	F-box-like	F-box-like. This is an F-box-like family.	GO:0009738|abscisic acid-activated signaling pathway;GO:0010029|regulation of seed germination;GO:0009737|response to abscisic acid;GO:0006970|response to osmotic stress;GO:0009651|response to salt stress;GO:0009414|response to water deprivation;GO:0010228|vegetative to reproductive phase transition of meristem;	GO:0005634|nucleus;	.	.	.
gene:VIT_17s0000g07190	-2.61947	8.05633e-24	7.77223e-21	down	yes	gene:VIT_17s0000g07190	protein_coding	chr17:7995181-7998696:+	gi|731424802|ref|XP_010663020.1|	4331	0	PREDICTED: heat shock protein 101 isoform X1 [Vitis vinifera]	gi|731424801|ref|XM_010664718.1|	2937	0	PREDICTED: Vitis vinifera heat shock protein 101 (HSP101), transcript variant X1, mRNA	P42730	1496	0	Chaperone protein ClpB1	slr1641	842	0	COG0542	pfam07724	AAA_2	AAA domain (Cdc48 subfamily). This Pfam entry includes some of the AAA proteins not detected by the pfam00004 model.	GO:0045727|positive regulation of translation;GO:0019538|protein metabolic process;GO:0043335|protein unfolding;GO:0009408|response to heat;GO:0009644|response to high light intensity;GO:0042542|response to hydrogen peroxide;	GO:0009941|chloroplast envelope;GO:0009570|chloroplast stroma;GO:0005829|cytosol;GO:0005634|nucleus;	GO:0005524|ATP binding;	K03695	clpB; ATP-dependent Clp protease ATP-binding subunit ClpB
gene:VIT_18s0041g01230	-1.3088	5.62116e-23	5.15179e-20	down	yes	gene:VIT_18s0041g01230	protein_coding	chr18:25847216-25853530:+	gi|225460328|ref|XP_002282802.1|	3346	0	PREDICTED: stromal 70 kDa heat shock-related protein, chloroplastic-like [Vitis vinifera]	gi|731431270|ref|XM_002282766.2|	2429	0	PREDICTED: Vitis vinifera stromal 70 kDa heat shock-related protein, chloroplastic-like (LOC100248235), mRNA	Q02028	1075	0	Stromal 70 kDa heat shock-related protein, chloroplastic	alr1742	860	0	COG0443	pfam00012	HSP70	Hsp70 protein. Hsp70 chaperones help to fold many proteins. Hsp70 assisted folding involves repeated cycles of substrate binding and release. Hsp70 activity is ATP dependent. Hsp70 proteins are made up of two regions: the amino terminus is the ATPase domain and the carboxyl terminus is the substrate binding region.	GO:0006457|protein folding;	GO:0009570|chloroplast stroma;	GO:0005524|ATP binding;	.	.
gene:VIT_12s0028g00320	-1.93398	1.19416e-21	1.04233e-18	down	yes	gene:VIT_12s0028g00320	protein_coding	chr12:931774-932592:-	gi|225446831|ref|XP_002283566.1|	1358	0	PREDICTED: chlorophyll a-b binding protein of LHCII type 1 [Vitis vinifera]	gi|731409252|ref|XM_002283530.3|	819	0	PREDICTED: Vitis vinifera chlorophyll a-b binding protein 40, chloroplastic-like (LOC100250504), mRNA	P27495	481	3e-171	Chlorophyll a-b binding protein 40, chloroplastic	.	.	.	.	pfam00504	Chloroa_b-bind	Chlorophyll A-B binding protein.	GO:0009765|photosynthesis, light harvesting;GO:0018298|protein-chromophore linkage;	GO:0009535|chloroplast thylakoid membrane;GO:0016021|integral component of membrane;GO:0009522|photosystem I;GO:0009523|photosystem II;	GO:0016168|chlorophyll binding;GO:0046872|metal ion binding;	.	.
gene:VIT_15s0024g00040	-1.53492	1.61136e-21	1.34256e-18	down	yes	LHCA3	protein_coding	chr15:124100-125350:+	gi|225436257|ref|XP_002273201.1|	1173	2e-158	PREDICTED: chlorophyll a-b binding protein 8, chloroplastic [Vitis vinifera]	gi|731419954|ref|XM_002273165.3|	1061	0	PREDICTED: Vitis vinifera chlorophyll a-b binding protein 8, chloroplastic (LOC100232927), mRNA	Q9SY97	395	5e-136	Photosystem I chlorophyll a/b-binding protein 3-1, chloroplastic	.	.	.	.	pfam00504	Chloroa_b-bind	Chlorophyll A-B binding protein.	GO:0009768|photosynthesis, light harvesting in photosystem I;GO:0018298|protein-chromophore linkage;GO:0009409|response to cold;GO:0009735|response to cytokinin;GO:0009644|response to high light intensity;GO:0009645|response to low light intensity stimulus;	GO:0009507|chloroplast;GO:0009941|chloroplast envelope;GO:0009534|chloroplast thylakoid;GO:0009535|chloroplast thylakoid membrane;GO:0016021|integral component of membrane;GO:0016020|membrane;GO:0009522|photosystem I;GO:0010287|plastoglobule;GO:0009579|thylakoid;	GO:0016168|chlorophyll binding;GO:0046872|metal ion binding;GO:0031409|pigment binding;	K08909	LHCA3; light-harvesting complex I chlorophyll a/b binding protein 3
gene:VIT_06s0009g03010	2.75515	3.79153e-21	2.89578e-18	up	yes	gene:VIT_06s0009g03010	protein_coding	chr6:16048722-16050400:+	gi|731393573|ref|XP_010651525.1|	1828	0	PREDICTED: flavonoid 3',5'-hydroxylase 2 [Vitis vinifera]	gi|731393564|ref|XR_786048.1|	1289	0	PREDICTED: Vitis vinifera flavonoid 3',5'-hydroxylase 2-like (LOC100241335), misc_RNA	P48419	578	0	Flavonoid 3',5'-hydroxylase 2	alr1450	124	2e-30	COG2124	pfam00067	p450	Cytochrome P450. Cytochrome P450s are haem-thiolate proteins involved in the oxidative degradation of various compounds. They are particularly well known for their role in the degradation of environmental toxins and mutagens. They can be divided into 4 classes, according to the method by which electrons from NAD(P)H are delivered to the catalytic site. Sequence conservation is relatively low with…	GO:0009718|anthocyanin-containing compound biosynthetic process;	GO:0005783|endoplasmic reticulum;	GO:0033772|flavonoid 3',5'-hydroxylase activity;GO:0020037|heme binding;GO:0005506|iron ion binding;	.	.
gene:VIT_18s0001g01060	1.82932	3.63954e-21	2.89578e-18	up	yes	gene:VIT_18s0001g01060	protein_coding	chr18:1727361-1728295:-	gi|302141725|emb|CBI18928.3|	704	6e-90	unnamed protein product [Vitis vinifera]	gi|731427873|ref|XM_002285860.3|	935	0	PREDICTED: Vitis vinifera E3 ubiquitin-protein ligase ATL23 (LOC100267702), mRNA	Q8L9W3	147	1e-41	E3 ubiquitin-protein ligase ATL23	.	.	.	.	pfam13639	zf-RING_2	Ring finger domain.	GO:0043161|proteasome-mediated ubiquitin-dependent protein catabolic process;GO:0016567|protein ubiquitination;	GO:0016021|integral component of membrane;	GO:0016874|ligase activity;GO:0061630|ubiquitin protein ligase activity;GO:0004842|ubiquitin-protein transferase activity;GO:0008270|zinc ion binding;	K19037	ATL23; E3 ubiquitin-protein ligase ATL23 [EC:2.3.2.27]
gene:VIT_06s0004g00240	-1.25403	9.60528e-21	7.04259e-18	down	yes	gene:VIT_06s0004g00240	protein_coding	chr6:369013-374661:+	gi|225435794|ref|XP_002285746.1|	2902	0	PREDICTED: ruBisCO large subunit-binding protein subunit beta, chloroplastic [Vitis vinifera]	gi|731393260|ref|XM_002285710.2|	2107	0	PREDICTED: Vitis vinifera ruBisCO large subunit-binding protein subunit beta, chloroplastic (LOC100263832), transcript variant X1, mRNA	P08927	997	0	RuBisCO large subunit-binding protein subunit beta, chloroplastic	alr1896	593	0	COG0459	pfam00118	Cpn60_TCP1	TCP-1/cpn60 chaperonin family. This family includes members from the HSP60 chaperone family and the TCP-1 (T-complex protein) family.	GO:0042026|protein refolding;	GO:0009507|chloroplast;	GO:0005524|ATP binding;	.	.
gene:VIT_08s0007g06710	-1.57765	1.75273e-20	1.23567e-17	down	yes	gene:VIT_08s0007g06710	protein_coding	chr8:20386774-20388226:-	gi|225441489|ref|XP_002280154.1|	1538	0	PREDICTED: activator of 90 kDa heat shock protein ATPase homolog [Vitis vinifera]	gi|731400210|ref|XM_002280118.2|	1245	0	PREDICTED: Vitis vinifera activator of 90 kDa heat shock protein ATPase homolog (LOC100250457), mRNA	Q8BK64	157	2e-42	Activator of 90 kDa heat shock protein ATPase homolog 1	SPBC1711.08	85.1	2e-17	COG5580	pfam09229	Aha1_N	Activator of Hsp90 ATPase, N-terminal. Members of this family, which are predominantly found in the protein 'Activator of Hsp90 ATPase' adopt a secondary structure consisting of an N-terminal alpha-helix leading into a four-stranded meandering antiparallel beta-sheet, followed by a C-terminal alpha-helix. The two helices are packed together, with the beta-sheet curving around them. They bind to t…	GO:0006457|protein folding;GO:0006950|response to stress;	GO:0005913|cell-cell adherens junction;GO:0005737|cytoplasm;GO:0005829|cytosol;GO:0005783|endoplasmic reticulum;GO:0070062|extracellular exosome;	GO:0001671|ATPase activator activity;GO:0098641|cadherin binding involved in cell-cell adhesion;GO:0051087|chaperone binding;	.	.
gene:VIT_08s0058g01000	1.4824	1.91708e-20	1.30148e-17	up	yes	gene:VIT_08s0058g01000	protein_coding	chr8:10345439-10349930:+	gi|359481247|ref|XP_002266426.2|	2176	0	PREDICTED: aspartate aminotransferase, mitochondrial [Vitis vinifera]	gi|731398721|ref|XM_002266390.3|	1500	0	PREDICTED: Vitis vinifera aspartate aminotransferase, mitochondrial (LOC100243028), mRNA	P46643	607	0	Aspartate aminotransferase, mitochondrial	SPBC725.01	365	4e-119	COG1448	pfam00155	Aminotran_1_2	Aminotransferase class I and II.	GO:0006103|2-oxoglutarate metabolic process;GO:0006531|aspartate metabolic process;GO:0009058|biosynthetic process;GO:0006536|glutamate metabolic process;GO:0046686|response to cadmium ion;	GO:0005759|mitochondrial matrix;GO:0005739|mitochondrion;	GO:0005507|copper ion binding;GO:0042802|identical protein binding;GO:0004069|L-aspartate:2-oxoglutarate aminotransferase activity;GO:0080130|L-phenylalanine:2-oxoglutarate aminotransferase activity;GO:0030170|pyridoxal phosphate binding;	K14455	GOT2; aspartate aminotransferase, mitochondrial [EC:2.6.1.1]
gene:VIT_16s0022g00510	-2.77493	4.21821e-20	2.76142e-17	down	yes	gene:VIT_16s0022g00510	protein_coding	chr16:11604847-11606213:+	gi|225466111|ref|XP_002267332.1|	642	1e-80	PREDICTED: 23.6 kDa heat shock protein, mitochondrial [Vitis vinifera]	gi|731423272|ref|XM_002267296.2|	819	0	PREDICTED: Vitis vinifera 23.6 kDa heat shock protein, mitochondrial (LOC100253548), mRNA	Q96331	150	1e-42	23.6 kDa heat shock protein, mitochondrial	TM0374	65.5	2e-12	COG0071	pfam00011	HSP20	Hsp20/alpha crystallin family.	GO:0046686|response to cadmium ion;	GO:0005739|mitochondrion;	.	K13993	HSP20; HSP20 family protein
gene:VIT_05s0049g01760	-1.21368	5.8423e-20	3.69273e-17	down	yes	PGR5	protein_coding	chr5:9207738-9208604:+	gi|225433241|ref|XP_002285437.1|	671	1e-86	PREDICTED: protein PROTON GRADIENT REGULATION 5, chloroplastic [Vitis vinifera]	gi|731389855|ref|XM_002285401.2|	721	0	PREDICTED: Vitis vinifera protein PROTON GRADIENT REGULATION 5, chloroplastic (LOC100254512), mRNA	Q9SL05	177	3e-54	Protein PROTON GRADIENT REGULATION 5, chloroplastic	.	.	.	.	pfam12785	VESA1_N	Variant erythrocyte surface antigen-1. This family represents the N-terminal of the variant erythrocyte surface antigen 1, versions a and b, of Babesia. Babesia bovis is a tick-borne, intra-erythrocytic, protozoal parasite of cattle that shares many lifestyle parallels with the most virulent of the human malarial parasites, Plasmodium falciparum. Babesia uses antigenic variation to establish cons…	GO:0071484|cellular response to light intensity;GO:0010117|photoprotection;GO:0009773|photosynthetic electron transport in photosystem I;GO:0009644|response to high light intensity;GO:0009414|response to water deprivation;	GO:0009507|chloroplast;GO:0009534|chloroplast thylakoid;GO:0009535|chloroplast thylakoid membrane;	GO:0009055|electron carrier activity;	.	.
gene:VIT_01s0146g00150	-2.9548	6.37299e-20	3.8939e-17	down	yes	gene:VIT_01s0146g00150	protein_coding	chr1:21937512-21939274:-	gi|526117595|ref|NP_001268065.1|	2231	0	uncharacterized protein LOC100260747 [Vitis vinifera]	gi|147790796|emb|AM469471.2|	1415	0	Vitis vinifera contig VV78X090243.7, whole genome shotgun sequence	O65373	74.3	1e-13	BAG family molecular chaperone regulator 5, mitochondrial	.	.	.	.	pfam02179	BAG	BAG domain. Domain present in Hsp70 regulators.	.	GO:0005739|mitochondrion;	.	.	.
gene:VIT_08s0217g00090	-1.45782	6.95977e-20	4.11524e-17	down	yes	ATERDJ3A	protein_coding	chr8:8204077-8210204:+	gi|731398617|ref|XP_002270607.2|	2643	0	PREDICTED: dnaJ protein ERDJ3A isoform X1 [Vitis vinifera]	gi|731398616|ref|XM_002270571.2|	2136	0	PREDICTED: Vitis vinifera dnaJ protein ERDJ3A (LOC100260777), transcript variant X1, mRNA	Q9SR96	484	6e-161	DnaJ protein ERDJ3A	Cj1229	87.4	6e-18	COG2214	pfam00226	DnaJ	DnaJ domain. DnaJ domains (J-domains) are associated with hsp70 heat-shock system and it is thought that this domain mediates the interaction. DnaJ-domain is therefore part of a chaperone (protein folding) system. The T-antigens, although not in Prosite are confirmed as DnaJ containing domains from literature.	GO:0034605|cellular response to heat;GO:0009860|pollen tube growth;GO:0009408|response to heat;	GO:0005788|endoplasmic reticulum lumen;GO:0009506|plasmodesma;	GO:0016491|oxidoreductase activity;	.	.
gene:VIT_16s0050g01150	-2.92182	9.29425e-20	5.20515e-17	down	yes	gene:VIT_16s0050g01150	protein_coding	chr16:18054147-18057201:+	gi|225464589|ref|XP_002274022.1|	3247	0	PREDICTED: heat shock protein 83-like [Vitis vinifera]	gi|731423944|ref|XM_002273986.2|	2368	0	PREDICTED: Vitis vinifera heat shock protein 83-like (LOC100257736), mRNA	P51819	1176	0	Heat shock protein 83	SPAC926.04c	583	0	COG0326	pfam00183	HSP90	Hsp90 protein.	GO:0006457|protein folding;GO:0006950|response to stress;	GO:0005737|cytoplasm;	GO:0005524|ATP binding;	.	.
gene:VIT_19s0015g01000	-1.44497	9.37098e-20	5.20515e-17	down	yes	gene:VIT_19s0015g01000	protein_coding	chr19:9081946-9084990:+	gi|731433372|ref|XP_002267586.3|	1693	0	PREDICTED: E3 ubiquitin-protein ligase At4g11680 [Vitis vinifera]	gi|731433371|ref|XM_002267550.3|	2309	0	PREDICTED: Vitis vinifera E3 ubiquitin-protein ligase At4g11680 (LOC100260079), mRNA	Q93Z92	107	2e-23	E3 ubiquitin-protein ligase At4g11680	.	.	.	.	pfam13639	zf-RING_2	Ring finger domain.	GO:0043161|proteasome-mediated ubiquitin-dependent protein catabolic process;	GO:0016021|integral component of membrane;GO:0005774|vacuolar membrane;	GO:0016874|ligase activity;GO:0061630|ubiquitin protein ligase activity;GO:0008270|zinc ion binding;	.	.
gene:VIT_01s0010g03620	-1.3783	1.30823e-19	7.05291e-17	down	yes	LHCA2	protein_coding	chr1:20954792-20957007:-	gi|731376404|ref|XP_010655886.1|	1342	0	PREDICTED: chlorophyll a-b binding protein, chloroplastic [Vitis vinifera]	gi|731376403|ref|XM_010657584.1|	1077	0	PREDICTED: Vitis vinifera chlorophyll a-b binding protein, chloroplastic (LOC100266036), mRNA	P13869	464	4e-163	Chlorophyll a-b binding protein, chloroplastic	.	.	.	.	pfam00504	Chloroa_b-bind	Chlorophyll A-B binding protein.	GO:0009765|photosynthesis, light harvesting;GO:0018298|protein-chromophore linkage;	GO:0009535|chloroplast thylakoid membrane;GO:0016021|integral component of membrane;GO:0009522|photosystem I;GO:0009523|photosystem II;	GO:0016168|chlorophyll binding;GO:0046872|metal ion binding;	.	.
gene:VIT_08s0007g02190	-1.59369	1.81165e-19	9.48786e-17	down	yes	gene:VIT_08s0007g02190	protein_coding	chr8:16224845-16226090:+	gi|225440674|ref|XP_002279834.1|	1414	0	PREDICTED: chlorophyll a-b binding protein CP29.1, chloroplastic [Vitis vinifera]	gi|731401102|ref|XM_002279798.2|	1074	0	PREDICTED: Vitis vinifera chlorophyll a-b binding protein CP29.2, chloroplastic-like (LOC100266604), mRNA	Q9XF88	454	2e-158	Chlorophyll a-b binding protein CP29.2, chloroplastic	.	.	.	.	pfam00504	Chloroa_b-bind	Chlorophyll A-B binding protein.	GO:0009768|photosynthesis, light harvesting in photosystem I;GO:0018298|protein-chromophore linkage;GO:0009637|response to blue light;GO:0009735|response to cytokinin;GO:0010218|response to far red light;GO:0010114|response to red light;	GO:0009507|chloroplast;GO:0009941|chloroplast envelope;GO:0009534|chloroplast thylakoid;GO:0009535|chloroplast thylakoid membrane;GO:0016021|integral component of membrane;GO:0016020|membrane;GO:0009522|photosystem I;GO:0009523|photosystem II;GO:0010287|plastoglobule;GO:0009579|thylakoid;	GO:0016168|chlorophyll binding;GO:0046872|metal ion binding;GO:0031409|pigment binding;	K08915	LHCB4; light-harvesting complex II chlorophyll a/b binding protein 4
gene:VIT_06s0080g00920	-2.28717	4.85022e-19	2.46957e-16	down	yes	PSAO	protein_coding	chr6:21010671-21012309:+	gi|225464874|ref|XP_002273037.1|	698	2e-90	PREDICTED: photosystem I subunit O [Vitis vinifera]	gi|731394505|ref|XM_002273001.3|	704	0	PREDICTED: Vitis vinifera photosystem I subunit O (LOC100244962), mRNA	Q949Q5	198	2e-62	Photosystem I subunit O	.	.	.	.	pfam08223	PaaX_C	PaaX-like protein C-terminal domain. This family contains proteins that are similar to the product of the paaX gene of Escherichia coli. This protein is involved in the regulation of expression of a group of proteins known to participate in the metabolizm of phenylacetic acid.	GO:0009768|photosynthesis, light harvesting in photosystem I;GO:0009767|photosynthetic electron transport chain;	GO:0009507|chloroplast;GO:0009535|chloroplast thylakoid membrane;GO:0016021|integral component of membrane;GO:0009522|photosystem I;GO:0009579|thylakoid;	.	K14332	psaO; photosystem I subunit PsaO
gene:VIT_06s0004g00610	-1.22275	7.94696e-19	3.93697e-16	down	yes	ACD1-LIKE	protein_coding	chr6:769211-772779:-	gi|359478456|ref|XP_002283592.2|	2704	0	PREDICTED: protochlorophyllide-dependent translocon component 52, chloroplastic [Vitis vinifera]	gi|731393202|ref|XM_002283556.3|	1639	0	PREDICTED: Vitis vinifera protochlorophyllide-dependent translocon component 52, chloroplastic (LOC100263831), mRNA	Q8W496	689	0	Protochlorophyllide-dependent translocon component 52, chloroplastic	alr4354	261	4e-79	COG4638	pfam08417	PaO	Pheophorbide a oxygenase. This domain is found in bacterial and plant proteins to the C-terminus of a Rieske 2Fe-2S domain (pfam00355). One of the proteins the domain is found in is Pheophorbide a oxygenase (PaO) which seems to be a key regulator of chlorophyll catabolism. Arabidopsis PaO (AtPaO) is a Rieske-type 2Fe-2S enzyme that is identical to Arabidopsis accelerated cell death 1 and homologo…	GO:0015031|protein transport;	GO:0009507|chloroplast;GO:0009941|chloroplast envelope;GO:0009706|chloroplast inner membrane;GO:0016021|integral component of membrane;GO:0009536|plastid;	GO:0051537|2 iron, 2 sulfur cluster binding;GO:0010277|chlorophyllide a oxygenase [overall] activity;GO:0046872|metal ion binding;	.	.
gene:VIT_11s0016g02380	2.32331	1.35349e-18	6.52883e-16	up	yes	ACO1	protein_coding	chr11:1906308-1907599:-	gi|731406571|ref|XP_002279746.3|	1654	0	PREDICTED: 1-aminocyclopropane-1-carboxylate oxidase 1 [Vitis vinifera]	gi|731406570|ref|XM_002279710.3|	1050	0	PREDICTED: Vitis vinifera 1-aminocyclopropane-1-carboxylate oxidase 1 (LOC100257676), mRNA	Q9ZUN4	476	3e-167	1-aminocyclopropane-1-carboxylate oxidase 1	PA4191	107	1e-25	COG3491	pfam03171	2OG-FeII_Oxy	2OG-Fe(II) oxygenase superfamily. This family contains members of the 2-oxoglutarate (2OG) and Fe(II)-dependent oxygenase superfamily. This family includes the C-terminal of prolyl 4-hydroxylase alpha subunit. The holoenzyme has the activity EC:1.14.11.2 catalyzing the reaction: Procollagen L-proline + 2-oxoglutarate + O2 <=> procollagen trans- 4-hydroxy-L-proline + succinate + CO2. The full enzy…	GO:0071398|cellular response to fatty acid;GO:0071281|cellular response to iron ion;GO:0071732|cellular response to nitric oxide;GO:0051365|cellular response to potassium ion starvation;GO:0006952|defense response;GO:0009693|ethylene biosynthetic process;	.	GO:0009815|1-aminocyclopropane-1-carboxylate oxidase activity;GO:0031418|L-ascorbic acid binding;GO:0046872|metal ion binding;	K05933	E1.14.17.4; aminocyclopropanecarboxylate oxidase [EC:1.14.17.4]
gene:VIT_09s0018g01680	-1.90199	1.43173e-18	6.72913e-16	down	yes	gene:VIT_09s0018g01680	protein_coding	chr9:18991810-19000439:+	gi|731403654|ref|XP_010655140.1|	2836	0	PREDICTED: uncharacterized protein LOC100262159 isoform X1 [Vitis vinifera]	gi|731403653|ref|XM_010656838.1|	1956	0	PREDICTED: Vitis vinifera uncharacterized LOC100262159 (LOC100262159), transcript variant X1, mRNA	.	.	.	.	.	.	.	.	pfam01602	Adaptin_N	Adaptin N terminal region. This family consists of the N terminal region of various alpha, beta and gamma subunits of the AP-1, AP-2 and AP-3 adaptor protein complexes. The adaptor protein (AP) complexes are involved in the formation of clathrin-coated pits and vesicles. The N-terminal region of the various adaptor proteins (APs) is constant by comparison to the C-terminal which is variable withi…	.	.	.	.	.
gene:VIT_06s0004g04470	-2.27293	1.88395e-18	8.63321e-16	down	yes	gene:VIT_06s0004g04470	protein_coding	chr6:5418191-5420677:+	gi|225434994|ref|XP_002284063.1|	3156	0	PREDICTED: heat shock cognate 70 kDa protein 2 [Vitis vinifera]	gi|731392257|ref|XM_002284027.2|	2198	0	PREDICTED: Vitis vinifera heat shock cognate 70 kDa protein 2-like (LOC100265651), mRNA	P27322	1164	0	Heat shock cognate 70 kDa protein 2	.	.	.	.	pfam00012	HSP70	Hsp70 protein. Hsp70 chaperones help to fold many proteins. Hsp70 assisted folding involves repeated cycles of substrate binding and release. Hsp70 activity is ATP dependent. Hsp70 proteins are made up of two regions: the amino terminus is the ATPase domain and the carboxyl terminus is the substrate binding region.	.	.	GO:0005524|ATP binding;	.	.
gene:VIT_19s0014g00160	-2.45606	2.19927e-18	9.83234e-16	down	yes	gene:VIT_19s0014g00160	protein_coding	chr19:150633-151462:-	gi|225461832|ref|XP_002285646.1|	1391	0	PREDICTED: chlorophyll a-b binding protein of LHCII type 1 [Vitis vinifera]	gi|731431781|ref|XM_002285610.3|	830	0	PREDICTED: Vitis vinifera chlorophyll a-b binding protein 40, chloroplastic-like (LOC100245214), mRNA	P27495	506	0	Chlorophyll a-b binding protein 40, chloroplastic	.	.	.	.	pfam00504	Chloroa_b-bind	Chlorophyll A-B binding protein.	GO:0009765|photosynthesis, light harvesting;GO:0018298|protein-chromophore linkage;	GO:0009535|chloroplast thylakoid membrane;GO:0016021|integral component of membrane;GO:0009522|photosystem I;GO:0009523|photosystem II;	GO:0016168|chlorophyll binding;GO:0046872|metal ion binding;	.	.
gene:VIT_16s0022g00670	-2.31036	3.43477e-18	1.49903e-15	down	yes	gene:VIT_16s0022g00670	protein_coding	chr16:12049399-12054187:+	gi|225466093|ref|XP_002265534.1|	3376	0	PREDICTED: beta-fructofuranosidase, soluble isoenzyme I-like [Vitis vinifera]	gi|731423237|ref|XM_002265498.2|	2494	0	PREDICTED: Vitis vinifera beta-fructofuranosidase, soluble isoenzyme I-like (LOC100256970), mRNA	P80065	867	0	Beta-fructofuranosidase, soluble isoenzyme I	BS_sacC	166	4e-42	COG1621	pfam00251	Glyco_hydro_32N	Glycosyl hydrolases family 32 N-terminal domain. This domain corresponds to the N-terminal domain of glycosyl hydrolase family 32 which forms a five bladed beta propeller structure.	GO:0005975|carbohydrate metabolic process;	GO:0005773|vacuole;	GO:0004575|sucrose alpha-glucosidase activity;	.	.
gene:VIT_01s0026g00900	-1.33141	4.08469e-18	1.74122e-15	down	yes	gene:VIT_01s0026g00900	protein_coding	chr1:9784843-9786152:-	gi|731374366|ref|XP_002267298.2|	1739	0	PREDICTED: metalloendoproteinase 1 [Vitis vinifera]	gi|147773982|emb|AM442180.2|	1288	0	Vitis vinifera contig VV78X054778.6, whole genome shotgun sequence	O04529	362	5e-120	Metalloendoproteinase 2-MMP	.	.	.	.	pfam00413	Peptidase_M10	Matrixin. The members of this family are enzymes that cleave peptides. These proteases require zinc for catalysis.	GO:0080186|developmental vegetative growth;GO:0007275|multicellular organismal development;GO:1900056|negative regulation of leaf senescence;GO:2000028|regulation of photoperiodism, flowering;GO:0046686|response to cadmium ion;GO:0009753|response to jasmonic acid;GO:0009651|response to salt stress;	GO:0031225|anchored component of membrane;GO:0031012|extracellular matrix;GO:0005886|plasma membrane;	GO:0004222|metalloendopeptidase activity;GO:0008270|zinc ion binding;	.	.
gene:VIT_17s0000g06350	-1.88687	8.22545e-18	3.42665e-15	down	yes	LHCA4	protein_coding	chr17:6886280-6887463:-	gi|225457389|ref|XP_002284856.1|	1336	0	PREDICTED: chlorophyll a-b binding protein 4, chloroplastic [Vitis vinifera]	gi|731425716|ref|XM_002284820.3|	932	0	PREDICTED: Vitis vinifera chlorophyll a-b binding protein 4, chloroplastic (LOC100232934), mRNA	P27521	446	5e-157	Chlorophyll a-b binding protein 4, chloroplastic	.	.	.	.	pfam00504	Chloroa_b-bind	Chlorophyll A-B binding protein.	GO:0009768|photosynthesis, light harvesting in photosystem I;GO:0018298|protein-chromophore linkage;GO:0009409|response to cold;GO:0009644|response to high light intensity;GO:0080167|response to karrikin;GO:0009645|response to low light intensity stimulus;	GO:0009507|chloroplast;GO:0009941|chloroplast envelope;GO:0009534|chloroplast thylakoid;GO:0009535|chloroplast thylakoid membrane;GO:0016021|integral component of membrane;GO:0016020|membrane;GO:0009522|photosystem I;GO:0010287|plastoglobule;GO:0009579|thylakoid;	GO:0016168|chlorophyll binding;GO:0046872|metal ion binding;GO:0031409|pigment binding;	K08910	LHCA4; light-harvesting complex I chlorophyll a/b binding protein 4
gene:VIT_03s0038g03920	1.55479	1.15186e-17	4.69193e-15	up	yes	gene:VIT_03s0038g03920	protein_coding	chr3:2868502-2872580:+	gi|297744471|emb|CBI37733.3|	4762	0	unnamed protein product [Vitis vinifera]	gi|731382583|ref|XM_002279863.2|	3073	0	PREDICTED: Vitis vinifera glutamate receptor 3.2 (LOC100241875), mRNA	Q93YT1	1139	0	Glutamate receptor 3.2	.	.	.	.	pfam01094	ANF_receptor	Receptor family ligand binding region. This family includes extracellular ligand binding domains of a wide range of receptors. This family also includes the bacterial amino acid binding proteins of known structure.	GO:0006816|calcium ion transport;GO:0019722|calcium-mediated signaling;GO:0071230|cellular response to amino acid stimulus;	GO:0016021|integral component of membrane;GO:0005622|intracellular;GO:0005886|plasma membrane;	GO:0005262|calcium channel activity;GO:0008066|glutamate receptor activity;GO:0004970|ionotropic glutamate receptor activity;	K05387	GRIP; glutamate receptor, ionotropic, plant
gene:VIT_11s0016g01400	-1.8137	1.47687e-17	5.88499e-15	down	yes	PSBX	protein_coding	chr11:1115218-1115820:-	gi|731407408|ref|XP_002278293.2|	448	3e-48	PREDICTED: mechanosensitive ion channel protein 10-like [Vitis vinifera]	gi|349713076|emb|FQ386462.1|	603	0	Vitis vinifera clone SS0AEB29YN13	.	.	.	.	.	.	.	.	pfam02135	zf-TAZ	TAZ zinc finger. The TAZ2 domain of CBP binds to other transcription factors such as the p53 tumor suppressor protein, E1A oncoprotein, MyoD, and GATA-1. The zinc coordinating motif that is necessary for binding to target DNA sequences consists of HCCC.	.	.	.	.	.
gene:VIT_03s0088g00290	-1.94798	1.78294e-17	6.95347e-15	down	yes	gene:VIT_03s0088g00290	protein_coding	chr3:8315170-8315924:-	gi|225429199|ref|XP_002276272.1|	349	5e-39	PREDICTED: phytosulfokines [Vitis vinifera]	gi|731384156|ref|XM_002276236.2|	636	0	PREDICTED: Vitis vinifera phytosulfokines (LOC100241199), mRNA	.	.	.	.	.	.	.	.	pfam06404	PSK	Phytosulfokine precursor protein (PSK). This family consists of several plant specific phytosulfokine precursor proteins. Phytosulfokines, are active as either a pentapeptide or a C-terminally truncated tetrapeptide. These compounds were first isolated because of their ability to stimulate cell division in somatic embryo cultures of Asparagus officinalis.	.	.	.	.	.
gene:VIT_11s0016g04080	-1.3378	2.76884e-17	1.05735e-14	down	yes	MBF1C	protein_coding	chr11:3340651-3341251:-	gi|225445278|ref|XP_002284605.1|	737	6e-97	PREDICTED: multiprotein-bridging factor 1c [Vitis vinifera]	gi|731406965|ref|XM_002284569.3|	601	0	PREDICTED: Vitis vinifera multiprotein-bridging factor 1c (LOC100249249), mRNA	Q9LV58	229	4e-75	Multiprotein-bridging factor 1c	SPBC83.17	86.7	2e-20	COG1813	pfam08523	MBF1	Multiprotein bridging factor 1. This domain is found in the multiprotein bridging factor 1 (MBF1) which forms a heterodimer with MBF2. It has been shown to make direct contact with the TATA-box binding protein (TBP) and interacts with Ftz-F1, stabilizing the Ftz-F1-DNA complex. It is also found in the endothelial differentiation-related factor (EDF-1). Human EDF-1 is involved in the repression of…	GO:0009873|ethylene-activated signaling pathway;GO:0045893|positive regulation of transcription, DNA-templated;GO:0009737|response to abscisic acid;GO:0009408|response to heat;GO:0009414|response to water deprivation;GO:0006351|transcription, DNA-templated;	GO:0005737|cytoplasm;GO:0005730|nucleolus;	GO:0043565|sequence-specific DNA binding;GO:0003713|transcription coactivator activity;GO:0003700|transcription factor activity, sequence-specific DNA binding;	K03627	MBF1; putative transcription factor
gene:VIT_12s0059g01240	-1.33557	3.04323e-17	1.13842e-14	down	yes	gene:VIT_12s0059g01240	protein_coding	chr12:6163261-6166465:-	gi|731409535|ref|XP_002274227.2|	3179	0	PREDICTED: protein NRT1/ PTR FAMILY 6.4 [Vitis vinifera]	gi|731409534|ref|XM_002274191.3|	2082	0	PREDICTED: Vitis vinifera protein NRT1/ PTR FAMILY 6.4 (LOC100255020), mRNA	Q9LVE0	768	0	Protein NRT1/ PTR FAMILY 6.4	SPBC13A2.04c	79	2e-14	COG3104	pfam00854	PTR2	POT family. The POT (proton-dependent oligopeptide transport) family all appear to be proton dependent transporters.	GO:0042128|nitrate assimilation;	GO:0016021|integral component of membrane;	GO:0015293|symporter activity;	.	.
gene:VIT_16s0098g01060	-2.2109	4.29862e-17	1.57587e-14	down	yes	HSP21	protein_coding	chr16:21339160-21340093:-	gi|225455238|ref|XP_002272418.1|	1060	2e-143	PREDICTED: small heat shock protein, chloroplastic [Vitis vinifera]	gi|731424556|ref|XM_002272382.2|	854	0	PREDICTED: Vitis vinifera small heat shock protein, chloroplastic (LOC100267630), mRNA	P30222	245	1e-78	Small heat shock protein, chloroplastic	AF1971	72.4	6e-15	COG0071	pfam00011	HSP20	Hsp20/alpha crystallin family.	.	GO:0009507|chloroplast;	.	.	.
gene:VIT_10s0003g00260	-2.07994	6.29075e-17	2.26097e-14	down	yes	gene:VIT_10s0003g00260	protein_coding	chr10:1559664-1561563:+	gi|359483831|ref|XP_003633023.1|	1441	0	PREDICTED: dnaJ homolog subfamily B member 13 [Vitis vinifera]	gi|731404501|ref|XM_003632975.2|	1240	0	PREDICTED: Vitis vinifera dnaJ homolog subfamily B member 13 (LOC100252168), mRNA	Q80Y75	242	1e-74	DnaJ homolog subfamily B member 13	.	.	.	.	pfam01556	CTDII	DnaJ C terminal domain. This family consists of the C terminal region form the DnaJ protein. It is always found associated with pfam00226 and pfam00684. DnaJ is a chaperone associated with the Hsp70 heat-shock system involved in protein folding and renaturation after stress. The two C-terminal domains CTDI and this, CTDII, are necessary for maintaining the J-domains in their specific relative pos…	GO:0006457|protein folding;	GO:0005930|axoneme;GO:0005737|cytoplasm;GO:0031514|motile cilium;GO:0036126|sperm flagellum;	.	K09519	DNAJB13; DnaJ homolog subfamily B member 13
gene:VIT_02s0025g02500	-1.45769	1.34363e-16	4.7363e-14	down	yes	gene:VIT_02s0025g02500	protein_coding	chr2:2172161-2175394:+	gi|731377640|ref|XP_010658081.1|	3324	0	PREDICTED: YS1-like protein-like isoform X1 [Vitis vinifera]	gi|731377639|ref|XM_010659779.1|	2423	0	PREDICTED: Vitis vinifera YS1-like protein-like (VVYS1), transcript variant X1, mRNA	Q6R3L0	957	0	Metal-nicotianamine transporter YSL1	YGL114w	106	6e-23	COG1297	pfam03169	OPT	OPT oligopeptide transporter protein. The OPT family of oligopeptide transporters is distinct from the ABC pfam00005 and PTR pfam00854 transporter families. OPT transporters were first recognized in fungi (Candida albicans and Schizosaccharomyces pombe), but this alignment also includes orthologues from Arabidopsis thaliana. OPT transporters are thought to have 12-14 transmembrane domains and con…	GO:0003006|developmental process involved in reproduction;GO:0006811|ion transport;GO:0055072|iron ion homeostasis;GO:0010039|response to iron ion;GO:0048316|seed development;GO:0055085|transmembrane transport;	GO:0016021|integral component of membrane;GO:0005886|plasma membrane;	.	.	.
gene:VIT_16s0100g00720	-1.32564	2.17258e-16	7.51386e-14	down	yes	AT-HSFB2A	protein_coding	chr16:16197749-16199298:-	gi|731423485|ref|XP_002273914.2|	1035	1e-145	PREDICTED: LOW QUALITY PROTEIN: heat stress transcription factor B-2a [Vitis vinifera]	gi|731423484|ref|XM_002273878.2|	1310	0	PREDICTED: Vitis vinifera heat stress transcription factor B-2a (LOC100243443), mRNA	Q9SCW4	218	6e-65	Heat stress transcription factor B-2a	SPAC2E12.02.02	89.4	5e-18	COG5169	pfam00447	HSF_DNA-bind	HSF-type DNA-binding.	GO:0010200|response to chitin;GO:0006351|transcription, DNA-templated;	GO:0005634|nucleus;	GO:0043565|sequence-specific DNA binding;GO:0003700|transcription factor activity, sequence-specific DNA binding;	K09419	HSFF; heat shock transcription factor, other eukaryote
gene:VIT_09s0002g04580	1.3861	3.69667e-16	1.25481e-13	up	yes	gene:VIT_09s0002g04580	protein_coding	chr9:4146308-4149271:-	gi|731402451|ref|XP_010654667.1|	2325	0	PREDICTED: uncharacterized protein LOC100251435 [Vitis vinifera]	gi|731402450|ref|XM_010656365.1|	2067	0	PREDICTED: Vitis vinifera uncharacterized LOC100251435 (LOC100251435), mRNA	.	.	.	.	.	.	.	.	pfam03398	Ist1	Regulator of Vps4 activity in the MVB pathway. ESCRT-I, -II, and -III are endosomal sorting complexes required for transporting proteins and carry out cargo sorting and vesicle formation in the multivesicular bodies, MVBs, pathway. These complexes are transiently recruited from the cytoplasm to the endosomal membrane where they bind transmembrane proteins previously marked for degradation by mono…	.	.	.	.	.
gene:VIT_00s0769g00010	-1.33056	6.1815e-16	2.06012e-13	down	yes	gene:VIT_00s0769g00010	protein_coding	chrUn:35197800-35203152:-	gi|359497288|ref|XP_002263566.2|	2815	0	PREDICTED: peptidyl-prolyl cis-trans isomerase FKBP62 isoform X1 [Vitis vinifera]	gi|731438979|ref|XM_002263530.3|	2044	0	PREDICTED: Vitis vinifera peptidyl-prolyl cis-trans isomerase FKBP62 (LOC100266654), transcript variant X1, mRNA	Q9FJL3	842	0	Peptidyl-prolyl cis-trans isomerase FKBP65	slr1761	125	1e-31	COG0545	pfam00254	FKBP_C	FKBP-type peptidyl-prolyl cis-trans isomerase.	GO:0070370|cellular heat acclimation;GO:0061077|chaperone-mediated protein folding;	GO:0005789|endoplasmic reticulum membrane;GO:0005634|nucleus;GO:0005773|vacuole;	GO:0005528|FK506 binding;GO:0003755|peptidyl-prolyl cis-trans isomerase activity;	K01802	E5.2.1.8; peptidylprolyl isomerase [EC:5.2.1.8]
gene:VIT_08s0040g01200	1.96221	6.5218e-16	2.13472e-13	up	yes	gene:VIT_08s0040g01200	protein_coding	chr8:12215952-12218118:-	gi|225440103|ref|XP_002282735.1|	1412	0	PREDICTED: 3-oxoacyl-[acyl-carrier-protein] reductase, chloroplastic [Vitis vinifera]	gi|731399448|ref|XM_002282699.3|	1294	0	PREDICTED: Vitis vinifera 3-oxoacyl-[acyl-carrier-protein] reductase, chloroplastic (LOC100253435), mRNA	Q9X248	115	5e-28	3-oxoacyl-[acyl-carrier-protein] reductase FabG	AF1207	134	6e-35	COG1028	pfam00106	adh_short	short chain dehydrogenase. This family contains a wide variety of dehydrogenases.	GO:0030497|fatty acid elongation;	.	GO:0004316|3-oxoacyl-[acyl-carrier-protein] reductase (NADPH) activity;GO:0051287|NAD binding;GO:0050661|NADP binding;	K00059	fabG; 3-oxoacyl-[acyl-carrier protein] reductase [EC:1.1.1.100]
gene:VIT_19s0027g00200	-1.38989	8.7459e-16	2.8125e-13	down	yes	PSBR	protein_coding	chr19:18708816-18709975:+	gi|225462227|ref|XP_002271791.1|	621	2e-79	PREDICTED: photosystem II 10 kDa polypeptide, chloroplastic [Vitis vinifera]	gi|731434386|ref|XM_002271755.3|	588	0	PREDICTED: Vitis vinifera photosystem II 10 kDa polypeptide, chloroplastic (LOC100243967), mRNA	Q40519	197	7e-63	Photosystem II 10 kDa polypeptide, chloroplastic	.	.	.	.	pfam04725	PsbR	Photosystem II 10 kDa polypeptide PsbR. This protein is associated with the oxygen-evolving complex of photosystem II. Its function in photosynthesis is not known. The C-terminal hydrophobic region functions as a thylakoid transfer signal but is not removed.	GO:0015979|photosynthesis;	GO:0009535|chloroplast thylakoid membrane;GO:0009654|photosystem II oxygen evolving complex;	.	.	.
gene:VIT_10s0116g00570	1.45311	9.65379e-16	3.05093e-13	up	yes	NTL	protein_coding	chr10:254237-255038:+	gi|731404191|ref|XP_002267081.2|	602	9e-77	PREDICTED: nuclear transport factor 2 [Vitis vinifera]	gi|731404190|ref|XM_002267045.2|	578	0	PREDICTED: Vitis vinifera nuclear transport factor 2 (LOC100248590), mRNA	Q9C7F5	154	5e-46	Nuclear transport factor 2	.	.	.	.	pfam02136	NTF2	Nuclear transport factor 2 (NTF2) domain. This family includes the NTF2-like Delta-5-3-ketosteroid isomerase proteins.	GO:0015031|protein transport;	GO:0005737|cytoplasm;	.	.	.
gene:VIT_02s0154g00480	-4.34499	1.00114e-15	3.11032e-13	down	yes	gene:VIT_02s0154g00480	protein_coding	chr2:5248542-5250041:-	gi|225427001|ref|XP_002270632.1|	985	4e-132	PREDICTED: 23.6 kDa heat shock protein, mitochondrial [Vitis vinifera]	gi|359474368|ref|XM_002270596.2|	822	0	PREDICTED: Vitis vinifera 23.6 kDa heat shock protein, mitochondrial (LOC100243757), mRNA	P11890	204	3e-63	Small heat shock protein, chloroplastic	TM0374	65.9	3e-12	COG0071	pfam00011	HSP20	Hsp20/alpha crystallin family.	.	GO:0009570|chloroplast stroma;	.	.	.
gene:VIT_10s0003g02900	-2.13274	1.25181e-15	3.82428e-13	down	yes	gene:VIT_10s0003g02900	protein_coding	chr10:5026578-5027393:+	gi|225463432|ref|XP_002275075.1|	1379	0	PREDICTED: chlorophyll a-b binding protein of LHCII type 1 [Vitis vinifera]	gi|731405023|ref|XM_002275039.3|	816	0	PREDICTED: Vitis vinifera chlorophyll a-b binding protein of LHCII type 1 (LOC100241745), mRNA	P27495	494	3e-176	Chlorophyll a-b binding protein 40, chloroplastic	.	.	.	.	pfam00504	Chloroa_b-bind	Chlorophyll A-B binding protein.	GO:0009765|photosynthesis, light harvesting;GO:0018298|protein-chromophore linkage;	GO:0009535|chloroplast thylakoid membrane;GO:0016021|integral component of membrane;GO:0009522|photosystem I;GO:0009523|photosystem II;	GO:0016168|chlorophyll binding;GO:0046872|metal ion binding;	.	.
gene:VIT_07s0129g00930	1.26663	1.6908e-15	5.08072e-13	up	yes	MEE59	protein_coding	chr7:16103553-16104413:-	gi|225438857|ref|XP_002283362.1|	805	1e-106	PREDICTED: uncharacterized protein LOC100264533 [Vitis vinifera]	gi|731397102|ref|XM_002283326.3|	542	0	PREDICTED: Vitis vinifera uncharacterized LOC100264533 (LOC100264533), mRNA	.	.	.	.	.	.	.	.	pfam02718	Herpes_UL31	Herpesvirus UL31-like protein. This is a family of Herpesvirus proteins including UL31, UL53, and the product of ORF 69 in some strains. The proteins in this family have no known function.	.	.	.	.	.
gene:VIT_07s0005g01290	3.66594	3.01323e-15	8.90847e-13	up	yes	gene:VIT_07s0005g01290	protein_coding	chr7:3832985-3835753:-	gi|225437529|ref|XP_002275599.1|	2310	0	PREDICTED: uncharacterized protein LOC100264117 [Vitis vinifera]	gi|731395627|ref|XM_002275563.2|	2174	0	PREDICTED: Vitis vinifera uncharacterized LOC100264117 (LOC100264117), mRNA	.	.	.	.	.	.	.	.	pfam00226	DnaJ	DnaJ domain. DnaJ domains (J-domains) are associated with hsp70 heat-shock system and it is thought that this domain mediates the interaction. DnaJ-domain is therefore part of a chaperone (protein folding) system. The T-antigens, although not in Prosite are confirmed as DnaJ containing domains from literature.	.	.	.	.	.
gene:VIT_09s0002g00640	-2.73361	4.26796e-15	1.24177e-12	down	yes	gene:VIT_09s0002g00640	protein_coding	chr9:440684-441359:-	gi|147782666|emb|CAN61792.1|	802	3e-105	hypothetical protein VITISV_015797 [Vitis vinifera]	gi|731401696|ref|XM_002268669.2|	581	0	PREDICTED: Vitis vinifera 17.4 kDa class III heat shock protein (LOC100244609), mRNA	Q6K7E9	132	7e-37	18.6 kDa class III heat shock protein	AF1971	50.4	1e-07	COG0071	pfam00011	HSP20	Hsp20/alpha crystallin family.	GO:0009408|response to heat;	GO:0005737|cytoplasm;	.	K13993	HSP20; HSP20 family protein
gene:VIT_14s0083g01140	1.99605	5.11344e-15	1.46452e-12	up	yes	gene:VIT_14s0083g01140	protein_coding	chr14:23478460-23480345:-	gi|225451798|ref|XP_002281305.1|	472	2e-58	PREDICTED: uncharacterized protein LOC100258293 [Vitis vinifera]	gi|731418151|ref|XM_002281269.3|	461	0	PREDICTED: Vitis vinifera uncharacterized LOC100258293 (LOC100258293), mRNA	.	.	.	.	.	.	.	.	pfam06522	B12D	NADH-ubiquinone reductase complex 1 MLRQ subunit. The MLRQ subunit of mitochondrial NADH-ubiquinone reductase complex I is nuclear and is found in plants, insects, fungi and higher metazoans. It appears to act within the membrane and, in mammals, is highly expressed in muscle and neural tissue, indicative of a role in ATP generation.	.	.	.	.	.
gene:VIT_18s0157g00020	-1.3805	6.81705e-15	1.92241e-12	down	yes	GI	protein_coding	chr18:18675807-18702086:-	gi|225470820|ref|XP_002264755.1|	5918	0	PREDICTED: protein GIGANTEA [Vitis vinifera]	gi|731430500|ref|XM_002264719.2|	4510	0	PREDICTED: Vitis vinifera protein GIGANTEA (LOC100254197), transcript variant X1, mRNA	Q9SQI2	1674	0	Protein GIGANTEA	.	.	.	.	pfam09529	Intg_mem_TP0381	Integral membrane protein (intg_mem_TP0381). This entry represents a family of hydrophobic proteins with seven predicted transmembrane alpha helices. Members are found in Bacillus subtilis (ywaF), TP0381 from Treponema pallidum (TP0381), Streptococcus pyogenes, Rhodococcus erythropolis, etc.	GO:0030154|cell differentiation;GO:0007623|circadian rhythm;GO:0009908|flower development;GO:0048578|positive regulation of long-day photoperiodism, flowering;GO:0009585|red, far-red light phototransduction;GO:0042752|regulation of circadian rhythm;GO:0006355|regulation of transcription, DNA-templated;GO:0009637|response to blue light;GO:0009409|response to cold;GO:0010218|response to far red lig…	GO:0005737|cytoplasm;GO:0005654|nucleoplasm;GO:0005634|nucleus;	.	K12124	GI; GIGANTEA
gene:VIT_18s0001g08200	2.46666	6.93058e-15	1.92481e-12	up	yes	ZF14	protein_coding	chr18:6688299-6690634:-	gi|302142124|emb|CBI19327.3|	2614	0	unnamed protein product [Vitis vinifera]	gi|731428819|ref|XM_002283573.2|	1722	0	PREDICTED: Vitis vinifera multidrug and toxin extrusion protein 1-like (LOC100247181), mRNA	Q9SLV0	596	0	Protein DETOXIFICATION 48	SPCC4B3.13	147	3e-37	COG0534	pfam01554	MatE	MatE. The MatE domain	GO:0006855|drug transmembrane transport;GO:0015893|drug transport;GO:0055072|iron ion homeostasis;GO:0003156|regulation of organ formation;GO:0009737|response to abscisic acid;GO:0009646|response to absence of light;GO:0009408|response to heat;GO:0009624|response to nematode;GO:0006970|response to osmotic stress;GO:0010015|root morphogenesis;GO:0006810|transport;	GO:0005794|Golgi apparatus;GO:0000139|Golgi membrane;GO:0017119|Golgi transport complex;GO:0016021|integral component of membrane;GO:0005770|late endosome;GO:0031902|late endosome membrane;GO:0043226|organelle;	GO:0015297|antiporter activity;GO:0015238|drug transmembrane transporter activity;GO:0022857|transmembrane transporter activity;	K03327	TC.MATE, SLC47A, norM, mdtK, dinF; multidrug resistance protein, MATE family
gene:VIT_00s0291g00060	-1.43668	9.84307e-15	2.69289e-12	down	yes	PHT2%3B1	protein_coding	chrUn:21839211-21842702:+	gi|225470559|ref|XP_002271876.1|	2373	0	PREDICTED: inorganic phosphate transporter 2-1, chloroplastic [Vitis vinifera]	gi|731436754|ref|XM_002271840.3|	2010	0	PREDICTED: Vitis vinifera inorganic phosphate transporter 2-1, chloroplastic (LOC100247658), mRNA	Q38954	663	0	Inorganic phosphate transporter 2-1, chloroplastic	CPn0680	306	2e-95	COG0306	pfam01384	PHO4	Phosphate transporter family. This family includes PHO-4 from Neurospora crassa which is a is a Na(+)-phosphate symporter. This family also contains the leukaemia virus receptor.	GO:0006817|phosphate ion transport;	GO:0009507|chloroplast;GO:0009941|chloroplast envelope;GO:0009706|chloroplast inner membrane;GO:0005887|integral component of plasma membrane;	GO:0005315|inorganic phosphate transmembrane transporter activity;GO:0009673|low-affinity phosphate transmembrane transporter activity;GO:0015293|symporter activity;	K14640	SLC20A, PIT; solute carrier family 20 (sodium-dependent phosphate transporter)
gene:VIT_00s0375g00030	-2.80276	1.49875e-14	4.04001e-12	down	yes	gene:VIT_00s0375g00030	protein_coding	chrUn:26427587-26435633:+	gi|359496639|ref|XP_002271908.2|	2160	0	PREDICTED: alpha-galactosidase [Vitis vinifera]	gi|731440234|ref|XM_002271872.3|	1382	0	PREDICTED: Vitis vinifera alpha-galactosidase (LOC100263458), mRNA	Q8RX86	546	0	Alpha-galactosidase 2	.	.	.	.	pfam02065	Melibiase	Melibiase. Glycoside hydrolase families GH27, GH31 and GH36 form the glycoside hydrolase clan GH-D. Glycoside hydrolase family 36 can be split into 11 families, GH36A to GH36K. This family includes enzymes from GH36A-B and GH36D-K and from GH27.	GO:0005975|carbohydrate metabolic process;GO:0071555|cell wall organization;GO:0009965|leaf morphogenesis;GO:0009911|positive regulation of flower development;GO:0009620|response to fungus;	GO:0048046|apoplast;GO:0009505|plant-type cell wall;	GO:0052692|raffinose alpha-galactosidase activity;	K07407	E3.2.1.22B, galA, rafA; alpha-galactosidase [EC:3.2.1.22]
gene:VIT_12s0028g01740	-1.32067	2.12582e-14	5.64727e-12	down	yes	gene:VIT_12s0028g01740	protein_coding	chr12:2373445-2379438:-	gi|225446674|ref|XP_002281976.1|	1592	0	PREDICTED: uncharacterized protein LOC100260760 [Vitis vinifera]	gi|731409065|ref|XM_002281940.2|	1267	0	PREDICTED: Vitis vinifera uncharacterized LOC100260760 (LOC100260760), mRNA	Q3AF07	68.6	3e-11	Chaperone protein DnaJ	sll0662	91.7	3e-21	COG1141	pfam00226	DnaJ	DnaJ domain. DnaJ domains (J-domains) are associated with hsp70 heat-shock system and it is thought that this domain mediates the interaction. DnaJ-domain is therefore part of a chaperone (protein folding) system. The T-antigens, although not in Prosite are confirmed as DnaJ containing domains from literature.	GO:0006260|DNA replication;GO:0006457|protein folding;GO:0009408|response to heat;	GO:0005737|cytoplasm;	GO:0005524|ATP binding;GO:0008270|zinc ion binding;	K03686	dnaJ; molecular chaperone DnaJ
gene:VIT_11s0016g02430	-1.26595	2.30006e-14	6.02287e-12	down	yes	gene:VIT_11s0016g02430	protein_coding	chr11:1960930-1966617:-	gi|225444965|ref|XP_002282534.1|	3756	0	PREDICTED: inactive protein kinase SELMODRAFT_444075 [Vitis vinifera]	gi|731406587|ref|XM_002282498.2|	2990	0	PREDICTED: Vitis vinifera inactive protein kinase SELMODRAFT_444075 (LOC100242363), transcript variant X1, mRNA	Q9LV48	317	1e-93	Proline-rich receptor-like protein kinase PERK1	Cgl2127_1	95.5	7e-20	COG0515	pfam00069	Pkinase	Protein kinase domain.	GO:0046777|protein autophosphorylation;GO:0009620|response to fungus;GO:0009611|response to wounding;	GO:0016021|integral component of membrane;GO:0005886|plasma membrane;	GO:0005524|ATP binding;GO:0004672|protein kinase activity;GO:0004674|protein serine/threonine kinase activity;	.	.
gene:VIT_11s0078g00260	-1.34572	2.41436e-14	6.23313e-12	down	yes	gene:VIT_11s0078g00260	protein_coding	chr11:12455845-12458391:-	gi|731407963|ref|XP_010656676.1|	1074	1e-143	PREDICTED: uncharacterized protein LOC100256672 [Vitis vinifera]	gi|731407962|ref|XM_010658374.1|	1185	0	PREDICTED: Vitis vinifera uncharacterized LOC100256672 (LOC100256672), mRNA	.	.	.	.	.	.	.	.	pfam02511	Thy1	Thymidylate synthase complementing protein. Thymidylate synthase complementing protein (Thy1) complements the thymidine growth requirement of the organisms in which it is found, but shows no homology to thymidylate synthase.	.	.	.	.	.
gene:VIT_01s0137g00210	-1.40421	3.08996e-14	7.86652e-12	down	yes	PSBY	protein_coding	chr1:6690813-6691602:-	gi|225424556|ref|XP_002285325.1|	856	4e-113	PREDICTED: photosystem II core complex proteins psbY, chloroplastic [Vitis vinifera]	gi|731372837|ref|XM_002285289.3|	790	0	PREDICTED: Vitis vinifera photosystem II core complex proteins psbY, chloroplastic (LOC100252545), mRNA	P80470	159	3e-46	Photosystem II core complex proteins psbY, chloroplastic	.	.	.	.	pfam06298	PsbY	Photosystem II protein Y (PsbY). This family consists of several bacterial and plant photosystem II protein Y (PsbY) sequences. PsbY is a manganese-binding protein that has an L-arginine metabolizing enzyme activity.	GO:0015979|photosynthesis;	GO:0009535|chloroplast thylakoid membrane;GO:0016021|integral component of membrane;GO:0009523|photosystem II;	GO:0030145|manganese ion binding;	.	.
gene:VIT_13s0047g00230	1.71709	4.97335e-14	1.24879e-11	up	yes	gene:VIT_13s0047g00230	protein_coding	chr13:15881950-15885311:+	gi|359487099|ref|XP_002273427.2|	2964	0	PREDICTED: probable pectinesterase/pectinesterase inhibitor 25 [Vitis vinifera]	gi|731414117|ref|XM_002273391.3|	1745	0	PREDICTED: Vitis vinifera probable pectinesterase/pectinesterase inhibitor 25 (LOC100262623), mRNA	Q94CB1	701	0	Probable pectinesterase/pectinesterase inhibitor 25	CAC3373	141	1e-36	COG4677	pfam01095	Pectinesterase	Pectinesterase.	GO:0042545|cell wall modification;GO:0045490|pectin catabolic process;	GO:0071944|cell periphery;GO:0005618|cell wall;GO:0005576|extracellular region;	GO:0045330|aspartyl esterase activity;GO:0030599|pectinesterase activity;GO:0046910|pectinesterase inhibitor activity;	K01051	E3.1.1.11; pectinesterase [EC:3.1.1.11]
gene:VIT_04s0044g01860	-1.64934	5.20396e-14	1.28904e-11	down	yes	gene:VIT_04s0044g01860	protein_coding	chr4:23656168-23670223:+	gi|731387638|ref|XP_010649328.1|	1961	0	PREDICTED: uncharacterized protein LOC100249991 isoform X2 [Vitis vinifera]	gi|731387637|ref|XM_010651026.1|	2140	0	PREDICTED: Vitis vinifera uncharacterized LOC100249991 (LOC100249991), transcript variant X2, mRNA	Q9C9K5	363	9e-117	Protein PIN-LIKES 3	.	.	.	.	pfam03547	Mem_trans	Membrane transport protein. This family includes auxin efflux carrier proteins and other transporter proteins from all domains of life.	GO:0009734|auxin-activated signaling pathway;GO:0009733|response to auxin;GO:0055085|transmembrane transport;	GO:0005789|endoplasmic reticulum membrane;GO:0016021|integral component of membrane;	.	.	.
gene:VIT_06s0009g03000	2.88985	5.7965e-14	1.41666e-11	up	yes	gene:VIT_06s0009g03000	protein_coding	chr6:16048244-16048721:+	gi|147862221|emb|CAN82592.1|	439	2e-49	hypothetical protein VITISV_038264 [Vitis vinifera]	gi|731393564|ref|XR_786048.1|	478	0	PREDICTED: Vitis vinifera flavonoid 3',5'-hydroxylase 2-like (LOC100241335), misc_RNA	P37120	145	6e-40	Flavonoid 3',5'-hydroxylase	.	.	.	.	pfam00067	p450	Cytochrome P450. Cytochrome P450s are haem-thiolate proteins involved in the oxidative degradation of various compounds. They are particularly well known for their role in the degradation of environmental toxins and mutagens. They can be divided into 4 classes, according to the method by which electrons from NAD(P)H are delivered to the catalytic site. Sequence conservation is relatively low with…	GO:0009718|anthocyanin-containing compound biosynthetic process;	.	GO:0033772|flavonoid 3',5'-hydroxylase activity;GO:0020037|heme binding;GO:0005506|iron ion binding;	.	.
gene:VIT_04s0008g05770	1.01877	6.61738e-14	1.59601e-11	up	yes	gene:VIT_04s0008g05770	protein_coding	chr4:5291827-5293589:-	gi|225430342|ref|XP_002285264.1|	2202	0	PREDICTED: CBL-interacting serine/threonine-protein kinase 25 [Vitis vinifera]	gi|731385926|ref|XM_002285228.3|	1763	0	PREDICTED: Vitis vinifera CBL-interacting serine/threonine-protein kinase 25 (LOC100259329), mRNA	Q8W1D5	613	0	CBL-interacting serine/threonine-protein kinase 25	.	.	.	.	pfam00069	Pkinase	Protein kinase domain.	GO:0050832|defense response to fungus;GO:0007165|signal transduction;	.	GO:0005524|ATP binding;GO:0004674|protein serine/threonine kinase activity;	.	.
gene:VIT_13s0047g00110	-2.31407	1.18945e-13	2.79521e-11	down	yes	gene:VIT_13s0047g00110	protein_coding	chr13:15502250-15510451:-	gi|225465389|ref|XP_002276982.1|	603	8e-71	PREDICTED: uncharacterized protein OsI_027940-like isoform X2 [Vitis vinifera]	gi|731414137|ref|XM_002276946.2|	710	0	PREDICTED: Vitis vinifera uncharacterized protein OsI_027940-like (LOC100257397), transcript variant X2, mRNA	P0C8Z0	117	2e-28	Uncharacterized protein OsI_027940	.	.	.	.	pfam04969	CS	CS domain. The CS and CHORD (pfam04968) are fused into a single polypeptide chain in metazoans but are found in separate proteins in plants; this is thought to be indicative of an interaction between CS and CHORD. It has been suggested that the CS domain is a binding module for HSP90, implying that CS domain-containing proteins are involved in recruiting heat shock proteins to multiprotein assemb…	.	GO:0005829|cytosol;GO:0005886|plasma membrane;GO:0009506|plasmodesma;	.	.	.
gene:VIT_08s0040g02680	1.2238	1.70413e-13	3.95401e-11	up	yes	gene:VIT_08s0040g02680	protein_coding	chr8:13705751-13711250:+	gi|359481502|ref|XP_002274593.2|	4450	0	PREDICTED: uncharacterized protein LOC100248303 [Vitis vinifera]	gi|731399107|ref|XM_002274557.3|	2906	0	PREDICTED: Vitis vinifera uncharacterized LOC100248303 (LOC100248303), mRNA	.	.	.	.	.	.	.	.	pfam14309	DUF4378	Domain of unknown function (DUF4378).	.	.	.	.	.
gene:VIT_12s0028g02000	-1.15665	4.04604e-13	9.27048e-11	down	yes	gene:VIT_12s0028g02000	protein_coding	chr12:2657686-2664691:+	gi|302143435|emb|CBI21996.3|	2191	0	unnamed protein product [Vitis vinifera]	gi|731409028|ref|XM_002281059.3|	1539	0	PREDICTED: Vitis vinifera phospholipase A1-IIdelta (LOC100267811), mRNA	Q9SJI7	478	3e-163	Phospholipase A1-IIdelta	.	.	.	.	pfam01764	Lipase_3	Lipase (class 3).	GO:0071493|cellular response to UV-B;GO:0016042|lipid catabolic process;GO:0009650|UV protection;	GO:0009507|chloroplast;GO:0005737|cytoplasm;	GO:0008970|phosphatidylcholine 1-acylhydrolase activity;	.	.
gene:VIT_01s0011g01160	1.43469	4.8655e-13	1.08762e-10	up	yes	gene:VIT_01s0011g01160	protein_coding	chr1:995645-997132:-	gi|225423597|ref|XP_002273939.1|	1342	0	PREDICTED: haloacid dehalogenase-like hydrolase domain-containing protein 3 [Vitis vinifera]	gi|731371704|ref|XM_002273903.3|	898	0	PREDICTED: Vitis vinifera haloacid dehalogenase-like hydrolase domain-containing-like (LOC100249255), mRNA	Q7T012	119	5e-30	Haloacid dehalogenase-like hydrolase domain-containing protein 3	alr4095	101	2e-24	COG1011	pfam00702	Hydrolase	haloacid dehalogenase-like hydrolase. This family is structurally different from the alpha/beta hydrolase family (pfam00561). This family includes L-2-haloacid dehalogenase, epoxide hydrolases and phosphatases. The structure of the family consists of two domains. One is an inserted four helix bundle, which is the least well conserved region of the alignment, between residues 16 and 96 of Pseudomo…	GO:0008152|metabolic process;	.	GO:0016787|hydrolase activity;	.	.
gene:VIT_00s0194g00030	-1.26929	4.93152e-13	1.08909e-10	down	yes	gene:VIT_00s0194g00030	protein_coding	chrUn:10549350-10552957:+	gi|359495606|ref|XP_003635036.1|	3170	0	PREDICTED: heat shock cognate protein 80 [Vitis vinifera]	gi|731438233|ref|XM_003634988.2|	2147	0	PREDICTED: Vitis vinifera heat shock cognate protein 80 (LOC100246843), mRNA	P36181	1141	0	Heat shock cognate protein 80	YMR186w	781	0	COG0326	pfam00183	HSP90	Hsp90 protein.	GO:0006457|protein folding;GO:0006950|response to stress;	GO:0005737|cytoplasm;	GO:0005524|ATP binding;	K04079	htpG, HSP90A; molecular chaperone HtpG
gene:VIT_18s0001g03860	-3.98993	5.38173e-13	1.17437e-10	down	yes	gene:VIT_18s0001g03860	protein_coding	chr18_random:3564037-3564877:+	gi|731436309|ref|XP_010645865.1|	1165	1e-160	PREDICTED: uncharacterized protein LOC104877967 [Vitis vinifera]	gi|731436308|ref|XM_010647563.1|	651	0	PREDICTED: Vitis vinifera uncharacterized LOC104877967 (LOC104877967), mRNA	.	.	.	.	.	.	.	.	pfam07279	DUF1442	Protein of unknown function (DUF1442). This family consists of several hypothetical Arabidopsis thaliana proteins of around 225 residues in length. The function of this family is unknown.	.	.	.	.	.
gene:VIT_00s0958g00020	-1.38074	6.16509e-13	1.32948e-10	down	yes	gene:VIT_00s0958g00020	protein_coding	chrUn:37148398-37150485:-	gi|731441142|ref|XP_002268161.3|	1696	0	PREDICTED: peptidyl-prolyl cis-trans isomerase FKBP62, partial [Vitis vinifera]	gi|731441141|ref|XM_002268125.3|	1257	0	PREDICTED: Vitis vinifera peptidyl-prolyl cis-trans isomerase FKBP62 (LOC100249097), partial mRNA	Q38931	505	6e-174	Peptidyl-prolyl cis-trans isomerase FKBP62	.	.	.	.	pfam00254	FKBP_C	FKBP-type peptidyl-prolyl cis-trans isomerase.	GO:0070370|cellular heat acclimation;GO:0061077|chaperone-mediated protein folding;	GO:0005789|endoplasmic reticulum membrane;GO:0005634|nucleus;	GO:0005528|FK506 binding;GO:0003755|peptidyl-prolyl cis-trans isomerase activity;	K09571	FKBP4_5; FK506-binding protein 4/5 [EC:5.2.1.8]
gene:VIT_09s0002g00690	-1.28321	6.45954e-13	1.37678e-10	down	yes	gene:VIT_09s0002g00690	protein_coding	chr9:460481-463477:+	gi|225442030|ref|XP_002269039.1|	1053	2e-139	PREDICTED: dnaJ homolog subfamily B member 6-A isoform X1 [Vitis vinifera]	gi|731401710|ref|XM_002269003.3|	1341	0	PREDICTED: Vitis vinifera dnaJ homolog subfamily B member 6-A (LOC100251506), transcript variant X1, mRNA	B9KAB9	80.5	4e-15	Chaperone protein DnaJ	TM0849	74.3	1e-13	COG0484	pfam00226	DnaJ	DnaJ domain. DnaJ domains (J-domains) are associated with hsp70 heat-shock system and it is thought that this domain mediates the interaction. DnaJ-domain is therefore part of a chaperone (protein folding) system. The T-antigens, although not in Prosite are confirmed as DnaJ containing domains from literature.	GO:0006260|DNA replication;GO:0006457|protein folding;GO:0009408|response to heat;	GO:0005737|cytoplasm;	GO:0005524|ATP binding;GO:0008270|zinc ion binding;	K03686	dnaJ; molecular chaperone DnaJ
gene:VIT_13s0019g03170	-1.85241	6.69465e-13	1.41049e-10	down	yes	gene:VIT_13s0019g03170	protein_coding	chr13:4234111-4234852:-	gi|225449250|ref|XP_002280353.1|	698	4e-90	PREDICTED: 18.1 kDa class I heat shock protein [Vitis vinifera]	gi|147798420|emb|AM458555.2|	728	0	Vitis vinifera contig VV78X268477.31, whole genome shotgun sequence	P02519	182	4e-56	17.3 kDa class I heat shock protein	XF2234	58.2	8e-10	COG0071	pfam00011	HSP20	Hsp20/alpha crystallin family.	.	GO:0005737|cytoplasm;	.	K13993	HSP20; HSP20 family protein
gene:VIT_13s0019g02280	-1.46547	7.86498e-13	1.63824e-10	down	yes	gene:VIT_13s0019g02280	protein_coding	chr13:3539536-3547110:-	gi|225449388|ref|XP_002282470.1|	2356	0	PREDICTED: ultraviolet-B receptor UVR8 isoform X2 [Vitis vinifera]	gi|731412896|ref|XM_002282434.2|	1745	0	PREDICTED: Vitis vinifera ultraviolet-B receptor UVR8 (LOC100241084), transcript variant X2, mRNA	Q9FN03	138	4e-34	Ultraviolet-B receptor UVR8	CAC2722	70.5	4e-12	COG5184	pfam00415	RCC1	Regulator of chromosome condensation (RCC1) repeat.	GO:0009649|entrainment of circadian clock;GO:0018298|protein-chromophore linkage;GO:0009411|response to UV;GO:0010224|response to UV-B;	GO:0000785|chromatin;GO:0005829|cytosol;GO:0005634|nucleus;	GO:0003682|chromatin binding;GO:0005085|guanyl-nucleotide exchange factor activity;GO:0009881|photoreceptor activity;GO:0042803|protein homodimerization activity;	.	.
gene:VIT_06s0009g02840	4.54994	8.20885e-13	1.69065e-10	up	yes	gene:VIT_06s0009g02840	protein_coding	chr6:15718264-15720492:+	gi|731393577|ref|XP_010651527.1|	2424	0	PREDICTED: flavonoid 3',5'-hydroxylase 2-like [Vitis vinifera]	gi|731393576|ref|XM_010653225.1|	1826	0	PREDICTED: Vitis vinifera flavonoid 3',5'-hydroxylase 2-like (LOC104877273), mRNA	P48419	743	0	Flavonoid 3',5'-hydroxylase 2	alr1450	124	1e-29	COG2124	pfam00067	p450	Cytochrome P450. Cytochrome P450s are haem-thiolate proteins involved in the oxidative degradation of various compounds. They are particularly well known for their role in the degradation of environmental toxins and mutagens. They can be divided into 4 classes, according to the method by which electrons from NAD(P)H are delivered to the catalytic site. Sequence conservation is relatively low with…	GO:0009718|anthocyanin-containing compound biosynthetic process;	GO:0005783|endoplasmic reticulum;	GO:0033772|flavonoid 3',5'-hydroxylase activity;GO:0020037|heme binding;GO:0005506|iron ion binding;	.	.
gene:VIT_11s0016g02920	1.58151	9.11043e-13	1.85549e-10	up	yes	gene:VIT_11s0016g02920	protein_coding	chr11:2348994-2351981:-	gi|225445053|ref|XP_002283391.1|	2097	0	PREDICTED: uncharacterized protein LOC100245695 [Vitis vinifera]	gi|731406692|ref|XM_002283355.2|	1905	0	PREDICTED: Vitis vinifera uncharacterized LOC100245695 (LOC100245695), mRNA	.	.	.	.	.	.	.	.	pfam06219	DUF1005	Protein of unknown function (DUF1005). Family of plant proteins with undetermined function.	.	.	.	.	.
gene:VIT_08s0007g00930	-1.20328	1.92191e-12	3.74773e-10	down	yes	gene:VIT_08s0007g00930	protein_coding	chr8:15082069-15087827:+	gi|731401324|ref|XP_010654241.1|	2376	0	PREDICTED: ultraviolet-B receptor UVR8-like isoform X1 [Vitis vinifera]	gi|731401323|ref|XM_010655939.1|	1596	0	PREDICTED: Vitis vinifera ultraviolet-B receptor UVR8-like (LOC100247802), transcript variant X1, mRNA	Q9FN03	137	5e-34	Ultraviolet-B receptor UVR8	SPBC557.03c	70.5	5e-12	COG5184	pfam00415	RCC1	Regulator of chromosome condensation (RCC1) repeat.	GO:0009649|entrainment of circadian clock;GO:0018298|protein-chromophore linkage;GO:0009411|response to UV;GO:0010224|response to UV-B;	GO:0000785|chromatin;GO:0005829|cytosol;GO:0005634|nucleus;	GO:0003682|chromatin binding;GO:0005085|guanyl-nucleotide exchange factor activity;GO:0009881|photoreceptor activity;GO:0042803|protein homodimerization activity;	.	.
gene:VIT_17s0000g00770	-2.08447	1.96043e-12	3.7826e-10	down	yes	gene:VIT_17s0000g00770	protein_coding	chr17:507503-508609:-	gi|731426925|ref|XP_010663782.1|	989	2e-133	PREDICTED: NAC transcription factor 25 [Vitis vinifera]	gi|731426924|ref|XM_010665480.1|	754	0	PREDICTED: Vitis vinifera NAC transcription factor 25 (LOC100252516), mRNA	Q9FY93	232	7e-74	NAC domain-containing protein 83	.	.	.	.	pfam02365	NAM	No apical meristem (NAM) protein. This is a family of no apical meristem (NAM) proteins these are plant development proteins. Mutations in NAM result in the failure to develop a shoot apical meristem in petunia embryos. NAM is indicated as having a role in determining positions of meristems and primordial. One member of this family NAP (NAC-like, activated by AP3/PI) is encoded by the target gene…	GO:0010150|leaf senescence;GO:0045892|negative regulation of transcription, DNA-templated;GO:0009737|response to abscisic acid;GO:0009651|response to salt stress;GO:0006351|transcription, DNA-templated;GO:0016032|viral process;GO:0010089|xylem development;	GO:0005634|nucleus;	GO:0003677|DNA binding;GO:0003700|transcription factor activity, sequence-specific DNA binding;	.	.
gene:VIT_02s0025g04330	1.56505	2.90732e-12	5.49394e-10	up	yes	gene:VIT_02s0025g04330	protein_coding	chr2:3821899-3822797:+	gi|2213852|gb|AAB61590.1|	1057	1e-142	VVTL1 [Vitis vinifera]	gi|349731410|emb|FQ394531.1|	899	0	Vitis vinifera clone SS0AFA20YC19	G5DC91	341	1e-116	Thaumatin-like protein 1	.	.	.	.	pfam00314	Thaumatin	Thaumatin family.	GO:0006952|defense response;GO:0008152|metabolic process;GO:0009607|response to biotic stimulus;	GO:0005576|extracellular region;	GO:0016798|hydrolase activity, acting on glycosyl bonds;	.	.
gene:VIT_08s0007g00740	-1.01042	5.65015e-12	1.05681e-09	down	yes	gene:VIT_08s0007g00740	protein_coding	chr8:14953719-14958154:+	gi|225440422|ref|XP_002269511.1|	1495	0	PREDICTED: hsp70-binding protein 1-like [Vitis vinifera]	gi|731401360|ref|XM_002269475.3|	1078	0	PREDICTED: Vitis vinifera hsp70-binding protein 1-like (LOC100261411), mRNA	Q5AYT7	74.7	7e-14	Hsp70 nucleotide exchange factor fes1	.	.	.	.	pfam01602	Adaptin_N	Adaptin N terminal region. This family consists of the N terminal region of various alpha, beta and gamma subunits of the AP-1, AP-2 and AP-3 adaptor protein complexes. The adaptor protein (AP) complexes are involved in the formation of clathrin-coated pits and vesicles. The N-terminal region of the various adaptor proteins (APs) is constant by comparison to the C-terminal which is variable withi…	GO:0002181|cytoplasmic translation;GO:0006417|regulation of translation;	GO:0022626|cytosolic ribosome;GO:0005634|nucleus;	.	.	.
gene:VIT_12s0057g00080	1.55608	6.71126e-12	1.2426e-09	up	yes	gene:VIT_12s0057g00080	protein_coding	chr12:8777111-8777867:+	gi|225447665|ref|XP_002275507.1|	345	6e-38	PREDICTED: uncharacterized protein LOC100247673 [Vitis vinifera]	gi|731410029|ref|XM_002275471.2|	749	0	PREDICTED: Vitis vinifera uncharacterized LOC100247673 (LOC100247673), mRNA	.	.	.	.	.	.	.	.	pfam12609	DUF3774	Wound-induced protein. This family of proteins is found in eukaryotes. Proteins in this family are typically between 81 and 97 amino acids in length. The proteins in the family are often annotated as wound-induced proteins however there is little accompanying literature to confirm this.	.	.	.	.	.
gene:VIT_19s0014g03660	-2.08482	7.69996e-12	1.4114e-09	down	yes	gene:VIT_19s0014g03660	protein_coding	chr19:3777470-3778927:-	gi|225461315|ref|XP_002284493.1|	1335	0	PREDICTED: chlorophyll a-b binding protein 13, chloroplastic [Vitis vinifera]	gi|731432373|ref|XM_002284457.3|	866	0	PREDICTED: Vitis vinifera chlorophyll a-b binding protein 13, chloroplastic (LOC100260599), mRNA	P27489	476	3e-169	Chlorophyll a-b binding protein 13, chloroplastic	.	.	.	.	pfam00504	Chloroa_b-bind	Chlorophyll A-B binding protein.	GO:0009768|photosynthesis, light harvesting in photosystem I;GO:0018298|protein-chromophore linkage;GO:0009416|response to light stimulus;	GO:0009941|chloroplast envelope;GO:0009535|chloroplast thylakoid membrane;GO:0016021|integral component of membrane;GO:0009522|photosystem I;GO:0009523|photosystem II;GO:0010287|plastoglobule;	GO:0016168|chlorophyll binding;GO:0046872|metal ion binding;GO:0031409|pigment binding;	K08914	LHCB3; light-harvesting complex II chlorophyll a/b binding protein 3
gene:VIT_18s0164g00100	2.50286	7.91247e-12	1.436e-09	up	yes	gene:VIT_18s0164g00100	protein_coding	chr18:18330212-18333979:+	gi|225460502|ref|XP_002275352.1|	2973	0	PREDICTED: laccase-14 [Vitis vinifera]	gi|731430491|ref|XM_002275316.2|	1958	0	PREDICTED: Vitis vinifera laccase-14 (LOC100240827), mRNA	Q9FY79	641	0	Laccase-14	YFL041w	152	2e-38	COG2132	pfam07732	Cu-oxidase_3	Multicopper oxidase. This entry contains many divergent copper oxidase-like domains that are not recognized by the pfam00394 model.	GO:0009809|lignin biosynthetic process;GO:0046274|lignin catabolic process;	GO:0048046|apoplast;	GO:0005507|copper ion binding;GO:0052716|hydroquinone:oxygen oxidoreductase activity;GO:0016722|oxidoreductase activity, oxidizing metal ions;	K05909	E1.10.3.2; laccase [EC:1.10.3.2]
gene:VIT_05s0049g00400	-1.43263	8.54578e-12	1.53573e-09	down	yes	gene:VIT_05s0049g00400	protein_coding	chr5:7444839-7455370:+	gi|731389643|ref|XP_010650062.1|	2003	0	PREDICTED: 1-aminocyclopropane-1-carboxylate oxidase homolog 1 [Vitis vinifera]	gi|731389642|ref|XM_010651760.1|	1246	0	PREDICTED: Vitis vinifera 1-aminocyclopropane-1-carboxylate oxidase homolog 1 (LOC100232930), mRNA	Q84MB3	447	1e-153	1-aminocyclopropane-1-carboxylate oxidase homolog 1	PA4191	110	2e-26	COG3491	pfam03171	2OG-FeII_Oxy	2OG-Fe(II) oxygenase superfamily. This family contains members of the 2-oxoglutarate (2OG) and Fe(II)-dependent oxygenase superfamily. This family includes the C-terminal of prolyl 4-hydroxylase alpha subunit. The holoenzyme has the activity EC:1.14.11.2 catalyzing the reaction: Procollagen L-proline + 2-oxoglutarate + O2 <=> procollagen trans- 4-hydroxy-L-proline + succinate + CO2. The full enzy…	.	.	GO:0046872|metal ion binding;GO:0016491|oxidoreductase activity;	.	.
gene:VIT_03s0038g02190	1.65458	9.19473e-12	1.62057e-09	up	yes	gene:VIT_03s0038g02190	protein_coding	chr3:1502133-1506299:-	gi|225427985|ref|XP_002277695.1|	2548	0	PREDICTED: probable transporter mch1 [Vitis vinifera]	gi|731382918|ref|XM_002277659.2|	2001	0	PREDICTED: Vitis vinifera probable transporter mch1 (LOC100260696), mRNA	F4I9E1	183	2e-48	Protein NUCLEAR FUSION DEFECTIVE 4	.	.	.	.	pfam06813	Nodulin-like	Nodulin-like. This family represents a conserved region within plant nodulin-like proteins.	GO:0000741|karyogamy;GO:0010197|polar nucleus fusion;GO:0009651|response to salt stress;GO:0006810|transport;	GO:0016021|integral component of membrane;	.	.	.
gene:VIT_13s0019g02910	1.4233	9.15682e-12	1.62057e-09	up	yes	gene:VIT_13s0019g02910	protein_coding	chr13:4104695-4106777:+	gi|225449282|ref|XP_002276771.1|	2517	0	PREDICTED: 7-deoxyloganetic acid glucosyltransferase [Vitis vinifera]	gi|731412812|ref|XM_002276735.3|	1977	0	PREDICTED: Vitis vinifera 7-deoxyloganetic acid glucosyltransferase (LOC100247927), mRNA	U3U992	600	0	7-deoxyloganetic acid glucosyltransferase	.	.	.	.	pfam00201	UDPGT	UDP-glucoronosyl and UDP-glucosyl transferase.	GO:1900994|(-)-secologanin biosynthetic process;	.	GO:0035251|UDP-glucosyltransferase activity;	.	.
gene:VIT_08s0007g02800	-1.11483	9.41805e-12	1.64089e-09	down	yes	gene:VIT_08s0007g02800	protein_coding	chr8:16849094-16855174:+	gi|225440787|ref|XP_002281618.1|	2667	0	PREDICTED: lysosomal Pro-X carboxypeptidase-like [Vitis vinifera]	gi|731400979|ref|XM_002281582.3|	1850	0	PREDICTED: Vitis vinifera lysosomal Pro-X carboxypeptidase-like (LOC100252778), transcript variant X1, mRNA	Q2TA14	386	2e-125	Lysosomal Pro-X carboxypeptidase	.	.	.	.	pfam05577	Peptidase_S28	Serine carboxypeptidase S28. These serine proteases include several eukaryotic enzymes such as lysosomal Pro-X carboxypeptidase, dipeptidyl-peptidase II, and thymus-specific serine peptidase.	GO:0060055|angiogenesis involved in wound healing;GO:0003085|negative regulation of systemic arterial blood pressure;GO:0006508|proteolysis;GO:0043535|regulation of blood vessel endothelial cell migration;	GO:0005764|lysosome;	GO:0008239|dipeptidyl-peptidase activity;GO:0004185|serine-type carboxypeptidase activity;	K01285	PRCP; lysosomal Pro-X carboxypeptidase [EC:3.4.16.2]
gene:VIT_12s0059g00270	-1.40425	9.48904e-12	1.64089e-09	down	yes	gene:VIT_12s0059g00270	protein_coding	chr12:5132816-5136194:-	gi|225446944|ref|XP_002264042.1|	2054	0	PREDICTED: protochlorophyllide reductase [Vitis vinifera]	gi|731409380|ref|XM_002264006.2|	1561	0	PREDICTED: Vitis vinifera protochlorophyllide reductase (LOC100241491), mRNA	Q41249	662	0	Protochlorophyllide reductase, chloroplastic	all1743	367	2e-122	COG1028	pfam00106	adh_short	short chain dehydrogenase. This family contains a wide variety of dehydrogenases.	GO:0015995|chlorophyll biosynthetic process;GO:0015979|photosynthesis;	GO:0009507|chloroplast;	GO:0016630|protochlorophyllide reductase activity;	K00218	E1.3.1.33, por; protochlorophyllide reductase [EC:1.3.1.33]
gene:VIT_16s0050g00910	3.68357	1.06373e-11	1.80538e-09	up	yes	gene:VIT_16s0050g00910	protein_coding	chr16:17827591-17830625:-	gi|359490480|ref|XP_002272620.2|	2372	0	PREDICTED: protein TRANSPARENT TESTA 12-like [Vitis vinifera]	gi|731423991|ref|XM_002272584.3|	1574	0	PREDICTED: Vitis vinifera protein TRANSPARENT TESTA 12-like (LOC100250967), mRNA	F4JH46	631	0	Protein DETOXIFICATION 34	SPCC4B3.13	134	4e-33	COG0534	pfam01554	MatE	MatE. The MatE domain	GO:0006855|drug transmembrane transport;	GO:0016021|integral component of membrane;	GO:0015297|antiporter activity;GO:0015238|drug transmembrane transporter activity;	K03327	TC.MATE, SLC47A, norM, mdtK, dinF; multidrug resistance protein, MATE family
gene:VIT_02s0025g04730	-1.22954	1.11042e-11	1.86735e-09	down	yes	gene:VIT_02s0025g04730	protein_coding	chr2:4287650-4290679:+	gi|225426720|ref|XP_002282078.1|	1768	0	PREDICTED: glyoxylate/hydroxypyruvate reductase HPR3-like [Vitis vinifera]	gi|731379724|ref|XM_002282042.2|	1359	0	PREDICTED: Vitis vinifera glyoxylate/hydroxypyruvate reductase HPR3-like (LOC100253090), mRNA	Q9LE33	342	5e-113	Glyoxylate/hydroxypyruvate reductase HPR3	AGl379	211	5e-63	COG1052	pfam00389	2-Hacid_dh	D-isomer specific 2-hydroxyacid dehydrogenase, catalytic domain. This family represents the largest portion of the catalytic domain of 2-hydroxyacid dehydrogenases as the NAD binding domain is inserted within the structural domain.	GO:0009854|oxidative photosynthetic carbon pathway;GO:0009853|photorespiration;	.	GO:0030267|glyoxylate reductase (NADP) activity;GO:0016618|hydroxypyruvate reductase activity;GO:0051287|NAD binding;	K15919	HPR2; hydroxypyruvate reductase 2
gene:VIT_12s0134g00590	-3.99277	1.37249e-11	2.28707e-09	down	yes	gene:VIT_12s0134g00590	protein_coding	chr12:8209311-8210764:+	gi|147865597|emb|CAN83656.1|	1332	0	hypothetical protein VITISV_009941 [Vitis vinifera]	gi|147865594|emb|AM473692.2|	790	0	Vitis vinifera contig VV78X075739.8, whole genome shotgun sequence	Q8GSN8	200	2e-58	Malonyl-coenzyme A:anthocyanin 3-O-glucoside-6''-O-malonyltransferase	.	.	.	.	pfam02458	Transferase	Transferase family. This family includes a number of transferase enzymes. These include anthranilate N-hydroxycinnamoyl/benzoyltransferase that catalyses the first committed reaction of phytoalexin biosynthesis. Deacetylvindoline 4-O-acetyltransferase EC:2.3.1.107 catalyses the last step in vindoline biosynthesis is also a member of this family. The motif HXXXD is probably part of the active site…	GO:0009698|phenylpropanoid metabolic process;	.	GO:0033809|anthocyanin 6''-O-malonyltransferase activity;	.	.
gene:VIT_12s0028g03120	-2.70744	1.93959e-11	3.20294e-09	down	yes	gene:VIT_12s0028g03120	protein_coding	chr12:3891877-3892934:+	gi|225446451|ref|XP_002275180.1|	755	3e-95	PREDICTED: protein E6 isoform X1 [Vitis vinifera]	gi|731408857|ref|XM_002275144.3|	1054	0	PREDICTED: Vitis vinifera protein E6 (LOC100243744), transcript variant X1, mRNA	Q01197	50.1	9e-06	Protein E6	.	.	.	.	pfam10328	7TM_GPCR_Srx	Serpentine type 7TM GPCR chemoreceptor Srx. Chemoreception is mediated in Caenorhabditis elegans by members of the seven-transmembrane G-protein-coupled receptor class (7TM GPCRs) of proteins which are of the serpentine type. Srx is part of the Srg superfamily of chemoreceptors. Chemoperception is one of the central senses of soil nematodes like C. elegans which are otherwise 'blind' and 'deaf'.	GO:0090378|seed trichome elongation;	GO:0005618|cell wall;GO:0005576|extracellular region;	.	.	.
gene:VIT_01s0150g00380	1.95535	2.08968e-11	3.41998e-09	up	yes	gene:VIT_01s0150g00380	protein_coding	chr1:22754920-22755674:+	gi|225425316|ref|XP_002268562.1|	901	2e-120	PREDICTED: uncharacterized protein LOC100267772 [Vitis vinifera]	gi|731377410|ref|XM_002268526.2|	755	0	PREDICTED: Vitis vinifera uncharacterized LOC100267772 (LOC100267772), mRNA	.	.	.	.	.	.	.	.	pfam05553	DUF761	Cotton fibre expressed protein. This family consists of several plant proteins of unknown function. Three of the sequences (from Gossypium hirsutum) in this family are described as cotton fibre expressed proteins. The remaining sequences, found in Arabidopsis thaliana, are uncharacterized.	.	.	.	.	.
gene:VIT_08s0040g02700	1.24045	2.26948e-11	3.68138e-09	up	yes	NAKR1	protein_coding	chr8:13725176-13727053:-	gi|225439844|ref|XP_002277868.1|	1121	3e-150	PREDICTED: uncharacterized protein LOC100244737 [Vitis vinifera]	gi|731399104|ref|XM_002277832.2|	1146	0	PREDICTED: Vitis vinifera uncharacterized LOC100244737 (LOC100244737), mRNA	Q58FZ0	157	3e-43	Protein SODIUM POTASSIUM ROOT DEFECTIVE 2	.	.	.	.	pfam00403	HMA	Heavy-metal-associated domain.	GO:0046916|cellular transition metal ion homeostasis;GO:0030001|metal ion transport;	GO:0005737|cytoplasm;	GO:0046914|transition metal ion binding;	.	.
gene:VIT_07s0031g03030	1.20887	2.35704e-11	3.78987e-09	up	yes	gene:VIT_07s0031g03030	protein_coding	chr7:19762042-19763905:-	gi|731397718|ref|XP_010652980.1|	2108	0	PREDICTED: protein FYV8 isoform X1 [Vitis vinifera]	gi|731397717|ref|XM_010654678.1|	1714	0	PREDICTED: Vitis vinifera protein FYV8 (LOC100247519), transcript variant X1, mRNA	.	.	.	.	.	.	.	.	pfam07839	CaM_binding	Plant calmodulin-binding domain. The sequences featured in this family are found repeated in a number of plant calmodulin-binding proteins and are thought to constitute the calmodulin-binding domains. Binding of the proteins to calmodulin depends on the presence of calcium ions. These proteins are thought to be involved in various processes, such as plant defence responses and stolonisation or tu…	.	.	.	.	.
gene:VIT_13s0019g03040	-2.16372	2.67692e-11	4.15829e-09	down	yes	gene:VIT_13s0019g03040	protein_coding	chr13:4177214-4179083:-	gi|359486571|ref|XP_002276555.2|	2514	0	PREDICTED: 7-deoxyloganetic acid glucosyltransferase-like [Vitis vinifera]	gi|731412802|ref|XM_002276519.3|	1605	0	PREDICTED: Vitis vinifera 7-deoxyloganetic acid glucosyltransferase-like (LOC100249578), mRNA	U3U992	593	0	7-deoxyloganetic acid glucosyltransferase	.	.	.	.	pfam00201	UDPGT	UDP-glucoronosyl and UDP-glucosyl transferase.	GO:1900994|(-)-secologanin biosynthetic process;	.	GO:0035251|UDP-glucosyltransferase activity;	.	.
gene:VIT_05s0102g00620	-4.14891	3.13577e-11	4.83014e-09	down	yes	gene:VIT_05s0102g00620	protein_coding	chr5:22538026-22538792:+	gi|297743798|emb|CBI36681.3|	485	9e-56	unnamed protein product [Vitis vinifera]	gi|147782542|emb|AM472151.2|	750	0	Vitis vinifera contig VV78X135045.4, whole genome shotgun sequence	.	.	.	.	.	.	.	.	pfam14385	DUF4416	Domain of unknown function (DUF4416). This family of proteins is functionally uncharacterized. This family of proteins is found in bacteria. Proteins in this family are typically between 176 and 187 amino acids in length. There is a conserved DPG sequence motif.	.	.	.	.	.
gene:VIT_06s0004g07770	-1.78371	3.16585e-11	4.83584e-09	down	yes	gene:VIT_06s0004g07770	protein_coding	chr6:8561978-8564357:+	gi|225434381|ref|XP_002269918.1|	1587	0	PREDICTED: peroxidase 4 [Vitis vinifera]	gi|731391629|ref|XM_002269882.3|	1205	0	PREDICTED: Vitis vinifera Peroxidase 4 (LOC100257005), mRNA	A7NY33	615	0	Peroxidase 4	.	.	.	.	pfam00141	peroxidase	Peroxidase.	GO:0042744|hydrogen peroxide catabolic process;GO:0006979|response to oxidative stress;	GO:0005576|extracellular region;	GO:0020037|heme binding;GO:0046872|metal ion binding;GO:0004601|peroxidase activity;	K00430	E1.11.1.7; peroxidase [EC:1.11.1.7]
gene:VIT_18s0001g05380	2.25576	3.22139e-11	4.88001e-09	up	yes	TPR12	protein_coding	chr18:4284177-4287720:-	gi|225459334|ref|XP_002284180.1|	3715	0	PREDICTED: TPR repeat-containing thioredoxin TTL1 [Vitis vinifera]	gi|731428364|ref|XM_002284144.2|	2124	0	PREDICTED: Vitis vinifera TPR repeat-containing thioredoxin TTL1 (LOC100242128), mRNA	Q9MAH1	434	3e-140	TPR repeat-containing thioredoxin TTL1	.	.	.	.	pfam13414	TPR_11	TPR repeat.	GO:0009738|abscisic acid-activated signaling pathway;GO:0045454|cell redox homeostasis;GO:0009789|positive regulation of abscisic acid-activated signaling pathway;GO:0009737|response to abscisic acid;GO:0006970|response to osmotic stress;GO:0009651|response to salt stress;	GO:0005623|cell;	.	.	.
gene:VIT_19s0085g00920	1.7121	3.46948e-11	5.21275e-09	up	yes	gene:VIT_19s0085g00920	protein_coding	chr19:23424887-23432756:+	gi|297736104|emb|CBI24142.3|	3560	0	unnamed protein product [Vitis vinifera]	gi|731434509|ref|XM_002265989.3|	1547	0	PREDICTED: Vitis vinifera organic cation/carnitine transporter 3-like (LOC100251788), mRNA	O64515	575	0	Organic cation/carnitine transporter 2	.	.	.	.	pfam00083	Sugar_tr	Sugar (and other) transporter.	GO:0006811|ion transport;	GO:0016021|integral component of membrane;GO:0009705|plant-type vacuole membrane;	GO:0005524|ATP binding;GO:0022891|substrate-specific transmembrane transporter activity;	.	.
gene:VIT_14s0171g00320	1.11859	3.86915e-11	5.64595e-09	up	yes	gene:VIT_14s0171g00320	protein_coding	chr14:26140931-26146302:-	gi|731418753|ref|XP_002270625.2|	2245	0	PREDICTED: kelch repeat-containing protein At3g27220 [Vitis vinifera]	gi|731418752|ref|XM_002270589.2|	1366	0	PREDICTED: Vitis vinifera kelch repeat-containing protein At3g27220 (LOC100264501), mRNA	Q9LK31	567	0	Kelch repeat-containing protein At3g27220	.	.	.	.	pfam13418	Kelch_4	Galactose oxidase, central domain.	GO:0009061|anaerobic respiration;GO:0043161|proteasome-mediated ubiquitin-dependent protein catabolic process;GO:0042787|protein ubiquitination involved in ubiquitin-dependent protein catabolic process;GO:0030162|regulation of proteolysis;	GO:0005737|cytoplasm;GO:0005768|endosome;GO:0005794|Golgi apparatus;GO:0000139|Golgi membrane;GO:0016021|integral component of membrane;GO:0019005|SCF ubiquitin ligase complex;GO:0005802|trans-Golgi network;	GO:0031625|ubiquitin protein ligase binding;	.	.
gene:VIT_17s0000g02950	-1.78311	3.88102e-11	5.64595e-09	down	yes	gene:VIT_17s0000g02950	protein_coding	chr17:2721139-2722142:-	gi|225456069|ref|XP_002280532.1|	977	2e-130	PREDICTED: probable glutathione S-transferase [Vitis vinifera]	gi|731426545|ref|XM_002280496.2|	923	0	PREDICTED: Vitis vinifera probable glutathione S-transferase (LOC100242434), mRNA	P32110	196	2e-59	Probable glutathione S-transferase	XF0911	60.8	3e-10	COG0625	pfam13417	GST_N_3	Glutathione S-transferase, N-terminal domain.	GO:0006749|glutathione metabolic process;GO:0009737|response to abscisic acid;GO:0009733|response to auxin;GO:0009735|response to cytokinin;GO:0009739|response to gibberellin;GO:0009408|response to heat;GO:0010038|response to metal ion;GO:0009407|toxin catabolic process;	GO:0005737|cytoplasm;	GO:0004364|glutathione transferase activity;	K00799	GST, gst; glutathione S-transferase [EC:2.5.1.18]
gene:VIT_09s0070g00380	-1.04243	5.43644e-11	7.84645e-09	down	yes	gene:VIT_09s0070g00380	protein_coding	chr9:13588733-13601884:+	gi|225465543|ref|XP_002274382.1|	952	7e-127	PREDICTED: uncharacterized protein LOC100263614 [Vitis vinifera]	gi|731403353|ref|XM_002274346.3|	948	0	PREDICTED: Vitis vinifera uncharacterized LOC100263614 (LOC100263614), mRNA	.	.	.	.	.	.	.	.	pfam09229	Aha1_N	Activator of Hsp90 ATPase, N-terminal. Members of this family, which are predominantly found in the protein 'Activator of Hsp90 ATPase' adopt a secondary structure consisting of an N-terminal alpha-helix leading into a four-stranded meandering antiparallel beta-sheet, followed by a C-terminal alpha-helix. The two helices are packed together, with the beta-sheet curving around them. They bind to t…	.	.	.	.	.
gene:VIT_15s0046g02420	-1.02693	7.80789e-11	1.11811e-08	down	yes	gene:VIT_15s0046g02420	protein_coding	chr15:19199340-19206837:-	gi|526118149|ref|NP_001267949.1|	1433	0	aquaporin PIP1;2 [Vitis vinifera]	gi|731421353|ref|XM_010663417.1|	1048	0	PREDICTED: Vitis vinifera aquaporin PIP1;2 (PIP1;2), transcript variant X1, mRNA	Q7XSQ9	508	2e-180	Probable aquaporin PIP1-2	SMc01870	102	2e-24	COG0580	pfam00230	MIP	Major intrinsic protein. MIP (Major Intrinsic Protein) family proteins exhibit essentially two distinct types of channel properties: (1) specific water transport by the aquaporins, and (2) small neutral solutes transport, such as glycerol by the glycerol facilitators.	GO:0009992|cellular water homeostasis;GO:0034220|ion transmembrane transport;	GO:0005887|integral component of plasma membrane;GO:0009506|plasmodesma;GO:0005773|vacuole;	GO:0015254|glycerol channel activity;GO:0015250|water channel activity;	.	.
gene:VIT_08s0007g02420	6.92998	9.24285e-11	1.31334e-08	up	yes	gene:VIT_08s0007g02420	protein_coding	chr8:16505447-16511893:-	gi|225440720|ref|XP_002275202.1|	2434	0	PREDICTED: aspartic proteinase nepenthesin-1-like [Vitis vinifera]	gi|123699113|emb|AM486203.1|	1758	0	Vitis vinifera, whole genome shotgun sequence, contig VV78X012236.4, clone ENTAV 115	Q766C3	127	9e-30	Aspartic proteinase nepenthesin-1	.	.	.	.	pfam14541	TAXi_C	Xylanase inhibitor C-terminal. The N- and C-termini of the members of this family are jointly necessary for creating the catalytic pocket necessary for cleaving xylasnase. Phytopathogens produce xylanase that destroys plant cells, so its destruction through proteolysis is vital for plant-survival.	.	GO:0005576|extracellular region;	GO:0004190|aspartic-type endopeptidase activity;	.	.
gene:VIT_06s0004g05180	-1.22265	1.13693e-10	1.60307e-08	down	yes	gene:VIT_06s0004g05180	protein_coding	chr6:6106696-6109243:-	gi|225434859|ref|XP_002282236.1|	2537	0	PREDICTED: ribulose bisphosphate carboxylase/oxygenase activase, chloroplastic isoform X1 [Vitis vinifera]	gi|731392119|ref|XM_002282200.3|	1633	0	PREDICTED: Vitis vinifera ribulose bisphosphate carboxylase/oxygenase activase, chloroplastic (LOC100263871), transcript variant X1, mRNA	Q7X9A0	859	0	Ribulose bisphosphate carboxylase/oxygenase activase 1, chloroplastic	.	.	.	.	pfam00004	AAA	ATPase family associated with various cellular activities (AAA). AAA family proteins often perform chaperone-like functions that assist in the assembly, operation, or disassembly of protein complexes.	.	GO:0009570|chloroplast stroma;	GO:0005524|ATP binding;	.	.
gene:VIT_19s0140g00140	-1.96083	1.15374e-10	1.61435e-08	down	yes	gene:VIT_19s0140g00140	protein_coding	chr19:15603314-15604866:+	gi|225468310|ref|XP_002270405.1|	1763	0	PREDICTED: gibberellin 2-beta-dioxygenase 1 [Vitis vinifera]	gi|731433797|ref|XM_002270369.2|	1138	0	PREDICTED: Vitis vinifera gibberellin 2-beta-dioxygenase 1 (LOC100248356), mRNA	Q9SQ80	465	4e-162	Gibberellin 2-beta-dioxygenase 1	PA4191	105	8e-25	COG3491	pfam03171	2OG-FeII_Oxy	2OG-Fe(II) oxygenase superfamily. This family contains members of the 2-oxoglutarate (2OG) and Fe(II)-dependent oxygenase superfamily. This family includes the C-terminal of prolyl 4-hydroxylase alpha subunit. The holoenzyme has the activity EC:1.14.11.2 catalyzing the reaction: Procollagen L-proline + 2-oxoglutarate + O2 <=> procollagen trans- 4-hydroxy-L-proline + succinate + CO2. The full enzy…	GO:0009686|gibberellin biosynthetic process;	.	GO:0045543|gibberellin 2-beta-dioxygenase activity;GO:0046872|metal ion binding;	.	.
gene:VIT_14s0060g02000	1.67702	1.32891e-10	1.8315e-08	up	yes	gene:VIT_14s0060g02000	protein_coding	chr14:1608037-1610312:-	gi|225450745|ref|XP_002283524.1|	1586	0	PREDICTED: F-box protein VBF-like [Vitis vinifera]	gi|731415729|ref|XM_002283488.3|	975	0	PREDICTED: Vitis vinifera F-box protein VBF-like (LOC100266614), mRNA	O80494	289	2e-94	F-box protein PP2-B15	.	.	.	.	pfam14299	PP2	Phloem protein 2. Phloem protein 2 (PP2) is one of the most abundant and enigmatic proteins in the phloem sap. PP2 is translocated in the assimilate stream where its lectin activity or RNA-binding properties can exert effects over long distances.	.	.	GO:0030246|carbohydrate binding;	.	.
gene:VIT_01s0137g00740	1.11161	1.52447e-10	2.08533e-08	up	yes	gene:VIT_01s0137g00740	protein_coding	chr1:7246123-7247193:-	gi|359473151|ref|XP_002282388.2|	1610	0	PREDICTED: probable protein phosphatase 2C 14 [Vitis vinifera]	gi|731372540|ref|XM_002282352.3|	1053	0	PREDICTED: Vitis vinifera probable protein phosphatase 2C 14 (LOC100254174), mRNA	.	.	.	.	.	.	.	.	pfam05910	DUF868	Plant protein of unknown function (DUF868). This family consists of several hypothetical proteins from Arabidopsis thaliana and Oryza sativa. The function of this family is unknown.	.	.	.	.	.
gene:VIT_06s0009g02920	4.71778	1.78002e-10	2.41688e-08	up	yes	gene:VIT_06s0009g02920	protein_coding	chr6:15956471-15958286:+	gi|731393569|ref|XP_010651523.1|	2287	0	PREDICTED: flavonoid 3',5'-hydroxylase 2-like [Vitis vinifera]	gi|731393568|ref|XM_010653221.1|	1405	0	PREDICTED: Vitis vinifera flavonoid 3',5'-hydroxylase 2-like (LOC100243414), mRNA	P48419	710	0	Flavonoid 3',5'-hydroxylase 2	alr1450	125	9e-31	COG2124	pfam00067	p450	Cytochrome P450. Cytochrome P450s are haem-thiolate proteins involved in the oxidative degradation of various compounds. They are particularly well known for their role in the degradation of environmental toxins and mutagens. They can be divided into 4 classes, according to the method by which electrons from NAD(P)H are delivered to the catalytic site. Sequence conservation is relatively low with…	GO:0009718|anthocyanin-containing compound biosynthetic process;	GO:0005783|endoplasmic reticulum;	GO:0033772|flavonoid 3',5'-hydroxylase activity;GO:0020037|heme binding;GO:0005506|iron ion binding;	.	.
gene:VIT_07s0151g00280	-1.29908	2.06841e-10	2.76744e-08	down	yes	gene:VIT_07s0151g00280	protein_coding	chr7:841097-843834:+	gi|359479673|ref|XP_003632329.1|	1029	1e-137	PREDICTED: BI1-like protein [Vitis vinifera]	gi|731394943|ref|XM_003632281.2|	987	0	PREDICTED: Vitis vinifera BI1-like protein (LOC100853005), mRNA	Q94A20	205	2e-62	BI1-like protein	SPCC576.04	72.8	5e-14	COG0670	pfam01027	Bax1-I	Inhibitor of apoptosis-promoting Bax1. Programmed cell-death involves a set of Bcl-2 family proteins, some of which inhibit apoptosis (Bcl-2 and Bcl-XL) and some of which promote it (Bax and Bak). Human Bax inhibitor, BI-1, is an evolutionarily conserved integral membrane protein containing multiple membrane-spanning segments predominantly localized to intracellular membranes. It has 6-7 membrane…	.	GO:0016021|integral component of membrane;	.	K06890	K06890; uncharacterized protein
gene:VIT_11s0118g00650	-1.58106	2.0539e-10	2.76744e-08	down	yes	gene:VIT_11s0118g00650	protein_coding	chr11:6407052-6408551:+	gi|225463045|ref|XP_002267969.1|	572	1e-70	PREDICTED: uncharacterized protein LOC100249959 [Vitis vinifera]	gi|731407540|ref|XM_002267933.2|	859	0	PREDICTED: Vitis vinifera uncharacterized LOC100249959 (LOC100249959), mRNA	.	.	.	.	.	.	.	.	pfam09529	Intg_mem_TP0381	Integral membrane protein (intg_mem_TP0381). This entry represents a family of hydrophobic proteins with seven predicted transmembrane alpha helices. Members are found in Bacillus subtilis (ywaF), TP0381 from Treponema pallidum (TP0381), Streptococcus pyogenes, Rhodococcus erythropolis, etc.	.	.	.	.	.
gene:VIT_11s0016g05050	-1.1016	2.13344e-10	2.81338e-08	down	yes	gene:VIT_11s0016g05050	protein_coding	chr11:4345840-4350117:+	gi|731407195|ref|XP_010656414.1|	2317	0	PREDICTED: F-box/kelch-repeat protein At1g55270-like [Vitis vinifera]	gi|731407194|ref|XM_010658112.1|	2340	0	PREDICTED: Vitis vinifera F-box/kelch-repeat protein At1g55270-like (LOC100243988), mRNA	Q93W93	677	0	F-box/kelch-repeat protein At1g55270	.	.	.	.	pfam01344	Kelch_1	Kelch motif. The kelch motif was initially discovered in Kelch. In this protein there are six copies of the motif. It has been shown that the Drosophila ring canal kelch protein is related to Galactose Oxidase for which a structure has been solved. The kelch motif forms a beta sheet. Several of these sheets associate to form a beta propeller structure as found in pfam00064, pfam00400 and pfam0041…	GO:0016567|protein ubiquitination;	GO:0031463|Cul3-RING ubiquitin ligase complex;	.	.	.
gene:VIT_08s0040g01920	1.32068	2.18569e-10	2.8414e-08	up	yes	gene:VIT_08s0040g01920	protein_coding	chr8:13007229-13010172:+	gi|225439974|ref|XP_002276043.1|	3634	0	PREDICTED: serine/threonine-protein kinase-like protein CCR1 [Vitis vinifera]	gi|731399295|ref|XM_002276007.2|	2944	0	PREDICTED: Vitis vinifera serine/threonine-protein kinase-like protein CCR1 (LOC100251706), mRNA	Q9S7D9	922	0	Serine/threonine-protein kinase-like protein CCR1	.	.	.	.	pfam07714	Pkinase_Tyr	Protein tyrosine kinase.	.	GO:0016021|integral component of membrane;	GO:0005524|ATP binding;GO:0042803|protein homodimerization activity;GO:0004672|protein kinase activity;GO:0004674|protein serine/threonine kinase activity;	.	.
gene:VIT_18s0001g06940	-1.03892	2.18109e-10	2.8414e-08	down	yes	gene:VIT_18s0001g06940	protein_coding	chr18:5163243-5164681:+	gi|225459170|ref|XP_002285718.1|	1787	0	PREDICTED: purine permease 1 [Vitis vinifera]	gi|731428513|ref|XM_002285682.3|	1326	0	PREDICTED: Vitis vinifera purine permease 1 (LOC100267723), mRNA	Q9FZ95	412	5e-140	Purine permease 3	.	.	.	.	pfam03151	TPT	Triose-phosphate Transporter family. This family includes transporters with a specificity for triose phosphate.	GO:0006863|purine nucleobase transport;	GO:0016021|integral component of membrane;GO:0016020|membrane;	GO:0005345|purine nucleobase transmembrane transporter activity;	.	.
gene:VIT_07s0031g00660	1.04149	2.66021e-10	3.43392e-08	up	yes	gene:VIT_07s0031g00660	protein_coding	chr7:16829390-16830489:+	gi|147839731|emb|CAN61779.1|	724	2e-91	hypothetical protein VITISV_028660 [Vitis vinifera]	gi|349711422|emb|FQ396488.1|	873	0	Vitis vinifera clone SS0AEB9YM05	.	.	.	.	.	.	.	.	pfam07939	DUF1685	Protein of unknown function (DUF1685). The members of this family are hypothetical eukaryotic proteins of unknown function. The region in question is approximately 100 amino acid residues long.	.	.	.	.	.
gene:VIT_01s0010g02460	1.33396	3.05671e-10	3.91815e-08	up	yes	gene:VIT_01s0010g02460	protein_coding	chr1:19543650-19546617:+	gi|297738348|emb|CBI27549.3|	1688	0	unnamed protein product [Vitis vinifera]	gi|731375917|ref|XM_002270378.3|	1209	0	PREDICTED: Vitis vinifera glyceraldehyde-3-phosphate dehydrogenase, cytosolic (LOC100264789), mRNA	Q7FAH2	605	0	Glyceraldehyde-3-phosphate dehydrogenase 2, cytosolic	SPBC32F12.11	452	3e-156	COG0057	pfam02800	Gp_dh_C	Glyceraldehyde 3-phosphate dehydrogenase, C-terminal domain. GAPDH is a tetrameric NAD-binding enzyme involved in glycolysis and glyconeogenesis. C-terminal domain is a mixed alpha/antiparallel beta fold.	GO:0006006|glucose metabolic process;GO:0006096|glycolytic process;	GO:0005737|cytoplasm;	GO:0004365|glyceraldehyde-3-phosphate dehydrogenase (NAD+) (phosphorylating) activity;GO:0051287|NAD binding;GO:0050661|NADP binding;	K00134	GAPDH, gapA; glyceraldehyde 3-phosphate dehydrogenase [EC:1.2.1.12]
gene:VIT_18s0001g11930	1.0597	3.6529e-10	4.58615e-08	up	yes	gene:VIT_18s0001g11930	protein_coding	chr18:10174236-10175399:+	gi|147812057|emb|CAN70296.1|	1197	3e-163	hypothetical protein VITISV_007440 [Vitis vinifera]	gi|526117684|ref|NM_001281159.1|	917	0	Vitis vinifera SCUTL2 (LOC100232856), mRNA	P28493	303	1e-100	Pathogenesis-related protein 5	.	.	.	.	pfam00314	Thaumatin	Thaumatin family.	GO:0031540|regulation of anthocyanin biosynthetic process;GO:0046686|response to cadmium ion;GO:0010224|response to UV-B;GO:0009615|response to virus;GO:0009627|systemic acquired resistance;	GO:0048046|apoplast;GO:0005618|cell wall;GO:0005773|vacuole;	.	.	.
gene:VIT_19s0090g01360	1.16968	3.64136e-10	4.58615e-08	up	yes	gene:VIT_19s0090g01360	protein_coding	chr19:7441182-7441958:+	gi|147776564|emb|CAN76272.1|	120	6e-06	hypothetical protein VITISV_031869 [Vitis vinifera]	gi|349731495|emb|FQ394616.1|	674	0	Vitis vinifera clone SS0AFA1YL15	.	.	.	.	.	.	.	.	pfam13534	Fer4_17	4Fe-4S dicluster domain. This family includes proteins containing domains which bind to iron-sulfur clusters. Members include bacterial ferredoxins, various dehydrogenases, and various reductases. The structure of the domain is an alpha-antiparallel beta sandwich.	.	.	.	.	.
gene:VIT_05s0077g01280	-2.03949	4.19187e-10	5.19168e-08	down	yes	BXL1	protein_coding	chr5:1049444-1054222:+	gi|225431898|ref|XP_002276351.1|	3927	0	PREDICTED: putative beta-D-xylosidase [Vitis vinifera]	gi|731388242|ref|XM_002276315.3|	2596	0	PREDICTED: Vitis vinifera putative beta-D-xylosidase (LOC100249978), mRNA	Q9FGY1	1090	0	Beta-D-xylosidase 1	XF0845	289	7e-83	COG1472	pfam00933	Glyco_hydro_3	Glycosyl hydrolase family 3 N terminal domain.	GO:0031222|arabinan catabolic process;GO:0010214|seed coat development;GO:0045493|xylan catabolic process;	GO:0048046|apoplast;GO:0009505|plant-type cell wall;GO:0005578|proteinaceous extracellular matrix;	GO:0046556|alpha-L-arabinofuranosidase activity;GO:0009044|xylan 1,4-beta-xylosidase activity;	.	.
gene:VIT_01s0011g06290	1.70465	4.7354e-10	5.82549e-08	up	yes	gene:VIT_01s0011g06290	protein_coding	chr1:6083462-6086050:-	gi|225424458|ref|XP_002285160.1|	1733	0	PREDICTED: purple acid phosphatase 3 [Vitis vinifera]	gi|731369011|ref|XM_002285124.2|	1227	0	PREDICTED: Vitis vinifera purple acid phosphatase 3 (LOC100261163), mRNA	Q8H129	481	1e-167	Purple acid phosphatase 3	all1686	89	4e-19	COG1409	pfam00149	Metallophos	Calcineurin-like phosphoesterase. This family includes a diverse range of phosphoesterases, including protein phosphoserine phosphatases, nucleotidases, sphingomyelin phosphodiesterases and 2'-3' cAMP phosphodiesterases as well as nucleases such as bacterial SbcD or yeast MRE11. The most conserved regions in this superfamily centre around the metal chelating residues.	.	GO:0005576|extracellular region;GO:0005773|vacuole;	GO:0003993|acid phosphatase activity;GO:0046872|metal ion binding;	K01078	E3.1.3.2; acid phosphatase [EC:3.1.3.2]
gene:VIT_17s0000g00830	1.76545	5.2004e-10	6.31281e-08	up	yes	SWEET10	protein_coding	chr17:551030-552885:+	gi|225456416|ref|XP_002284244.1|	1373	0	PREDICTED: bidirectional sugar transporter SWEET14 [Vitis vinifera]	gi|731426920|ref|XM_002284208.2|	1112	0	PREDICTED: Vitis vinifera bidirectional sugar transporter SWEET14 (LOC100267921), mRNA	B8BKP4	299	9e-98	Bidirectional sugar transporter SWEET14	.	.	.	.	pfam03083	MtN3_slv	Sugar efflux transporter for intercellular exchange. This family includes proteins such as drosophila saliva, MtN3 involved in root nodule development and a protein involved in activation and expression of recombination activation genes (RAGs). Although the molecular function of these proteins is unknown, they are almost certainly transmembrane proteins. This family contains a region of two trans…	.	GO:0005887|integral component of plasma membrane;	GO:0051119|sugar transmembrane transporter activity;	.	.
gene:VIT_00s1569g00010	-1.33303	5.79528e-10	6.94297e-08	down	yes	gene:VIT_00s1569g00010	protein_coding	chrUn:39644005-39644578:+	gi|359495606|ref|XP_003635036.1|	531	2e-60	PREDICTED: heat shock cognate protein 80 [Vitis vinifera]	gi|731437060|ref|XM_010649222.1|	568	0	PREDICTED: Vitis vinifera heat shock cognate protein 80-like (LOC104878626), mRNA	P36181	184	5e-53	Heat shock cognate protein 80	YPL240c	103	2e-24	COG0326	pfam00183	HSP90	Hsp90 protein.	GO:0006457|protein folding;GO:0006950|response to stress;	GO:0005737|cytoplasm;	GO:0005524|ATP binding;	K04079	htpG, HSP90A; molecular chaperone HtpG
gene:VIT_01s0011g05810	1.15315	6.57183e-10	7.77171e-08	up	yes	ADO3	protein_coding	chr1:5581325-5585343:-	gi|731369240|ref|XP_010651450.1|	3043	0	PREDICTED: adagio protein 3 [Vitis vinifera]	gi|731369239|ref|XM_010653148.1|	2153	0	PREDICTED: Vitis vinifera adagio protein 3 (LOC100255972), mRNA	Q9C9W9	954	0	Adagio protein 3	.	.	.	.	pfam13426	PAS_9	PAS domain.	GO:0007623|circadian rhythm;GO:0009908|flower development;GO:0009911|positive regulation of flower development;GO:0016567|protein ubiquitination;GO:0018298|protein-chromophore linkage;GO:0010468|regulation of gene expression;GO:0006355|regulation of transcription, DNA-templated;GO:0009637|response to blue light;	GO:0005737|cytoplasm;GO:0005634|nucleus;	GO:0001047|core promoter binding;GO:0009881|photoreceptor activity;	K12116	FKF1; flavin-binding kelch repeat F-box protein 1
gene:VIT_13s0019g02740	-4.27333	7.20669e-10	8.41393e-08	down	yes	gene:VIT_13s0019g02740	protein_coding	chr13:3999388-4000084:-	gi|225449307|ref|XP_002281456.1|	711	2e-92	PREDICTED: 18.2 kDa class I heat shock protein [Vitis vinifera]	gi|731412825|ref|XM_002281420.2|	697	0	PREDICTED: Vitis vinifera 18.2 kDa class I heat shock protein (LOC100261497), mRNA	P27880	214	2e-68	18.2 kDa class I heat shock protein	TM0374	75.9	3e-16	COG0071	pfam00011	HSP20	Hsp20/alpha crystallin family.	.	GO:0005737|cytoplasm;	.	.	.
gene:VIT_09s0002g04130	-1.43901	8.83878e-10	1.01259e-07	down	yes	gene:VIT_09s0002g04130	protein_coding	chr9:3805236-3809167:+	gi|731402376|ref|XP_010654644.1|	3225	0	PREDICTED: protein NRT1/ PTR FAMILY 1.2 [Vitis vinifera]	gi|731402375|ref|XM_010656342.1|	2347	0	PREDICTED: Vitis vinifera protein NRT1/ PTR FAMILY 1.2 (LOC100241176), transcript variant X1, mRNA	Q9M817	777	0	Protein NRT1/ PTR FAMILY 1.2	ECU11g1050	66.6	1e-10	COG3104	pfam00854	PTR2	POT family. The POT (proton-dependent oligopeptide transport) family all appear to be proton dependent transporters.	GO:0080055|low-affinity nitrate transport;	GO:0016021|integral component of membrane;GO:0005886|plasma membrane;	GO:0080054|low-affinity nitrate transmembrane transporter activity;	.	.
gene:VIT_06s0009g02810	4.68435	9.02713e-10	1.02775e-07	up	yes	gene:VIT_06s0009g02810	protein_coding	chr6:15670201-15671940:+	gi|731393577|ref|XP_010651527.1|	2291	0	PREDICTED: flavonoid 3',5'-hydroxylase 2-like [Vitis vinifera]	gi|526117957|ref|NM_001281228.1|	1316	0	Vitis vinifera flavonoid-3,5'-hydroxylase (LOC100232896), mRNA	P48419	715	0	Flavonoid 3',5'-hydroxylase 2	alr1450	124	1e-30	COG2124	pfam00067	p450	Cytochrome P450. Cytochrome P450s are haem-thiolate proteins involved in the oxidative degradation of various compounds. They are particularly well known for their role in the degradation of environmental toxins and mutagens. They can be divided into 4 classes, according to the method by which electrons from NAD(P)H are delivered to the catalytic site. Sequence conservation is relatively low with…	GO:0009718|anthocyanin-containing compound biosynthetic process;	GO:0005783|endoplasmic reticulum;	GO:0033772|flavonoid 3',5'-hydroxylase activity;GO:0020037|heme binding;GO:0005506|iron ion binding;	.	.
gene:VIT_01s0011g04030	-3.16634	9.87416e-10	1.11724e-07	down	yes	gene:VIT_01s0011g04030	protein_coding	chr1:3678832-3683597:+	gi|297737775|emb|CBI26976.3|	1378	0	unnamed protein product [Vitis vinifera]	gi|731370165|ref|XM_002282919.2|	793	0	PREDICTED: Vitis vinifera reticulon-like protein B9 (LOC100247313), mRNA	Q9LJQ5	209	3e-63	Reticulon-like protein B9	.	.	.	.	pfam02453	Reticulon	Reticulon. Reticulon, also know as neuroendocrine-specific protein (NSP), is a protein of unknown function which associates with the endoplasmic reticulum. This family represents the C-terminal domain of the three reticulon isoforms and their homologues.	.	GO:0005789|endoplasmic reticulum membrane;GO:0016021|integral component of membrane;	.	.	.
gene:VIT_07s0005g04400	-1.07806	1.00424e-09	1.12836e-07	down	yes	PSB28	protein_coding	chr7:7492159-7493925:+	gi|225437969|ref|XP_002271666.1|	958	6e-129	PREDICTED: photosystem II reaction center PSB28 protein, chloroplastic [Vitis vinifera]	gi|731396221|ref|XM_002271630.3|	789	0	PREDICTED: Vitis vinifera photosystem II reaction center PSB28 protein, chloroplastic (LOC100260011), mRNA	Q0JG75	242	1e-78	Photosystem II reaction center PSB28 protein, chloroplastic	.	.	.	.	pfam03912	Psb28	Psb28 protein. Psb28 is a 13 kDa soluble protein that is directly assembled in dimeric PSII supercomplexes. The negatively charged N-terminal region is essential for this process. This protein was formerly known as PsbW, but PsbW is now reserved for pfam07123.	GO:0015979|photosynthesis;	GO:0009535|chloroplast thylakoid membrane;GO:0009654|photosystem II oxygen evolving complex;	.	K08903	psb28; photosystem II 13kDa protein
gene:VIT_08s0040g01370	-1.10306	1.05541e-09	1.16747e-07	down	yes	gene:VIT_08s0040g01370	protein_coding	chr8:12481905-12484028:+	gi|225440067|ref|XP_002282335.1|	540	3e-61	PREDICTED: uncharacterized protein LOC100244817 [Vitis vinifera]	gi|731399414|ref|XM_002282299.3|	1357	0	PREDICTED: Vitis vinifera uncharacterized LOC100244817 (LOC100244817), mRNA	Q9FJH5	114	2e-27	Heavy metal-associated isoprenylated plant protein 3	.	.	.	.	pfam00403	HMA	Heavy-metal-associated domain.	GO:0030001|metal ion transport;	GO:0005737|cytoplasm;GO:0005730|nucleolus;	GO:0046872|metal ion binding;	.	.
gene:VIT_04s0023g00920	-1.11203	1.18942e-09	1.29774e-07	down	yes	DCL2	protein_coding	chr4:17331878-17344302:-	gi|731387346|ref|XP_010649216.1|	7315	0	PREDICTED: endoribonuclease Dicer homolog 2 isoform X3 [Vitis vinifera]	gi|731387347|ref|XM_010650916.1|	4180	0	PREDICTED: Vitis vinifera endoribonuclease Dicer homolog 2 (LOC100258190), transcript variant X4, mRNA	Q3EBC8	1508	0	Endoribonuclease Dicer homolog 2	SPCC188.13c	146	3e-35	COG0571	pfam03368	Dicer_dimer	Dicer dimerization domain. This domain is found in members of the Dicer protein family which function in RNA interference, an evolutionarily conserved mechanism for gene silencing using double-stranded RNA (dsRNA) molecules. It is essential for the activity of Dicer. It is a divergent double stranded RNA-binding domain. The N-terminal alpha helix of this domain is in a different orientation to th…	GO:0010216|maintenance of DNA methylation;GO:0010267|production of ta-siRNAs involved in RNA interference;GO:0051214|RNA virus induced gene silencing;	GO:0005737|cytoplasm;GO:0005634|nucleus;GO:0016442|RISC complex;	GO:0005524|ATP binding;GO:0004386|helicase activity;GO:0046872|metal ion binding;GO:0004525|ribonuclease III activity;GO:0003723|RNA binding;	K11592	DICER1, DCR1; endoribonuclease Dicer [EC:3.1.26.-]
gene:VIT_07s0005g01080	-2.55315	1.40989e-09	1.5113e-07	down	yes	gene:VIT_07s0005g01080	protein_coding	chr7:3628048-3629013:-	gi|731395588|ref|XP_002269552.3|	1140	3e-155	PREDICTED: uncharacterized protein LOC100262313 [Vitis vinifera]	gi|731395587|ref|XM_002269516.3|	859	0	PREDICTED: Vitis vinifera uncharacterized LOC100262313 (LOC100262313), mRNA	.	.	.	.	.	.	.	.	pfam13419	HAD_2	Haloacid dehalogenase-like hydrolase.	.	.	.	.	.
gene:VIT_06s0004g05770	-4.12501	1.47352e-09	1.56124e-07	down	yes	gene:VIT_06s0004g05770	protein_coding	chr6:6524201-6524870:+	gi|225434742|ref|XP_002281506.1|	565	1e-70	PREDICTED: class I heat shock protein [Vitis vinifera]	gi|731392024|ref|XM_002281470.2|	670	0	PREDICTED: Vitis vinifera class I heat shock protein (LOC100262206), mRNA	O82012	156	4e-46	17.6 kDa class I heat shock protein	TM0374	60.5	5e-11	COG0071	pfam00011	HSP20	Hsp20/alpha crystallin family.	.	GO:0005737|cytoplasm;	.	.	.
gene:VIT_13s0106g00230	-4.28167	1.58696e-09	1.67178e-07	down	yes	gene:VIT_13s0106g00230	protein_coding	chr13:9685076-9701385:-	gi|731413497|ref|XP_010658761.1|	3401	0	PREDICTED: ankyrin repeat-containing protein At3g12360-like [Vitis vinifera]	gi|731413498|ref|XM_010660460.1|	1351	0	PREDICTED: Vitis vinifera ankyrin repeat-containing protein At3g12360-like (LOC100267185), transcript variant X2, mRNA	.	.	.	.	.	.	.	.	pfam13962	PGG	Domain of unknown function. The PGG domain is named for the highly conserved sequence motif found at the startt of the domain. The function is not known.	.	.	.	.	.
gene:VIT_19s0014g04980	-1.05604	1.65078e-09	1.72908e-07	down	yes	gene:VIT_19s0014g04980	protein_coding	chr19:5318062-5327582:+	gi|731432559|ref|XP_002282842.2|	2162	0	PREDICTED: dihydroflavonol-4-reductase [Vitis vinifera]	gi|731432560|ref|XR_784608.1|	1231	0	PREDICTED: Vitis vinifera dihydroflavonol-4-reductase (LOC100255535), transcript variant X2, misc_RNA	P51102	277	2e-87	Dihydroflavonol 4-reductase	.	.	.	.	pfam01370	Epimerase	NAD dependent epimerase/dehydratase family. This family of proteins utilize NAD as a cofactor. The proteins in this family use nucleotide-sugar substrates for a variety of chemical reactions.	GO:0009718|anthocyanin-containing compound biosynthetic process;	GO:0042406|extrinsic component of endoplasmic reticulum membrane;	GO:0050662|coenzyme binding;GO:0045552|dihydrokaempferol 4-reductase activity;	K13082	DFR; bifunctional dihydroflavonol 4-reductase/flavanone 4-reductase [EC:1.1.1.219 1.1.1.234]
gene:VIT_09s0002g04850	-1.81848	1.85253e-09	1.92937e-07	down	yes	gene:VIT_09s0002g04850	protein_coding	chr9:4415521-4416162:-	gi|225442679|ref|XP_002284802.1|	502	4e-62	PREDICTED: uncharacterized protein LOC100251591 [Vitis vinifera]	gi|731402499|ref|XM_002284766.2|	495	0	PREDICTED: Vitis vinifera uncharacterized LOC100251591 (LOC100251591), mRNA	.	.	.	.	.	.	.	.	pfam12809	Metallothi_Euk2	Eukaryotic metallothionein. This is a family of eukaryotic metallothioneins.	.	.	.	.	.
gene:VIT_08s0058g00450	-1.36703	2.24471e-09	2.29863e-07	down	yes	gene:VIT_08s0058g00450	protein_coding	chr8:9434299-9437625:+	gi|225439526|ref|XP_002262844.1|	1587	0	PREDICTED: mitoferrin-like isoform X1 [Vitis vinifera]	gi|731398828|ref|XM_002262808.3|	1310	0	PREDICTED: Vitis vinifera mitoferrin-like (LOC100249984), transcript variant X1, mRNA	Q55DY8	204	6e-60	Mitoferrin	.	.	.	.	pfam00153	Mito_carr	Mitochondrial carrier protein.	GO:0048250|mitochondrial iron ion transport;GO:0006412|translation;	GO:0016021|integral component of membrane;GO:0005743|mitochondrial inner membrane;GO:0005739|mitochondrion;	GO:0005381|iron ion transmembrane transporter activity;GO:0003735|structural constituent of ribosome;	K15113	SLC25A28_37, MFRN; solute carrier family 25 (mitochondrial iron transporter), member 28/37
gene:VIT_10s0071g01060	1.03947	2.73033e-09	2.78039e-07	up	yes	gene:VIT_10s0071g01060	protein_coding	chr10:17786697-17792628:+	gi|225463801|ref|XP_002270400.1|	2688	0	PREDICTED: pyruvate kinase, cytosolic isozyme [Vitis vinifera]	gi|731405899|ref|XM_002270364.3|	1820	0	PREDICTED: Vitis vinifera pyruvate kinase, cytosolic isozyme (LOC100255934), transcript variant X1, mRNA	Q42806	962	0	Pyruvate kinase, cytosolic isozyme	STM1378	397	7e-131	COG0469	pfam00224	PK	Pyruvate kinase, barrel domain. This domain of the is actually a small beta-barrel domain nested within a larger TIM barrel. The active site is found in a cleft between the two domains.	.	GO:0005737|cytoplasm;	GO:0005524|ATP binding;GO:0016301|kinase activity;GO:0000287|magnesium ion binding;GO:0030955|potassium ion binding;GO:0004743|pyruvate kinase activity;	K00873	PK, pyk; pyruvate kinase [EC:2.7.1.40]
gene:VIT_18s0001g08710	-2.20189	2.9951e-09	3.03316e-07	down	yes	ATBZIP4	protein_coding	chr18:7185268-7185664:-	gi|731428910|ref|XP_010664488.1|	418	5e-50	PREDICTED: basic leucine zipper 1 [Vitis vinifera]	gi|731428909|ref|XM_010666186.1|	397	0	PREDICTED: Vitis vinifera basic leucine zipper 1 (LOC104882517), mRNA	Q9SI15	55.8	3e-09	bZIP transcription factor 2	.	.	.	.	pfam00170	bZIP_1	bZIP transcription factor. The Pfam entry includes the basic region and the leucine zipper region.	GO:0006351|transcription, DNA-templated;	GO:0005634|nucleus;	GO:0046982|protein heterodimerization activity;GO:0043565|sequence-specific DNA binding;GO:0003700|transcription factor activity, sequence-specific DNA binding;	.	.
gene:VIT_12s0028g02370	-1.17644	3.14297e-09	3.16542e-07	down	yes	gene:VIT_12s0028g02370	protein_coding	chr12:3107199-3110753:+	gi|302143404|emb|CBI21965.3|	1870	0	unnamed protein product [Vitis vinifera]	gi|349731484|emb|FQ394605.1|	1374	0	Vitis vinifera clone SS0AFA1YM12	A4F7P5	62	3e-09	Erythromycin 3''-O-methyltransferase	.	.	.	.	pfam08241	Methyltransf_11	Methyltransferase domain. Members of this family are SAM dependent methyltransferases.	GO:0017000|antibiotic biosynthetic process;GO:0032259|methylation;	.	GO:0008757|S-adenosylmethionine-dependent methyltransferase activity;	K14369	eryG; erythromycin 3''-O-methyltransferase [EC:2.1.1.254]
gene:VIT_10s0003g03490	1.37081	3.64231e-09	3.62846e-07	up	yes	gene:VIT_10s0003g03490	protein_coding	chr10:5846605-5848332:+	gi|225443855|ref|XP_002269217.1|	1779	0	PREDICTED: gibberellin 2-beta-dioxygenase isoform X2 [Vitis vinifera]	gi|731405098|ref|XM_002269181.3|	1191	0	PREDICTED: Vitis vinifera gibberellin 2-beta-dioxygenase (LOC100244543), transcript variant X2, mRNA	Q9XG83	473	5e-165	Gibberellin 2-beta-dioxygenase	PA4191	102	1e-23	COG3491	pfam03171	2OG-FeII_Oxy	2OG-Fe(II) oxygenase superfamily. This family contains members of the 2-oxoglutarate (2OG) and Fe(II)-dependent oxygenase superfamily. This family includes the C-terminal of prolyl 4-hydroxylase alpha subunit. The holoenzyme has the activity EC:1.14.11.2 catalyzing the reaction: Procollagen L-proline + 2-oxoglutarate + O2 <=> procollagen trans- 4-hydroxy-L-proline + succinate + CO2. The full enzy…	GO:0009686|gibberellin biosynthetic process;	.	GO:0045543|gibberellin 2-beta-dioxygenase activity;GO:0046872|metal ion binding;	.	.
gene:VIT_00s0189g00050	-1.45449	3.92563e-09	3.88956e-07	down	yes	gene:VIT_00s0189g00050	protein_coding	chrUn:9760836-9770018:-	gi|297736671|emb|CBI25688.3|	314	1e-33	unnamed protein product [Vitis vinifera]	gi|731438092|ref|XM_010647908.1|	442	0	PREDICTED: Vitis vinifera putative SERF-like protein (LOC100262707), mRNA	.	.	.	.	.	.	.	.	pfam04647	AgrB	Accessory gene regulator B. The arg locus consists of two transcripts: RNAII and RNAIII. RNAII encodes four genes (agrA, B, C, and D) whose gene products assemble a quorum sensing system. AgrB and AgrD are essential for the production of the autoinducing peptide which functions as a signal for quorum sensing. AgrB is a transmembrane protein.	.	.	.	.	.
gene:VIT_00s0153g00050	-1.42331	3.95691e-09	3.89947e-07	down	yes	gene:VIT_00s0153g00050	protein_coding	chrUn:4723073-4724037:+	gi|225436273|ref|XP_002264117.1|	1105	4e-150	PREDICTED: probable glutathione S-transferase [Vitis vinifera]	gi|731438723|ref|XM_002264081.3|	878	0	PREDICTED: Vitis vinifera probable glutathione S-transferase (LOC100265481), mRNA	P32110	233	3e-74	Probable glutathione S-transferase	.	.	.	.	pfam02798	GST_N	Glutathione S-transferase, N-terminal domain. Function: conjugation of reduced glutathione to a variety of targets. Also included in the alignment, but are not GSTs: * S-crystallins from squid. Similarity to GST previously noted. * Eukaryotic elongation factors 1-gamma. Not known to have GST activity; similarity not previously recognized. * HSP26 family of stress-related proteins. including auxin…	GO:0006749|glutathione metabolic process;GO:0009737|response to abscisic acid;GO:0009733|response to auxin;GO:0009735|response to cytokinin;GO:0009739|response to gibberellin;GO:0009408|response to heat;GO:0010038|response to metal ion;GO:0009407|toxin catabolic process;	GO:0005737|cytoplasm;	GO:0004364|glutathione transferase activity;	K00799	GST, gst; glutathione S-transferase [EC:2.5.1.18]
gene:VIT_14s0006g02570	-1.15536	4.26737e-09	4.16068e-07	down	yes	gene:VIT_14s0006g02570	protein_coding	chr14:20360562-20365553:+	gi|296087251|emb|CBI33625.3|	357	8e-38	unnamed protein product [Vitis vinifera]	gi|147866629|emb|AM474732.2|	1257	0	Vitis vinifera contig VV78X179001.3, whole genome shotgun sequence	P82353	67.8	2e-12	Non-specific lipid-transfer protein 2	.	.	.	.	pfam14368	LTP_2	Probable lipid transfer. The members of this family are probably involved in lipid transfer. The family has several highly conserved cysteines, paired in various ways.	GO:0006869|lipid transport;	.	GO:0008289|lipid binding;	.	.
gene:VIT_17s0000g03790	-1.10688	4.50953e-09	4.37352e-07	down	yes	gene:VIT_17s0000g03790	protein_coding	chr17:3747996-3749104:+	gi|225455914|ref|XP_002276499.1|	954	3e-126	PREDICTED: uncharacterized protein LOC100255921 [Vitis vinifera]	gi|123663900|emb|AM464603.1|	1097	0	Vitis vinifera, whole genome shotgun sequence, contig VV78X204536.4, clone ENTAV 115	.	.	.	.	.	.	.	.	pfam15388	FAM117	Protein Family FAM117. This protein family is a domain of unknown function found in eukaryotes. Proteins in this family are typically between 269 and 453 amino acids in length. There are two conserved sequence motifs: RRT and TQT.	.	.	.	.	.
gene:VIT_07s0104g01250	-1.0377	4.79386e-09	4.62481e-07	down	yes	gene:VIT_07s0104g01250	protein_coding	chr7:2276803-2279543:-	gi|225436807|ref|XP_002269844.1|	1976	0	PREDICTED: probable indole-3-pyruvate monooxygenase YUCCA10 [Vitis vinifera]	gi|731395129|ref|XM_002269808.3|	1282	0	PREDICTED: Vitis vinifera probable indole-3-pyruvate monooxygenase YUCCA10 (LOC100245859), mRNA	Q9FVQ0	380	4e-127	Probable indole-3-pyruvate monooxygenase YUCCA10	mll7934	203	4e-59	COG2072	pfam00743	FMO-like	Flavin-binding monooxygenase-like. This family includes FMO proteins, cyclohexanone mono-oxygenase and a number of different mono-oxygenases.	GO:0009851|auxin biosynthetic process;GO:0055114|oxidation-reduction process;	.	GO:0050660|flavin adenine dinucleotide binding;GO:0004497|monooxygenase activity;GO:0004499|N,N-dimethylaniline monooxygenase activity;GO:0050661|NADP binding;	K11816	YUCCA; indole-3-pyruvate monooxygenase [EC:1.14.13.168]
gene:VIT_14s0060g00230	1.11185	5.8219e-09	5.5293e-07	up	yes	gene:VIT_14s0060g00230	protein_coding	chr14:230379-237856:+	gi|225450421|ref|XP_002279030.1|	2203	0	PREDICTED: protein notum homolog [Vitis vinifera]	gi|731416075|ref|XM_002278994.3|	1908	0	PREDICTED: Vitis vinifera protein notum homolog (LOC100264849), mRNA	Q9SFF6	633	0	Pectin acetylesterase 12	.	.	.	.	pfam03283	PAE	Pectinacetylesterase.	GO:0071555|cell wall organization;	GO:0005576|extracellular region;GO:0009505|plant-type cell wall;	GO:0052793|pectin acetylesterase activity;	.	.
gene:VIT_12s0034g00130	-1.97896	6.50969e-09	6.15065e-07	down	yes	gene:VIT_12s0034g00130	protein_coding	chr12:15534497-15536084:-	gi|731411095|ref|XP_010657837.1|	2542	0	PREDICTED: anthocyanidin 3-O-glucosyltransferase 2 [Vitis vinifera]	gi|731411094|ref|XM_010659535.1|	1588	0	PREDICTED: Vitis vinifera anthocyanidin 3-O-glucosyltransferase 2 (LOC100242982), mRNA	Q2V6K0	523	2e-180	UDP-glucose flavonoid 3-O-glucosyltransferase 6	.	.	.	.	pfam00201	UDPGT	UDP-glucoronosyl and UDP-glucosyl transferase.	GO:0008152|metabolic process;	.	GO:0047893|flavonol 3-O-glucosyltransferase activity;	.	.
gene:VIT_00s0179g00360	-1.03868	6.90708e-09	6.45336e-07	down	yes	gene:VIT_00s0179g00360	protein_coding	chrUn:7600487-7602393:+	gi|225437182|ref|XP_002280916.1|	1767	0	PREDICTED: uncharacterized protein LOC100245954 [Vitis vinifera]	gi|731438038|ref|XM_002280880.2|	1514	0	PREDICTED: Vitis vinifera uncharacterized LOC100245954 (LOC100245954), transcript variant X1, mRNA	.	.	.	.	.	.	.	.	pfam04720	DUF506	Protein of unknown function (DUF506). Family of uncharacterized plant proteins.	.	.	.	.	.
gene:VIT_18s0001g11710	-2.0961	6.93569e-09	6.45336e-07	down	yes	gene:VIT_18s0001g11710	protein_coding	chr18:10013495-10014836:+	gi|225458424|ref|XP_002283699.1|	1739	0	PREDICTED: oxygen-evolving enhancer protein 1, chloroplastic [Vitis vinifera]	gi|731429378|ref|XM_002283663.2|	1127	0	PREDICTED: Vitis vinifera oxygen-evolving enhancer protein 1, chloroplastic (LOC100260811), mRNA	Q40459	580	0	Oxygen-evolving enhancer protein 1, chloroplastic	.	.	.	.	pfam01716	MSP	Manganese-stabilizing protein / photosystem II polypeptide. This family consists of the 33 KDa photosystem II polypeptide from the oxygen evolving complex (OEC) of plants and cyanobacteria. The protein is also known as the manganese-stabilizing protein as it is associated with the manganese complex of the OEC and may provide the ligands for the complex.	GO:0015979|photosynthesis;GO:0042549|photosystem II stabilization;	GO:0009535|chloroplast thylakoid membrane;GO:0019898|extrinsic component of membrane;GO:0016021|integral component of membrane;GO:0009654|photosystem II oxygen evolving complex;	GO:0005509|calcium ion binding;	.	.
gene:VIT_09s0002g00540	-1.87234	7.08195e-09	6.49531e-07	down	yes	gene:VIT_09s0002g00540	protein_coding	chr9:381346-383443:+	gi|225442009|ref|XP_002271802.1|	2120	0	PREDICTED: GDSL esterase/lipase 1 [Vitis vinifera]	gi|731401677|ref|XM_002271766.2|	1738	0	PREDICTED: Vitis vinifera GDSL esterase/lipase 1 (LOC100254856), mRNA	Q9FLN0	392	7e-130	GDSL esterase/lipase 1	PA4921	67.8	1e-11	COG3240	pfam00657	Lipase_GDSL	GDSL-like Lipase/Acylhydrolase.	GO:0042742|defense response to bacterium;GO:0050832|defense response to fungus;GO:0009817|defense response to fungus, incompatible interaction;GO:0009866|induced systemic resistance, ethylene mediated signaling pathway;GO:0009871|jasmonic acid and ethylene-dependent systemic resistance, ethylene mediated signaling pathway;GO:0016042|lipid catabolic process;GO:0009620|response to fungus;GO:0009751…	GO:0005615|extracellular space;GO:0005622|intracellular;	GO:0016298|lipase activity;	.	.
gene:VIT_18s0001g00820	-1.28446	7.08708e-09	6.49531e-07	down	yes	gene:VIT_18s0001g00820	protein_coding	chr18:1569336-1570424:+	gi|225459760|ref|XP_002285902.1|	1373	0	PREDICTED: thioredoxin-like protein CDSP32, chloroplastic [Vitis vinifera]	gi|731427834|ref|XM_002285866.2|	1089	0	PREDICTED: Vitis vinifera thioredoxin-like protein CDSP32, chloroplastic (LOC100259132), mRNA	Q9SGS4	381	5e-130	Thioredoxin-like protein CDSP32, chloroplastic	AF2144	53.1	5e-08	COG0526	pfam00085	Thioredoxin	Thioredoxin. Thioredoxins are small enzymes that participate in redox reactions, via the reversible oxidation of an active centre disulfide bond. Some members with only the active site are not separated from the noise.	GO:0045454|cell redox homeostasis;GO:0034599|cellular response to oxidative stress;GO:0006662|glycerol ether metabolic process;GO:0055114|oxidation-reduction process;GO:0006457|protein folding;GO:0006979|response to oxidative stress;GO:0009414|response to water deprivation;GO:0000103|sulfate assimilation;	GO:0009507|chloroplast;GO:0009941|chloroplast envelope;GO:0009570|chloroplast stroma;	GO:0016671|oxidoreductase activity, acting on a sulfur group of donors, disulfide as acceptor;GO:0015035|protein disulfide oxidoreductase activity;	.	.
gene:VIT_09s0002g04490	-1.01626	7.54401e-09	6.87969e-07	down	yes	A37	protein_coding	chr9:4085576-4086904:+	gi|731402440|ref|XP_010654664.1|	1431	0	PREDICTED: probable pyridoxal biosynthesis protein PDX1.2 [Vitis vinifera]	gi|731402439|ref|XM_010656362.1|	1329	0	PREDICTED: Vitis vinifera probable pyridoxal biosynthesis protein PDX1.2 (LOC100242970), mRNA	Q9ZNR6	383	3e-129	Pyridoxal 5'-phosphate synthase-like subunit PDX1.2	SPAC29B12.04	293	4e-95	COG0214	pfam01680	SOR_SNZ	SOR/SNZ family. Members of this family are enzymes involved in a new pathway of pyridoxine/pyridoxal 5-phosphate biosynthesis. This family was formerly known as UPF0019.	GO:0042823|pyridoxal phosphate biosynthetic process;GO:0042819|vitamin B6 biosynthetic process;	GO:0005829|cytosol;	GO:0003824|catalytic activity;GO:0046982|protein heterodimerization activity;	K06215	pdxS, pdx1; pyridoxal 5'-phosphate synthase pdxS subunit [EC:4.3.3.6]
gene:VIT_14s0068g00160	-2.85165	8.0382e-09	7.25814e-07	down	yes	gene:VIT_14s0068g00160	protein_coding	chr14:23866963-23867506:+	gi|359488444|ref|XP_003633760.1|	601	5e-77	PREDICTED: uncharacterized protein LOC100854073 [Vitis vinifera]	gi|731418230|ref|XM_003633712.2|	544	0	PREDICTED: Vitis vinifera hypothetical protein (LOC100854073), mRNA	.	.	.	.	.	.	.	.	pfam05090	VKG_Carbox	Vitamin K-dependent gamma-carboxylase. Using reduced vitamin K, oxygen, and carbon dioxide, gamma-glutamyl carboxylase post-translationally modifies certain glutamates by adding carbon dioxide to the gamma position of those amino acids. In vertebrates, the modification of glutamate residues of target proteins is facilitated by an interaction between a propeptide present on target proteins and the…	.	.	.	.	.
gene:VIT_07s0031g03040	1.09923	1.13376e-08	1.00395e-06	up	yes	gene:VIT_07s0031g03040	protein_coding	chr7:19763906-19765606:-	gi|731397718|ref|XP_010652980.1|	2439	0	PREDICTED: protein FYV8 isoform X1 [Vitis vinifera]	gi|731397719|ref|XM_010654679.1|	1539	0	PREDICTED: Vitis vinifera protein FYV8 (LOC100247519), transcript variant X2, mRNA	.	.	.	.	.	.	.	.	pfam05455	GvpH	GvpH. This family consists of archaeal GvpH proteins which are thought to be involved in gas vesicle synthesis.	.	.	.	.	.
gene:VIT_10s0003g04350	-1.32281	1.16314e-08	1.02502e-06	down	yes	PSAK	protein_coding	chr10:7439882-7440995:+	gi|225443988|ref|XP_002280687.1|	550	2e-69	PREDICTED: photosystem I reaction center subunit psaK, chloroplastic [Vitis vinifera]	gi|731405241|ref|XM_002280651.3|	432	0	PREDICTED: Vitis vinifera photosystem I reaction center subunit psaK, chloroplastic (LOC100261762), mRNA	Q9SUI5	187	1e-59	Photosystem I reaction center subunit psaK, chloroplastic	.	.	.	.	pfam01241	PSI_PSAK	Photosystem I psaG / psaK.	GO:0015979|photosynthesis;	GO:0009507|chloroplast;GO:0009534|chloroplast thylakoid;GO:0009535|chloroplast thylakoid membrane;GO:0016021|integral component of membrane;GO:0009522|photosystem I;GO:0009579|thylakoid;	GO:0016168|chlorophyll binding;	K02698	psaK; photosystem I subunit X
gene:VIT_14s0081g00720	-1.53352	1.1812e-08	1.03595e-06	down	yes	gene:VIT_14s0081g00720	protein_coding	chr14:9066835-9069855:-	gi|359488031|ref|XP_002268590.2|	1066	5e-144	PREDICTED: transcription factor bHLH104-like [Vitis vinifera]	gi|731416960|ref|XM_002268554.3|	921	0	PREDICTED: Vitis vinifera transcription factor bHLH104-like (LOC100251326), mRNA	Q8L467	187	1e-55	Transcription factor bHLH104	.	.	.	.	pfam00010	HLH	Helix-loop-helix DNA-binding domain.	GO:0006355|regulation of transcription, DNA-templated;GO:0006351|transcription, DNA-templated;	GO:0005634|nucleus;	GO:0003677|DNA binding;GO:0003700|transcription factor activity, sequence-specific DNA binding;	.	.
gene:VIT_04s0044g01410	-1.54148	1.20432e-08	1.0512e-06	down	yes	PSAN	protein_coding	chr4:22946296-22947231:+	gi|359476926|ref|XP_003631913.1|	688	2e-88	PREDICTED: photosystem I reaction center subunit N, chloroplastic [Vitis vinifera]	gi|731387747|ref|XM_003631865.2|	747	0	PREDICTED: Vitis vinifera photosystem I reaction center subunit N, chloroplastic (LOC100232935), mRNA	P49107	197	2e-61	Photosystem I reaction center subunit N, chloroplastic	.	.	.	.	pfam05479	PsaN	Photosystem I reaction centre subunit N (PSAN or PSI-N). This family contains several Photosystem I reaction centre subunit N (PSI-N) proteins. The protein has no known function although it is localized in the thylakoid lumen. PSI-N is a small extrinsic subunit at the lumen side and is very likely involved in the docking of plastocyanin.	GO:0015979|photosynthesis;	GO:0009535|chloroplast thylakoid membrane;GO:0009522|photosystem I;	.	K02701	psaN; photosystem I subunit PsaN
gene:VIT_00s0370g00070	-1.10554	1.35728e-08	1.1791e-06	down	yes	gene:VIT_00s0370g00070	protein_coding	chrUn:26090038-26092406:-	gi|359496593|ref|XP_002270520.2|	1639	0	PREDICTED: bifunctional epoxide hydrolase 2 isoform X3 [Vitis vinifera]	gi|731439819|ref|XM_002270484.3|	1105	0	PREDICTED: Vitis vinifera bifunctional epoxide hydrolase 2 (LOC100246611), transcript variant X3, mRNA	P34913	159	6e-42	Bifunctional epoxide hydrolase 2	.	.	.	.	pfam12697	Abhydrolase_6	Alpha/beta hydrolase family. This family contains alpha/beta hydrolase enzymes of diverse specificity.	GO:0006874|cellular calcium ion homeostasis;GO:0042632|cholesterol homeostasis;GO:0016311|dephosphorylation;GO:0017144|drug metabolic process;GO:0019373|epoxygenase P450 pathway;GO:0006954|inflammatory response;GO:0046839|phospholipid dephosphorylation;GO:0010628|positive regulation of gene expression;GO:0045909|positive regulation of vasodilation;GO:0072593|reactive oxygen species metabolic proc…	GO:0005737|cytoplasm;GO:0005829|cytosol;GO:0070062|extracellular exosome;GO:0005777|peroxisome;	GO:0033885|10-hydroxy-9-(phosphonooxy)octadecanoate phosphatase activity;GO:0004301|epoxide hydrolase activity;GO:0042577|lipid phosphatase activity;GO:0000287|magnesium ion binding;GO:0016791|phosphatase activity;GO:0042803|protein homodimerization activity;GO:0005102|receptor binding;GO:0015643|toxic substance binding;	K08726	EPHX2; soluble epoxide hydrolase / lipid-phosphate phosphatase [EC:3.3.2.10 3.1.3.76]
gene:VIT_18s0001g02740	-1.00017	1.37244e-08	1.18665e-06	down	yes	NPQ4	protein_coding	chr18:2905882-2907423:+	gi|225459564|ref|XP_002285857.1|	955	7e-126	PREDICTED: photosystem II 22 kDa protein, chloroplastic [Vitis vinifera]	gi|731428070|ref|XM_002285821.3|	1022	0	PREDICTED: Vitis vinifera photosystem II 22 kDa protein, chloroplastic (LOC100245393), mRNA	Q02060	290	7e-95	Photosystem II 22 kDa protein, chloroplastic	.	.	.	.	pfam00504	Chloroa_b-bind	Chlorophyll A-B binding protein.	GO:0015979|photosynthesis;	GO:0009535|chloroplast thylakoid membrane;GO:0016021|integral component of membrane;GO:0009523|photosystem II;	.	.	.
gene:VIT_06s0061g00760	2.16936	1.50244e-08	1.29294e-06	up	yes	gene:VIT_06s0061g00760	protein_coding	chr6:18287495-18288509:+	gi|225436448|ref|XP_002274374.1|	1336	0	PREDICTED: zinc finger protein ZAT5 [Vitis vinifera]	gi|731394228|ref|XM_002274338.3|	1015	0	PREDICTED: Vitis vinifera zinc finger protein ZAT5 (LOC100246559), mRNA	Q681X4	186	3e-54	Zinc finger protein ZAT5	.	.	.	.	pfam13912	zf-C2H2_6	C2H2-type zinc finger.	GO:0006355|regulation of transcription, DNA-templated;GO:0006351|transcription, DNA-templated;	GO:0005634|nucleus;	GO:0046872|metal ion binding;GO:0043565|sequence-specific DNA binding;GO:0003700|transcription factor activity, sequence-specific DNA binding;GO:0044212|transcription regulatory region DNA binding;	.	.
gene:VIT_00s0260g00070	-1.36583	1.55904e-08	1.33538e-06	down	yes	gene:VIT_00s0260g00070	protein_coding	chrUn:18589445-18590826:+	gi|731440860|ref|XP_010646636.1|	369	6e-43	PREDICTED: peptidyl-prolyl cis-trans isomerase FKBP65-like [Vitis vinifera]	gi|731440859|ref|XM_010648334.1|	368	0	PREDICTED: Vitis vinifera peptidyl-prolyl cis-trans isomerase FKBP65-like (LOC104878259), mRNA	Q9FJL3	102	1e-24	Peptidyl-prolyl cis-trans isomerase FKBP65	alr0577	58.2	1e-10	COG0545	pfam00254	FKBP_C	FKBP-type peptidyl-prolyl cis-trans isomerase.	GO:0070370|cellular heat acclimation;GO:0061077|chaperone-mediated protein folding;	GO:0005789|endoplasmic reticulum membrane;GO:0005634|nucleus;GO:0005773|vacuole;	GO:0005528|FK506 binding;GO:0003755|peptidyl-prolyl cis-trans isomerase activity;	K01802	E5.2.1.8; peptidylprolyl isomerase [EC:5.2.1.8]
gene:VIT_05s0020g03180	-1.0246	1.72946e-08	1.47446e-06	down	yes	gene:VIT_05s0020g03180	protein_coding	chr5:4942932-4943720:+	gi|225432620|ref|XP_002281825.1|	1076	2e-146	PREDICTED: photosystem I reaction center subunit II, chloroplastic [Vitis vinifera]	gi|731389174|ref|XM_002281789.3|	789	0	PREDICTED: Vitis vinifera photosystem I reaction center subunit II, chloroplastic-like (LOC100240928), mRNA	P32869	336	5e-115	Photosystem I reaction center subunit II, chloroplastic	.	.	.	.	pfam02531	PsaD	PsaD. This family consists of PsaD from plants and cyanobacteria. PsaD is an extrinsic polypeptide of photosystem I (PSI) and is required for native assembly of PSI reaction clusters and is implicated in the electrostatic binding of ferredoxin within the reaction centre. PsaD forms a dimer in solution which is bound by PsaE however PsaD is monomeric in its native complexed PSI environment.	GO:0015979|photosynthesis;	GO:0009535|chloroplast thylakoid membrane;GO:0009538|photosystem I reaction center;	.	K02692	psaD; photosystem I subunit II
gene:VIT_12s0057g00190	1.42083	2.0367e-08	1.7204e-06	up	yes	gene:VIT_12s0057g00190	protein_coding	chr12:8846312-8846596:+	gi|225447661|ref|XP_002275421.1|	233	2e-23	PREDICTED: uncharacterized protein LOC100257932 [Vitis vinifera]	gi|147835260|emb|AM455435.2|	283	1e-145	Vitis vinifera contig VV78X244786.5, whole genome shotgun sequence	.	.	.	.	.	.	.	.	pfam12609	DUF3774	Wound-induced protein. This family of proteins is found in eukaryotes. Proteins in this family are typically between 81 and 97 amino acids in length. The proteins in the family are often annotated as wound-induced proteins however there is little accompanying literature to confirm this.	.	.	.	.	.
gene:VIT_11s0016g03240	1.22932	2.39671e-08	1.9789e-06	up	yes	gene:VIT_11s0016g03240	protein_coding	chr11:2619165-2620231:-	gi|225445114|ref|XP_002283815.1|	1081	1e-145	PREDICTED: uncharacterized protein LOC100266427 [Vitis vinifera]	gi|731406766|ref|XM_002283779.3|	1067	0	PREDICTED: Vitis vinifera uncharacterized LOC100266427 (LOC100266427), mRNA	.	.	.	.	.	.	.	.	pfam05553	DUF761	Cotton fibre expressed protein. This family consists of several plant proteins of unknown function. Three of the sequences (from Gossypium hirsutum) in this family are described as cotton fibre expressed proteins. The remaining sequences, found in Arabidopsis thaliana, are uncharacterized.	.	.	.	.	.
gene:VIT_13s0019g03020	1.46525	2.38665e-08	1.9789e-06	up	yes	gene:VIT_13s0019g03020	protein_coding	chr13:4155707-4160859:-	gi|225449268|ref|XP_002276617.1|	2391	0	PREDICTED: 7-deoxyloganetic acid glucosyltransferase-like [Vitis vinifera]	gi|731412804|ref|XM_010660193.1|	1476	0	PREDICTED: Vitis vinifera 7-deoxyloganetic acid glucosyltransferase-like (LOC100261545), transcript variant X2, mRNA	U3U992	574	0	7-deoxyloganetic acid glucosyltransferase	.	.	.	.	pfam00201	UDPGT	UDP-glucoronosyl and UDP-glucosyl transferase.	GO:1900994|(-)-secologanin biosynthetic process;	.	GO:0035251|UDP-glucosyltransferase activity;	.	.
gene:VIT_14s0060g02300	1.27876	2.38706e-08	1.9789e-06	up	yes	gene:VIT_14s0060g02300	protein_coding	chr14:1882180-1883914:+	gi|731415678|ref|XP_002283879.2|	423	2e-50	PREDICTED: uncharacterized protein LOC100244157 [Vitis vinifera]	gi|731415677|ref|XM_002283843.3|	470	0	PREDICTED: Vitis vinifera uncharacterized LOC100244157 (LOC100244157), mRNA	.	.	.	.	.	.	.	.	pfam04588	HIG_1_N	Hypoxia induced protein conserved region. This family is found in proteins thought to be involved in the response to hypoxia. Family members mostly come from diverse eukaryotic organisms however eubacterial members have been identified. This region is found at the N-terminus of the member proteins which are predicted to be transmembrane.	.	.	.	.	.
gene:VIT_02s0025g03310	1.22875	2.47785e-08	2.02763e-06	up	yes	gene:VIT_02s0025g03310	protein_coding	chr2:2821498-2823906:+	gi|731379125|ref|XP_010660570.1|	2715	0	PREDICTED: putative transporter arsB [Vitis vinifera]	gi|731379124|ref|XM_010662268.1|	1783	0	PREDICTED: Vitis vinifera putative transporter arsB (LOC100242765), mRNA	Q54GU0	209	5e-58	Putative transporter arsB	AF2308	111	1e-25	COG1055	pfam03600	CitMHS	Citrate transporter.	GO:0098656|anion transmembrane transport;GO:0015700|arsenite transport;	GO:0016021|integral component of membrane;GO:0005887|integral component of plasma membrane;	GO:0015446|arsenite-transmembrane transporting ATPase activity;GO:0005215|transporter activity;	.	.
gene:VIT_04s0043g00310	-1.52086	2.64136e-08	2.15183e-06	down	yes	gene:VIT_04s0043g00310	protein_coding	chr4:13548802-13552450:-	gi|225430602|ref|XP_002265803.1|	999	3e-134	PREDICTED: protein OPI10 homolog [Vitis vinifera]	gi|731386580|ref|XM_002265767.3|	836	0	PREDICTED: Vitis vinifera protein OPI10 homolog (LOC100257053), mRNA	O60175	58.9	5e-09	Protein OPI10 homolog	.	.	.	.	pfam05603	DUF775	Protein of unknown function (DUF775). This family consists of several eukaryotic proteins of unknown function.	GO:0006606|protein import into nucleus;	GO:0005829|cytosol;GO:0005635|nuclear envelope;GO:0005634|nucleus;	.	.	.
gene:VIT_16s0022g01640	-1.26036	2.70674e-08	2.18077e-06	down	yes	gene:VIT_16s0022g01640	protein_coding	chr16:13726161-13727636:-	gi|731423159|ref|XP_010662387.1|	2132	0	PREDICTED: probable receptor-like protein kinase At5g39020 [Vitis vinifera]	gi|731423158|ref|XM_010664085.1|	1273	0	PREDICTED: Vitis vinifera probable receptor-like protein kinase At5g39020 (LOC100241305), mRNA	P93604	425	3e-141	Rust resistance kinase Lr10	.	.	.	.	pfam00069	Pkinase	Protein kinase domain.	.	GO:0016021|integral component of membrane;GO:0005886|plasma membrane;	GO:0005524|ATP binding;GO:0004674|protein serine/threonine kinase activity;	.	.
gene:VIT_16s0039g02230	4.41488	2.75331e-08	2.20385e-06	up	yes	gene:VIT_16s0039g02230	protein_coding	chr16:2333168-2334679:-	gi|225454815|ref|XP_002277035.1|	2231	0	PREDICTED: anthocyanidin 3-O-glucosyltransferase 2 [Vitis vinifera]	gi|731422476|ref|XM_002276999.3|	1435	0	PREDICTED: Vitis vinifera anthocyanidin 3-O-glucosyltransferase 2 (UFGT), mRNA	P51094	841	0	Anthocyanidin 3-O-glucosyltransferase 2	.	.	.	.	pfam00201	UDPGT	UDP-glucoronosyl and UDP-glucosyl transferase.	GO:0009718|anthocyanin-containing compound biosynthetic process;GO:0033485|cyanidin 3-O-glucoside biosynthetic process;GO:0033330|kaempferol O-glucoside biosynthetic process;GO:0033303|quercetin O-glucoside biosynthetic process;	.	GO:0047213|anthocyanidin 3-O-glucosyltransferase activity;	.	.
gene:VIT_01s0010g02000	4.4653	2.8135e-08	2.24224e-06	up	yes	gene:VIT_01s0010g02000	protein_coding	chr1:18652546-18653975:-	gi|225425961|ref|XP_002274693.1|	1561	0	PREDICTED: lignin-forming anionic peroxidase-like [Vitis vinifera]	gi|731375699|ref|XM_002274657.2|	1148	0	PREDICTED: Vitis vinifera lignin-forming anionic peroxidase-like (LOC100259700), mRNA	Q02200	431	1e-148	Lignin-forming anionic peroxidase	.	.	.	.	pfam00141	peroxidase	Peroxidase.	GO:0042744|hydrogen peroxide catabolic process;GO:0006979|response to oxidative stress;	GO:0005576|extracellular region;	GO:0020037|heme binding;GO:0046872|metal ion binding;GO:0004601|peroxidase activity;	.	.
gene:VIT_02s0025g04060	-1.63355	3.09162e-08	2.44265e-06	down	yes	gene:VIT_02s0025g04060	protein_coding	chr2:3566601-3568188:-	gi|225426844|ref|XP_002283375.1|	965	6e-130	PREDICTED: uncharacterized protein LOC100256474 [Vitis vinifera]	gi|731379462|ref|XM_002283339.2|	781	0	PREDICTED: Vitis vinifera uncharacterized LOC100256474 (LOC100256474), mRNA	F4JPR7	130	3e-33	Plant UBX domain-containing protein 8	.	.	.	.	pfam14555	UBA_4	UBA-like domain.	GO:0016192|vesicle-mediated transport;	GO:0005829|cytosol;GO:0005634|nucleus;	.	.	.
gene:VIT_18s0001g14230	-1.00357	3.7989e-08	2.92579e-06	down	yes	HXK3	protein_coding	chr18:12252526-12257027:+	gi|526117689|ref|NP_001267834.1|	2376	0	hexokinase [Vitis vinifera]	gi|339756002|gb|JN118545.1|	1449	0	Vitis vinifera HXK2 mRNA, complete cds	Q6Q8A5	775	0	Hexokinase-2, chloroplastic	SPAC24H6.04	275	6e-84	COG5026	pfam03727	Hexokinase_2	Hexokinase. Hexokinase (EC:2.7.1.1) contains two structurally similar domains represented by this family and pfam00349. Some members of the family have two copies of each of these domains.	GO:0001678|cellular glucose homeostasis;GO:0006096|glycolytic process;	GO:0009570|chloroplast stroma;	GO:0005524|ATP binding;GO:0005536|glucose binding;GO:0004396|hexokinase activity;	.	.
gene:VIT_14s0066g01390	1.09614	3.96021e-08	3.03726e-06	up	yes	gene:VIT_14s0066g01390	protein_coding	chr14:27801696-27810128:+	gi|225452480|ref|XP_002278629.1|	2393	0	PREDICTED: deoxynucleoside triphosphate triphosphohydrolase SAMHD1 homolog [Vitis vinifera]	gi|731419147|ref|XM_002278593.2|	1716	0	PREDICTED: Vitis vinifera deoxynucleoside triphosphate triphosphohydrolase SAMHD1 homolog (LOC100245722), mRNA	B0G107	305	1e-94	Deoxynucleoside triphosphate triphosphohydrolase SAMHD1 homolog	PAB2116	134	2e-33	COG1078	pfam01966	HD	HD domain. HD domains are metal dependent phosphohydrolases.	GO:0051607|defense response to virus;GO:0006203|dGTP catabolic process;	GO:0005634|nucleus;	GO:0008832|dGTPase activity;GO:0046872|metal ion binding;	.	.
gene:VIT_05s0049g00740	-3.17155	4.02983e-08	3.07778e-06	down	yes	gene:VIT_05s0049g00740	protein_coding	chr5:7779588-7780306:-	gi|296083633|emb|CBI23622.3|	168	2e-12	unnamed protein product [Vitis vinifera]	gi|123701870|emb|AM465877.1|	711	0	Vitis vinifera, whole genome shotgun sequence, contig VV78X230957.2, clone ENTAV 115	.	.	.	.	.	.	.	.	pfam00487	FA_desaturase	Fatty acid desaturase.	.	.	.	.	.
gene:VIT_02s0154g00320	-2.50821	4.2261e-08	3.21429e-06	down	yes	gene:VIT_02s0154g00320	protein_coding	chr2:5141572-5142327:-	gi|297741175|emb|CBI31906.3|	358	1e-39	unnamed protein product [Vitis vinifera]	gi|731380205|ref|XM_002271425.2|	756	0	PREDICTED: Vitis vinifera 14 kDa proline-rich protein DC2.15 (LOC100267804), mRNA	P14009	99	5e-24	14 kDa proline-rich protein DC2.15	.	.	.	.	pfam14547	Hydrophob_seed	Hydrophobic seed protein. This domain has a four-helix bundle structure. It contains four disulfide bonds, of which three function to keep the C- and N-terminal parts of the molecule in place.	.	GO:0016021|integral component of membrane;	.	.	.
gene:VIT_13s0106g00060	-1.79345	4.31328e-08	3.26704e-06	down	yes	gene:VIT_13s0106g00060	protein_coding	chr13:9390891-9393228:-	gi|296087934|emb|CBI35217.3|	1711	0	unnamed protein product [Vitis vinifera]	gi|731413472|ref|XM_010660451.1|	1161	0	PREDICTED: Vitis vinifera ankyrin repeat-containing protein At5g02620-like (LOC100260956), mRNA	Q9C7A2	58.5	7e-08	Ankyrin repeat-containing protein ITN1	.	.	.	.	pfam13962	PGG	Domain of unknown function. The PGG domain is named for the highly conserved sequence motif found at the startt of the domain. The function is not known.	GO:0034613|cellular protein localization;GO:0009651|response to salt stress;GO:0007165|signal transduction;	GO:0016021|integral component of membrane;GO:0005634|nucleus;GO:0005886|plasma membrane;	.	.	.
gene:VIT_01s0011g04720	-1.22577	4.66829e-08	3.49264e-06	down	yes	gene:VIT_01s0011g04720	protein_coding	chr1:4261224-4265108:+	gi|297737720|emb|CBI26921.3|	3119	0	unnamed protein product [Vitis vinifera]	gi|731369720|ref|XM_003631160.2|	2188	0	PREDICTED: Vitis vinifera multicopper oxidase LPR1-like (LOC100244049), transcript variant X1, mRNA	F4I4K5	858	0	Multicopper oxidase LPR1	BS_cotA	352	3e-111	COG2132	pfam07731	Cu-oxidase_2	Multicopper oxidase. This entry contains many divergent copper oxidase-like domains that are not recognized by the pfam00394 model.	GO:0016036|cellular response to phosphate starvation;GO:0010073|meristem maintenance;GO:0080167|response to karrikin;	GO:0005783|endoplasmic reticulum;GO:0005789|endoplasmic reticulum membrane;	GO:0005507|copper ion binding;GO:0016682|oxidoreductase activity, acting on diphenols and related substances as donors, oxygen as acceptor;GO:0016722|oxidoreductase activity, oxidizing metal ions;	.	.
gene:VIT_03s0088g01140	2.46872	5.02273e-08	3.74255e-06	up	yes	gene:VIT_03s0088g01140	protein_coding	chr3:9385888-9388788:-	gi|225429084|ref|XP_002271659.1|	2752	0	PREDICTED: squalene monooxygenase [Vitis vinifera]	gi|731384043|ref|XM_002271623.2|	1571	0	PREDICTED: Vitis vinifera squalene monooxygenase (LOC100260031), mRNA	O48651	783	0	Squalene monooxygenase	SPBC713.12	298	8e-94	COG0654	pfam08491	SE	Squalene epoxidase. This domain is found in squalene epoxidase (SE) and related proteins which are found in taxonomically diverse groups of eukaryotes and also in bacteria. SE was first cloned from Saccharomyces cerevisiae where it was named ERG1. It contains a putative FAD binding site and is a key enzyme in the sterol biosynthetic pathway. Putative transmembrane regions are found to the protein…	.	GO:0016021|integral component of membrane;	GO:0050660|flavin adenine dinucleotide binding;GO:0004506|squalene monooxygenase activity;	.	.
gene:VIT_04s0023g02290	-1.21471	5.22028e-08	3.87399e-06	down	yes	gene:VIT_04s0023g02290	protein_coding	chr4:18772926-18779760:-	gi|225430676|ref|XP_002262676.1|	1645	0	PREDICTED: salicylate carboxymethyltransferase isoform X1 [Vitis vinifera]	gi|731387045|ref|XM_002262640.3|	952	0	PREDICTED: Vitis vinifera salicylate carboxymethyltransferase (LOC100258209), transcript variant X1, mRNA	Q9SPV4	396	2e-135	Salicylate carboxymethyltransferase	.	.	.	.	pfam03492	Methyltransf_7	SAM dependent carboxyl methyltransferase. This family of plant methyltransferases contains enzymes that act on a variety of substrates including salicylic acid, jasmonic acid and 7-Methylxanthine. Caffeine is synthesized through sequential three-step methylation of xanthine derivatives at positions 7-N, 3-N, and 1-N. The protein 7-methylxanthine methyltransferase (designated as CaMXMT) catalyses …	.	.	GO:0046872|metal ion binding;GO:0008168|methyltransferase activity;	.	.
gene:VIT_08s0040g03150	-1.19742	5.5035e-08	4.06771e-06	down	yes	APX2	protein_coding	chr8:14111153-14113537:-	gi|297741493|emb|CBI32625.3|	1245	7e-170	unnamed protein product [Vitis vinifera]	gi|731398928|ref|XM_010655137.1|	1040	0	PREDICTED: Vitis vinifera cytosolic ascorbate peroxidase (APX), transcript variant X1, mRNA	P48534	412	4e-143	L-ascorbate peroxidase, cytosolic	YKR066c	162	8e-45	COG0376	pfam00141	peroxidase	Peroxidase.	GO:0042744|hydrogen peroxide catabolic process;GO:0006979|response to oxidative stress;	GO:0005737|cytoplasm;	GO:0020037|heme binding;GO:0016688|L-ascorbate peroxidase activity;GO:0046872|metal ion binding;	.	.
gene:VIT_04s0008g01730	-1.62589	6.07498e-08	4.43643e-06	down	yes	gene:VIT_04s0008g01730	protein_coding	chr4:1354780-1355361:+	gi|147821638|emb|CAN70428.1|	483	4e-55	hypothetical protein VITISV_037530 [Vitis vinifera]	gi|731385079|ref|XM_010650075.1|	582	0	PREDICTED: Vitis vinifera uncharacterized LOC104878987 (LOC104878987), mRNA	.	.	.	.	.	.	.	.	pfam15449	Retinal	Retinal protein. This family of proteins is found in the photoreceptor cells of the retina. Mutations of the gene encoding this protein have been associated with retinal disorders such as retinitis pigmentosa and late-onset progressive retinal atrophy. The function of this family of proteins is unknown, but it is likely to be important in the development and function of the retina.	.	.	.	.	.
gene:VIT_00s0264g00050	-1.15266	6.48327e-08	4.71581e-06	down	yes	gene:VIT_00s0264g00050	protein_coding	chrUn:19022784-19024283:-	gi|731437844|ref|XP_002263132.3|	778	2e-101	PREDICTED: uncharacterized protein LOC100247168 [Vitis vinifera]	gi|731437843|ref|XM_002263096.3|	771	0	PREDICTED: Vitis vinifera uncharacterized LOC100247168 (LOC100247168), mRNA	.	.	.	.	.	.	.	.	pfam04819	DUF716	Family of unknown function (DUF716). This family is equally distributed in both metazoa and plants. Annotation associated with a member from Nicotiana tabacum suggest that it may be involved in response to viral attack in plants. However, no clear function has been assigned to this family.	.	.	.	.	.
gene:VIT_10s0092g00590	-1.19027	6.99615e-08	5.06875e-06	down	yes	gene:VIT_10s0092g00590	protein_coding	chr10:12172334-12204378:-	gi|225444253|ref|XP_002273016.1|	5092	0	PREDICTED: probable LRR receptor-like serine/threonine-protein kinase At1g56130 [Vitis vinifera]	gi|731405663|ref|XM_002272980.2|	3423	0	PREDICTED: Vitis vinifera probable LRR receptor-like serine/threonine-protein kinase At1g56130 (LOC100256223), mRNA	C0LGH2	1078	0	Probable LRR receptor-like serine/threonine-protein kinase At1g56130	SA1063_1	97.8	2e-20	COG0515	pfam11721	Malectin	Di-glucose binding within endoplasmic reticulum. Malectin is a membrane-anchored protein of the endoplasmic reticulum that recognizes and binds Glc2-N-glycan. It carries a signal peptide from residues 1-26, a C-terminal transmembrane helix from residues 255-274, and a highly conserved central part of approximately 190 residues followed by an acidic, glutamate-rich region. Carbohydrate-binding is …	.	GO:0016021|integral component of membrane;GO:0005886|plasma membrane;	GO:0005524|ATP binding;GO:0004674|protein serine/threonine kinase activity;	.	.
gene:VIT_07s0104g00410	-1.62069	7.07478e-08	5.10554e-06	down	yes	gene:VIT_07s0104g00410	protein_coding	chr7:1670986-1674473:+	gi|225436944|ref|XP_002275763.1|	1235	4e-169	PREDICTED: endo-1,3;1,4-beta-D-glucanase [Vitis vinifera]	gi|731395288|ref|XM_002275727.3|	976	0	PREDICTED: Vitis vinifera endo-1,3;1,4-beta-D-glucanase (LOC100252738), mRNA	Q9ZT66	169	7e-48	Endo-1,3;1,4-beta-D-glucanase	YAL049c	94.7	8e-22	COG0412	pfam01738	DLH	Dienelactone hydrolase family.	.	GO:0005576|extracellular region;	GO:0016787|hydrolase activity;	.	.
gene:VIT_17s0000g08240	1.06735	7.70851e-08	5.54106e-06	up	yes	HT1	protein_coding	chr17:9308934-9314042:+	gi|731425245|ref|XP_010663186.1|	1880	0	PREDICTED: serine/threonine-protein kinase HT1-like [Vitis vinifera]	gi|731425244|ref|XM_010664884.1|	2050	0	PREDICTED: Vitis vinifera serine/threonine-protein kinase HT1-like (LOC100244957), mRNA	Q2MHE4	396	9e-130	Serine/threonine-protein kinase HT1	YAR019c	132	5e-31	COG0515	pfam07714	Pkinase_Tyr	Protein tyrosine kinase.	.	.	GO:0005524|ATP binding;GO:0004674|protein serine/threonine kinase activity;	.	.
gene:VIT_12s0057g00170	1.49819	8.06601e-08	5.75292e-06	up	yes	gene:VIT_12s0057g00170	protein_coding	chr12:8844018-8844605:+	gi|225447649|ref|XP_002274919.1|	408	4e-48	PREDICTED: uncharacterized protein LOC100261290 [Vitis vinifera]	gi|123705883|emb|AM474827.1|	565	0	Vitis vinifera contig VV78X244786.7, whole genome shotgun sequence	.	.	.	.	.	.	.	.	pfam12609	DUF3774	Wound-induced protein. This family of proteins is found in eukaryotes. Proteins in this family are typically between 81 and 97 amino acids in length. The proteins in the family are often annotated as wound-induced proteins however there is little accompanying literature to confirm this.	.	.	.	.	.
gene:VIT_02s0025g01560	1.1072	8.63185e-08	6.08545e-06	up	yes	gene:VIT_02s0025g01560	protein_coding	chr2:1500993-1506132:+	gi|731378451|ref|XP_010659336.1|	1869	0	PREDICTED: UDP-glucose 4-epimerase GEPI48 isoform X2 [Vitis vinifera]	gi|731378450|ref|XM_010661034.1|	1124	0	PREDICTED: Vitis vinifera UDP-glucose 4-epimerase GEPI48 (LOC100251292), transcript variant X2, mRNA	O65781	627	0	UDP-glucose 4-epimerase GEPI48	BS_galE	433	3e-150	COG1087	pfam01370	Epimerase	NAD dependent epimerase/dehydratase family. This family of proteins utilize NAD as a cofactor. The proteins in this family use nucleotide-sugar substrates for a variety of chemical reactions.	GO:0006012|galactose metabolic process;	.	GO:0003978|UDP-glucose 4-epimerase activity;	.	.
gene:VIT_12s0028g01080	-1.03871	9.25162e-08	6.4974e-06	down	yes	gene:VIT_12s0028g01080	protein_coding	chr12:1608245-1609968:-	gi|225446775|ref|XP_002283048.1|	1379	0	PREDICTED: oxygen-evolving enhancer protein 2, chloroplastic isoform X1 [Vitis vinifera]	gi|731409184|ref|XM_002283012.3|	988	0	PREDICTED: Vitis vinifera probable oxygen-evolving enhancer protein 2 (PSBP1), transcript variant X1, mRNA	Q9SLQ8	422	5e-147	Oxygen-evolving enhancer protein 2, chloroplastic	.	.	.	.	pfam01789	PsbP	PsbP. This family consists of the 23 kDa subunit of oxygen evolving system of photosystem II or PsbP from various plants (where it is encoded by the nuclear genome) and Cyanobacteria. The 23 KDa PsbP protein is required for PSII to be fully operational in vivo, it increases the affinity of the water oxidation site for Cl- and provides the conditions required for high affinity binding of Ca2+.	GO:0015979|photosynthesis;	GO:0009535|chloroplast thylakoid membrane;GO:0019898|extrinsic component of membrane;GO:0009654|photosystem II oxygen evolving complex;	GO:0005509|calcium ion binding;	K02717	psbP; photosystem II oxygen-evolving enhancer protein 2
gene:VIT_07s0005g01680	1.85093	9.46295e-08	6.62045e-06	up	yes	AtSTS	protein_coding	chr7:4167330-4171817:+	gi|225437604|ref|XP_002271259.1|	4327	0	PREDICTED: stachyose synthase [Vitis vinifera]	gi|731395746|ref|XM_002271223.3|	3018	0	PREDICTED: Vitis vinifera stachyose synthase (LOC100245269), mRNA	Q93XK2	1193	0	Stachyose synthase	.	.	.	.	pfam05691	Raffinose_syn	Raffinose synthase or seed imbibition protein Sip1. This family consists of several raffinose synthase proteins, also known as seed imbibition (Sip1) proteins. Raffinose (O-alpha- D-galactopyranosyl- (1-->6)- O-alpha- D-glucopyranosyl-(1<-->2)- O-beta- D-fructofuranoside) is a widespread oligosaccharide in plant seeds and other tissues. Raffinose synthase (EC:2.4.1.82) is the key enzyme that chan…	GO:0009312|oligosaccharide biosynthetic process;GO:0033532|stachyose biosynthetic process;	GO:0005737|cytoplasm;	GO:0047268|galactinol-raffinose galactosyltransferase activity;	.	.
gene:VIT_12s0057g00060	1.65196	1.01469e-07	7.04518e-06	up	yes	gene:VIT_12s0057g00060	protein_coding	chr12:8770227-8770650:+	gi|731410028|ref|XP_002275606.2|	314	3e-34	PREDICTED: uncharacterized protein LOC100264828 [Vitis vinifera]	gi|731410027|ref|XM_002275570.2|	424	0	PREDICTED: Vitis vinifera uncharacterized LOC100264828 (LOC100264828), mRNA	.	.	.	.	.	.	.	.	pfam12609	DUF3774	Wound-induced protein. This family of proteins is found in eukaryotes. Proteins in this family are typically between 81 and 97 amino acids in length. The proteins in the family are often annotated as wound-induced proteins however there is little accompanying literature to confirm this.	.	.	.	.	.
gene:VIT_05s0020g01820	1.22949	1.06054e-07	7.22669e-06	up	yes	gene:VIT_05s0020g01820	protein_coding	chr5:3539749-3541944:-	gi|225432374|ref|XP_002276206.1|	672	3e-85	PREDICTED: CASP-like protein 1E2 [Vitis vinifera]	gi|349704428|emb|FQ394856.1|	797	0	Vitis vinifera clone SS0AFA19YC19	A7NW78	263	1e-86	CASP-like protein 1E2	.	.	.	.	pfam04535	DUF588	Domain of unknown function (DUF588). This family of plant proteins contains a domain that may have a catalytic activity. It has a conserved arginine and aspartate that could form an active site. These proteins are predicted to contain 3 or 4 transmembrane helices.	.	GO:0016021|integral component of membrane;GO:0005886|plasma membrane;	.	.	.
gene:VIT_13s0067g00110	-1.52189	1.25607e-07	8.46464e-06	down	yes	gene:VIT_13s0067g00110	protein_coding	chr13:98017-101750:+	gi|225448341|ref|XP_002266768.1|	2778	0	PREDICTED: cytochrome P450 714A1 [Vitis vinifera]	gi|731412272|ref|XM_002266732.2|	1903	0	PREDICTED: Vitis vinifera cytochrome P450 714A1 (LOC100258799), mRNA	Q93Z79	642	0	Cytochrome P450 714A1	Cj1411c	166	6e-44	COG2124	pfam00067	p450	Cytochrome P450. Cytochrome P450s are haem-thiolate proteins involved in the oxidative degradation of various compounds. They are particularly well known for their role in the degradation of environmental toxins and mutagens. They can be divided into 4 classes, according to the method by which electrons from NAD(P)H are delivered to the catalytic site. Sequence conservation is relatively low with…	.	GO:0005789|endoplasmic reticulum membrane;GO:0016021|integral component of membrane;	GO:0020037|heme binding;GO:0005506|iron ion binding;GO:0004497|monooxygenase activity;GO:0016705|oxidoreductase activity, acting on paired donors, with incorporation or reduction of molecular oxygen;	.	.
gene:VIT_12s0059g01250	-1.18211	1.2689e-07	8.51978e-06	down	yes	AtGH9B8	protein_coding	chr12:6169979-6177829:-	gi|359485512|ref|XP_002271094.2|	2731	0	PREDICTED: endoglucanase 11 [Vitis vinifera]	gi|731409536|ref|XM_002271058.3|	1883	0	PREDICTED: Vitis vinifera endoglucanase 11 (LOC100267124), mRNA	O48766	772	0	Endoglucanase 11	.	.	.	.	pfam00759	Glyco_hydro_9	Glycosyl hydrolase family 9.	GO:0071555|cell wall organization;GO:0030245|cellulose catabolic process;	GO:0005576|extracellular region;	GO:0008810|cellulase activity;	.	.
gene:VIT_11s0016g00560	-1.26465	1.28265e-07	8.58065e-06	down	yes	ATPRX	protein_coding	chr11:552997-554795:+	gi|526118245|ref|NP_001267969.1|	1002	9e-135	peroxiredoxin Q [Vitis vinifera]	gi|526118244|ref|NM_001281040.1|	860	0	Vitis vinifera peroxiredoxin Q (LOC100250698), mRNA	Q6QPJ6	347	3e-119	Peroxiredoxin Q, chloroplastic	alr3183	175	5e-53	COG1225	pfam00578	AhpC-TSA	AhpC/TSA family. This family contains proteins related to alkyl hydroperoxide reductase (AhpC) and thiol specific antioxidant (TSA).	GO:0045454|cell redox homeostasis;	GO:0009534|chloroplast thylakoid;	GO:0004601|peroxidase activity;GO:0051920|peroxiredoxin activity;	.	.
gene:VIT_14s0006g02290	-2.57099	1.36438e-07	9.06124e-06	down	yes	gene:VIT_14s0006g02290	protein_coding	chr14:19671450-19672638:+	gi|731417666|ref|XP_010660384.1|	1009	1e-133	PREDICTED: ethylene-responsive transcription factor ERF038-like [Vitis vinifera]	gi|147796353|emb|AM466297.2|	1168	0	Vitis vinifera contig VV78X198588.12, whole genome shotgun sequence	Q9M080	140	3e-37	Ethylene-responsive transcription factor ERF043	.	.	.	.	pfam00847	AP2	AP2 domain. This 60 amino acid residue domain can bind to DNA and is found in transcription factor proteins.	GO:0009873|ethylene-activated signaling pathway;GO:0006351|transcription, DNA-templated;	GO:0005634|nucleus;	GO:0003700|transcription factor activity, sequence-specific DNA binding;GO:0044212|transcription regulatory region DNA binding;	.	.
gene:VIT_06s0004g00980	-1.47248	1.46701e-07	9.70766e-06	down	yes	gene:VIT_06s0004g00980	protein_coding	chr6:1091784-1092561:+	gi|225435676|ref|XP_002285685.1|	927	4e-124	PREDICTED: dirigent protein 19 [Vitis vinifera]	gi|349709316|emb|FQ385486.1|	775	0	Vitis vinifera clone SS0AEB32YB15	Q9C523	218	4e-69	Dirigent protein 19	.	.	.	.	pfam03018	Dirigent	Dirigent-like protein. This family contains a number of proteins which are induced during disease response in plants. Members of this family are involved in lignification.	GO:0009699|phenylpropanoid biosynthetic process;	GO:0048046|apoplast;	GO:0042349|guiding stereospecific synthesis activity;	.	.
gene:VIT_03s0017g01290	2.01235	1.56414e-07	1.03132e-05	up	yes	gene:VIT_03s0017g01290	protein_coding	chr3:17178182-17181964:-	gi|731384539|ref|XP_002270573.2|	3315	0	PREDICTED: ABC transporter G family member 11 [Vitis vinifera]	gi|731384538|ref|XM_002270537.2|	1904	0	PREDICTED: Vitis vinifera ABC transporter G family member 11 (LOC100254677), mRNA	Q8RXN0	610	0	ABC transporter G family member 11	YCR011c_2	172	2e-47	COG1131	pfam01061	ABC2_membrane	ABC-2 type transporter.	GO:0010588|cotyledon vascular tissue pattern formation;GO:0080051|cutin transport;GO:0015908|fatty acid transport;GO:0009737|response to abscisic acid;GO:0009651|response to salt stress;GO:0009611|response to wounding;GO:0010222|stem vascular tissue pattern formation;	GO:0009897|external side of plasma membrane;GO:0016021|integral component of membrane;GO:0005886|plasma membrane;	GO:0005524|ATP binding;GO:0042626|ATPase activity, coupled to transmembrane movement of substances;GO:0015245|fatty acid transporter activity;GO:0042803|protein homodimerization activity;	.	.
gene:VIT_07s0005g02220	-4.25708	1.58371e-07	1.04048e-05	down	yes	gene:VIT_07s0005g02220	protein_coding	chr7:4605071-4605897:-	gi|359480215|ref|XP_002273106.2|	1377	0	PREDICTED: chlorophyll a-b binding protein of LHCII type 1-like [Vitis vinifera]	gi|731395830|ref|XM_002273070.3|	827	0	PREDICTED: Vitis vinifera chlorophyll a-b binding protein of LHCII type 1-like (LOC100252066), mRNA	P27492	478	7e-170	Chlorophyll a-b binding protein 16, chloroplastic	.	.	.	.	pfam00504	Chloroa_b-bind	Chlorophyll A-B binding protein.	GO:0009765|photosynthesis, light harvesting;GO:0018298|protein-chromophore linkage;	GO:0009535|chloroplast thylakoid membrane;GO:0016021|integral component of membrane;GO:0009522|photosystem I;GO:0009523|photosystem II;	GO:0016168|chlorophyll binding;GO:0046872|metal ion binding;	.	.
gene:VIT_03s0063g00170	1.73082	1.62463e-07	1.06355e-05	up	yes	RGE1	protein_coding	chr3:3785857-3788100:+	gi|225428845|ref|XP_002282369.1|	1259	7e-172	PREDICTED: transcription factor bHLH95 [Vitis vinifera]	gi|731383287|ref|XM_002282333.2|	918	0	PREDICTED: Vitis vinifera transcription factor bHLH95-like (LOC100264010), mRNA	Q9FXA3	159	2e-44	Transcription factor bHLH95	.	.	.	.	pfam00010	HLH	Helix-loop-helix DNA-binding domain.	GO:0009793|embryo development ending in seed dormancy;GO:0006355|regulation of transcription, DNA-templated;GO:0006351|transcription, DNA-templated;	GO:0005634|nucleus;	GO:0003677|DNA binding;GO:0003700|transcription factor activity, sequence-specific DNA binding;	.	.
gene:VIT_06s0004g01390	-1.29201	1.69341e-07	1.10463e-05	down	yes	gene:VIT_06s0004g01390	protein_coding	chr6:1648444-1650898:-	gi|147811982|emb|CAN59768.1|	3988	0	hypothetical protein VITISV_011719 [Vitis vinifera]	gi|147811980|emb|AM463729.2|	2433	0	Vitis vinifera contig VV78X042195.9, whole genome shotgun sequence	Q0JEU6	664	0	G-type lectin S-receptor-like serine/threonine-protein kinase LECRK3	.	.	.	.	pfam07714	Pkinase_Tyr	Protein tyrosine kinase.	GO:0006952|defense response;	GO:0016021|integral component of membrane;	GO:0005524|ATP binding;GO:0030246|carbohydrate binding;GO:0004674|protein serine/threonine kinase activity;	.	.
gene:VIT_18s0001g09400	1.23945	1.70651e-07	1.10923e-05	up	yes	gene:VIT_18s0001g09400	protein_coding	chr18:7880335-7881000:-	gi|147838440|emb|CAN63256.1|	782	8e-104	hypothetical protein VITISV_028490 [Vitis vinifera]	gi|349712176|emb|FQ391339.1|	571	0	Vitis vinifera clone SS0AEB15YA04	Q9ZWT2	131	4e-37	Cytochrome B5 isoform D	SPCC16A11.10c	89.7	1e-21	COG5274	pfam00173	Cyt-b5	Cytochrome b5-like Heme/Steroid binding domain. This family includes heme binding domains from a diverse range of proteins. This family also includes proteins that bind to steroids. The family includes progesterone receptors. Many members of this subfamily are membrane anchored by an N-terminal transmembrane alpha helix. This family also includes a domain in some chitin synthases. There is no kno…	GO:0042742|defense response to bacterium;GO:0055114|oxidation-reduction process;	GO:0005783|endoplasmic reticulum;GO:0005789|endoplasmic reticulum membrane;GO:0016021|integral component of membrane;	GO:0020037|heme binding;GO:0046872|metal ion binding;	.	.
gene:VIT_13s0320g00070	1.3324	1.75727e-07	1.13819e-05	up	yes	XIF	protein_coding	chr13:24372721-24391093:+	gi|731415613|ref|XP_010659613.1|	8091	0	PREDICTED: myosin-12 isoform X1 [Vitis vinifera]	gi|731415612|ref|XM_010661311.1|	4910	0	PREDICTED: Vitis vinifera myosin-12 (LOC100266530), transcript variant X1, mRNA	F4IRU3	2400	0	Myosin-12	YOR326w	660	0	COG5022	pfam00063	Myosin_head	Myosin head (motor domain).	GO:0030048|actin filament-based movement;	GO:0016461|unconventional myosin complex;	GO:0005524|ATP binding;GO:0003774|motor activity;	K10357	MYO5; myosin V
gene:VIT_05s0049g01410	1.3544	1.80335e-07	1.16392e-05	up	yes	PHO1	protein_coding	chr5:8695011-8700349:-	gi|731389792|ref|XP_010650117.1|	3729	0	PREDICTED: phosphate transporter PHO1 [Vitis vinifera]	gi|731389791|ref|XM_010651815.1|	2867	0	PREDICTED: Vitis vinifera phosphate transporter PHO1 (LOC100244364), mRNA	Q8S403	987	0	Phosphate transporter PHO1	SPCP1E11.01c_2	91.7	1e-18	COG5409	pfam03124	EXS	EXS family. We have named this region the EXS family after (ERD1, XPR1, and SYG1). This family includes C-terminus portions from the SYG1 G-protein associated signal transduction protein from Saccharomyces cerevisiae, and sequences that are thought to be murine leukaemia virus (MLV) receptors (XPR1). N-terminus portions from these proteins are aligned in the SPX pfam03105 family. The previously n…	GO:0016036|cellular response to phosphate starvation;GO:0048016|inositol phosphate-mediated signaling;GO:0006799|polyphosphate biosynthetic process;	GO:0005789|endoplasmic reticulum membrane;GO:0005794|Golgi apparatus;GO:0000139|Golgi membrane;GO:0016021|integral component of membrane;GO:0005886|plasma membrane;GO:0005802|trans-Golgi network;	GO:0000822|inositol hexakisphosphate binding;GO:0015114|phosphate ion transmembrane transporter activity;	.	.
gene:VIT_08s0056g01000	-1.01235	2.04764e-07	1.30324e-05	down	yes	gene:VIT_08s0056g01000	protein_coding	chr8:1489988-1498676:+	gi|225439157|ref|XP_002267831.1|	2132	0	PREDICTED: protein TRANSPARENT TESTA 12-like [Vitis vinifera]	gi|731398161|ref|XM_010654858.1|	1653	0	PREDICTED: Vitis vinifera protein TRANSPARENT TESTA 12-like (LOC100262031), transcript variant X2, mRNA	Q8L616	447	4e-150	Protein DETOXIFICATION 25	SPCC4B3.13	111	3e-25	COG0534	pfam01554	MatE	MatE. The MatE domain	GO:0006855|drug transmembrane transport;	GO:0016021|integral component of membrane;	GO:0015297|antiporter activity;GO:0015238|drug transmembrane transporter activity;	K03327	TC.MATE, SLC47A, norM, mdtK, dinF; multidrug resistance protein, MATE family
gene:VIT_14s0068g02150	1.21396	2.08722e-07	1.32383e-05	up	yes	gene:VIT_14s0068g02150	protein_coding	chr14:25740218-25742546:-	gi|147766682|emb|CAN60757.1|	2432	0	hypothetical protein VITISV_041987 [Vitis vinifera]	gi|731418666|ref|XM_010662460.1|	1689	0	PREDICTED: Vitis vinifera F-box/kelch-repeat protein At3g27150 (LOC100267013), transcript variant X1, mRNA	Q9LI89	407	3e-135	F-box/kelch-repeat protein At3g27150	.	.	.	.	pfam01344	Kelch_1	Kelch motif. The kelch motif was initially discovered in Kelch. In this protein there are six copies of the motif. It has been shown that the Drosophila ring canal kelch protein is related to Galactose Oxidase for which a structure has been solved. The kelch motif forms a beta sheet. Several of these sheets associate to form a beta propeller structure as found in pfam00064, pfam00400 and pfam0041…	.	GO:0005634|nucleus;	.	.	.
gene:VIT_02s0025g00280	-2.96534	2.17483e-07	1.36057e-05	down	yes	gene:VIT_02s0025g00280	protein_coding	chr2:412621-415596:+	gi|225426164|ref|XP_002278894.1|	3162	0	PREDICTED: heat shock protein 83 [Vitis vinifera]	gi|731377782|ref|XM_002278858.2|	2120	0	PREDICTED: Vitis vinifera heat shock protein 83 (LOC100265661), mRNA	P51819	1155	0	Heat shock protein 83	SPAC926.04c	557	0	COG0326	pfam00183	HSP90	Hsp90 protein.	GO:0006457|protein folding;GO:0006950|response to stress;	GO:0005737|cytoplasm;	GO:0005524|ATP binding;	.	.
gene:VIT_09s0002g08510	-3.90509	2.23719e-07	1.39482e-05	down	yes	gene:VIT_09s0002g08510	protein_coding	chr9:9571452-9574374:-	gi|225443047|ref|XP_002269190.1|	1289	2e-176	PREDICTED: putative expansin-B2 [Vitis vinifera]	gi|731402962|ref|XM_002269154.3|	989	0	PREDICTED: Vitis vinifera putative expansin-B2 (LOC100264455), mRNA	Q9SHY6	281	2e-91	Putative expansin-B2	.	.	.	.	pfam01357	Pollen_allerg_1	Pollen allergen. This family contains allergens lol PI, PII and PIII from Lolium perenne.	GO:0009828|plant-type cell wall loosening;GO:0019953|sexual reproduction;GO:0009826|unidimensional cell growth;	GO:0005618|cell wall;GO:0005576|extracellular region;GO:0016020|membrane;	.	.	.
gene:VIT_12s0035g01760	1.77698	2.55032e-07	1.5793e-05	up	yes	gene:VIT_12s0035g01760	protein_coding	chr12:21888535-21890625:+	gi|297739462|emb|CBI29644.3|	796	1e-106	unnamed protein product [Vitis vinifera]	gi|123667814|emb|AM430238.1|	213	2e-106	Vitis vinifera contig VV78X015675.7, whole genome shotgun sequence	Q7Y1I7	69.3	1e-18	DNA (cytosine-5)-methyltransferase 1A	.	.	.	.	pfam06557	DUF1122	Protein of unknown function (DUF1122). This family consists of several hypothetical archaeal and bacterial proteins of unknown function.	GO:0010424|DNA methylation on cytosine within a CG sequence;GO:0016458|gene silencing;GO:0010216|maintenance of DNA methylation;	GO:0005634|nucleus;	GO:0003682|chromatin binding;GO:0003886|DNA (cytosine-5-)-methyltransferase activity;GO:0003677|DNA binding;	K00558	DNMT1, dcm; DNA (cytosine-5)-methyltransferase 1 [EC:2.1.1.37]
gene:VIT_19s0015g00440	-1.57247	2.55996e-07	1.57993e-05	down	yes	gene:VIT_19s0015g00440	protein_coding	chr19:8458932-8459994:+	gi|359494325|ref|XP_003634760.1|	935	2e-123	PREDICTED: nuclear transcription factor Y subunit B-3 [Vitis vinifera]	gi|731433237|ref|XM_010646265.1|	1063	0	PREDICTED: Vitis vinifera nuclear transcription factor Y subunit B-3 (LOC100251431), transcript variant X2, mRNA	O23310	206	7e-64	Nuclear transcription factor Y subunit B-3	YBL021c	137	4e-38	COG2036	pfam00808	CBFD_NFYB_HMF	Histone-like transcription factor (CBF/NF-Y) and archaeal histone. This family includes archaebacterial histones and histone like transcription factors from eukaryotes.	GO:0006351|transcription, DNA-templated;	GO:0005634|nucleus;	GO:0043565|sequence-specific DNA binding;GO:0003700|transcription factor activity, sequence-specific DNA binding;	.	.
gene:VIT_11s0016g04200	1.41902	2.58269e-07	1.58862e-05	up	yes	gene:VIT_11s0016g04200	protein_coding	chr11:3476713-3483990:+	gi|731406987|ref|XP_010656344.1|	2048	0	PREDICTED: probable serine incorporator isoform X1 [Vitis vinifera]	gi|731406990|ref|XM_010658044.1|	1744	0	PREDICTED: Vitis vinifera probable serine incorporator (LOC100254268), transcript variant X3, mRNA	Q54UF8	119	7e-28	Probable serine incorporator	.	.	.	.	pfam03348	Serinc	Serine incorporator (Serinc). This is a family of eukaryotic membrane proteins which incorporate serine into membranes and facilitate the synthesis of the serine-derived lipids phosphatidylserine and sphingolipid. Members of this family contain 11 transmembrane domains and form intracellular complexes with key enzymes involved in serine and sphingolipid biosynthesis.	GO:0008654|phospholipid biosynthetic process;	GO:0005789|endoplasmic reticulum membrane;GO:0016021|integral component of membrane;	GO:0015194|L-serine transmembrane transporter activity;	.	.
gene:VIT_01s0011g04990	-1.68824	2.82222e-07	1.73014e-05	down	yes	gene:VIT_01s0011g04990	protein_coding	chr1:4661938-4662999:+	gi|225424242|ref|XP_002284449.1|	484	5e-58	PREDICTED: 10 kDa chaperonin [Vitis vinifera]	gi|731369594|ref|XM_002284413.2|	656	0	PREDICTED: Vitis vinifera 10 kDa chaperonin (LOC100264459), mRNA	P34893	155	1e-45	10 kDa chaperonin, mitochondrial	SPCC550.06c	93.2	1e-22	COG0234	pfam00166	Cpn10	Chaperonin 10 Kd subunit. This family contains GroES and Gp31-like chaperonins. Gp31 is a functional co-chaperonin that is required for the folding and assembly of Gp23, a major capsid protein, during phage morphogenesis.	GO:0051085|chaperone mediated protein folding requiring cofactor;GO:0009408|response to heat;GO:0006986|response to unfolded protein;	GO:0005759|mitochondrial matrix;GO:0005739|mitochondrion;	GO:0005524|ATP binding;GO:0051087|chaperone binding;GO:0005507|copper ion binding;GO:0051082|unfolded protein binding;	K04078	groES, HSPE1; chaperonin GroES
gene:VIT_11s0052g01730	2.32385	2.84691e-07	1.73946e-05	up	yes	gene:VIT_11s0052g01730	protein_coding	chr11:19555292-19558878:+	gi|225446170|ref|XP_002271585.1|	3736	0	PREDICTED: probable 1-deoxy-D-xylulose-5-phosphate synthase 2, chloroplastic [Vitis vinifera]	gi|731408279|ref|XM_002271549.2|	2249	0	PREDICTED: Vitis vinifera probable 1-deoxy-D-xylulose-5-phosphate synthase 2, chloroplastic (LOC100247834), mRNA	Q6YU51	1065	0	Probable 1-deoxy-D-xylulose-5-phosphate synthase 2, chloroplastic	mlr7474	747	0	COG1154	pfam13292	DXP_synthase_N	1-deoxy-D-xylulose-5-phosphate synthase. This family contains 1-deoxyxylulose-5-phosphate synthase (DXP synthase), an enzyme which catalyses the thiamine pyrophosphoate-dependent acyloin condensation reaction between carbon atoms 2 and 3 of pyruvate and glyceraldehyde 3-phosphate, to yield 1-deoxy-D- xylulose-5-phosphate, a precursor in the biosynthetic pathway to isoprenoids, thiamine (vitamin B…	GO:0052865|1-deoxy-D-xylulose 5-phosphate biosynthetic process;GO:0016114|terpenoid biosynthetic process;GO:0009228|thiamine biosynthetic process;	GO:0009507|chloroplast;	GO:0008661|1-deoxy-D-xylulose-5-phosphate synthase activity;GO:0046872|metal ion binding;	K01662	dxs; 1-deoxy-D-xylulose-5-phosphate synthase [EC:2.2.1.7]
gene:VIT_07s0005g04390	-1.17181	3.25256e-07	1.942e-05	down	yes	gene:VIT_07s0005g04390	protein_coding	chr7:7475666-7489468:-	gi|297744225|emb|CBI37195.3|	6895	0	unnamed protein product [Vitis vinifera]	gi|731396219|ref|XM_002269850.3|	1759	0	PREDICTED: Vitis vinifera leucine-rich repeat receptor-like protein kinase PXL2 (LOC100249779), mRNA	Q9M0G7	979	0	MDIS1-interacting receptor like kinase 1	CAC0404_1	110	6e-25	COG0515	pfam00069	Pkinase	Protein kinase domain.	GO:0030154|cell differentiation;GO:0010067|procambium histogenesis;GO:0046777|protein autophosphorylation;GO:0006468|protein phosphorylation;GO:0001944|vasculature development;	GO:0016021|integral component of membrane;GO:0005886|plasma membrane;GO:0090406|pollen tube;	GO:0005524|ATP binding;GO:0004672|protein kinase activity;GO:0004674|protein serine/threonine kinase activity;	.	.
gene:VIT_17s0000g06210	1.43202	3.27068e-07	1.94648e-05	up	yes	gene:VIT_17s0000g06210	protein_coding	chr17:6769421-6770613:+	gi|225457421|ref|XP_002284937.1|	488	8e-60	PREDICTED: gibberellin-regulated protein 6 [Vitis vinifera]	gi|731425739|ref|XM_002284901.3|	620	0	PREDICTED: Vitis vinifera gibberellin-regulated protein 6 (LOC100248537), mRNA	Q6NMQ7	140	1e-40	Gibberellin-regulated protein 6	.	.	.	.	pfam02704	GASA	Gibberellin regulated protein. This is the GASA gibberellin regulated cysteine rich protein family. The expression of these proteins is up-regulated by the plant hormone gibberellin, most of these proteins have some role in plant development. There are 12 cysteine residues conserved within the alignment giving the potential for these proteins to posses 6 disulphide bonds.	GO:0009740|gibberellic acid mediated signaling pathway;GO:0009750|response to fructose;GO:0009749|response to glucose;GO:0080167|response to karrikin;GO:0009744|response to sucrose;	GO:0005576|extracellular region;	.	.	.
gene:VIT_12s0028g01720	-1.64246	3.35621e-07	1.99092e-05	down	yes	gene:VIT_12s0028g01720	protein_coding	chr12:2365523-2366986:+	gi|225446678|ref|XP_002277345.1|	940	1e-125	PREDICTED: uncharacterized protein LOC100260838 [Vitis vinifera]	gi|731409067|ref|XM_002277309.2|	694	0	PREDICTED: Vitis vinifera uncharacterized LOC100260838 (LOC100260838), mRNA	.	.	.	.	.	.	.	.	pfam07939	DUF1685	Protein of unknown function (DUF1685). The members of this family are hypothetical eukaryotic proteins of unknown function. The region in question is approximately 100 amino acid residues long.	.	.	.	.	.
gene:VIT_08s0040g00490	1.3156	3.41968e-07	2.02202e-05	up	yes	AtMC9	protein_coding	chr8:11430947-11432140:-	gi|225440222|ref|XP_002283757.1|	1708	0	PREDICTED: metacaspase-9 [Vitis vinifera]	gi|731399581|ref|XM_002283721.2|	1102	0	PREDICTED: Vitis vinifera metacaspase-9 (LOC100244812), mRNA	Q9FYE1	419	3e-144	Metacaspase-9	.	.	.	.	pfam00656	Peptidase_C14	Caspase domain.	.	GO:0048046|apoplast;	GO:0008234|cysteine-type peptidase activity;	.	.
gene:VIT_01s0011g02710	-1.26008	3.44893e-07	2.02625e-05	down	yes	gene:VIT_01s0011g02710	protein_coding	chr1:2424497-2425150:-	.	.	.	.	gi|731370786|ref|XR_785511.1|	408	0	PREDICTED: Vitis vinifera uncharacterized LOC100257577 (LOC100257577), ncRNA	.	.	.	.	.	.	.	.	pfam14724	mit_SMPDase	Mitochondrial-associated sphingomyelin phosphodiesterase. The GO annotation for this family indicates that it is a single-pass membrane protein, and it appears to be found in mitochondrial membranes. Sphingolipids play important roles in regulating cellular responses, and although mitochondria contain sphingolipids, direct regulation of their levels in mitochondria or mitochondria-associated memb…	.	.	.	.	.
gene:VIT_07s0005g04130	-1.66318	3.66592e-07	2.14001e-05	down	yes	gene:VIT_07s0005g04130	protein_coding	chr7:7226328-7228862:-	gi|225438005|ref|XP_002273448.1|	1283	4e-176	PREDICTED: acid phosphatase 1 [Vitis vinifera]	gi|731396169|ref|XM_002273412.3|	951	0	PREDICTED: Vitis vinifera acid phosphatase 1 (LOC100246316), mRNA	P15490	172	8e-50	Stem 28 kDa glycoprotein	.	.	.	.	pfam03767	Acid_phosphat_B	HAD superfamily, subfamily IIIB (Acid phosphatase). This family proteins includes acid phosphatases and a number of vegetative storage proteins.	.	.	GO:0045735|nutrient reservoir activity;	.	.
gene:VIT_00s0804g00020	-1.26547	3.7046e-07	2.15572e-05	down	yes	gene:VIT_00s0804g00020	protein_coding	chrUn:35552790-35555514:+	gi|731438546|ref|XP_002268917.3|	1961	0	PREDICTED: uncharacterized protein LOC100256691 [Vitis vinifera]	gi|731438588|ref|XM_003635454.2|	1469	0	PREDICTED: Vitis vinifera uncharacterized LOC100855363 (LOC100855363), mRNA	.	.	.	.	.	.	.	.	pfam04784	DUF547	Protein of unknown function, DUF547. Family of uncharacterized proteins from C. elegans and A. thaliana.	.	.	.	.	.
gene:VIT_18s0041g00390	-5.34702	3.73493e-07	2.16649e-05	down	yes	gene:VIT_18s0041g00390	protein_coding	chr18:24839099-24839594:-	gi|731431371|ref|XP_010665408.1|	487	2e-60	PREDICTED: cysteine proteinase inhibitor 8-like [Vitis vinifera]	gi|731431370|ref|XM_010667106.1|	496	0	PREDICTED: Vitis vinifera cysteine proteinase inhibitor 8-like (LOC104882763), mRNA	Q6TPK4	57.8	6e-10	Cysteine proteinase inhibitor 1	.	.	.	.	pfam07430	PP1	Phloem filament protein PP1. This family represents a conserved region approximately 200 residues long, four copies of which are found within the plant phloem filament protein PP1. This is one of the constituents of the proteinaceous filaments found in the sieve elements of Cucurbita phloem.	GO:0006952|defense response;	GO:0005576|extracellular region;	GO:0004869|cysteine-type endopeptidase inhibitor activity;	.	.
gene:VIT_18s0001g10480	1.13996	3.78177e-07	2.18674e-05	up	yes	gene:VIT_18s0001g10480	protein_coding	chr18:8810898-8814686:+	gi|731429195|ref|XP_010664569.1|	1374	0	PREDICTED: uncharacterized protein LOC100267847 [Vitis vinifera]	gi|731429194|ref|XM_010666267.1|	1333	0	PREDICTED: Vitis vinifera uncharacterized LOC100267847 (LOC100267847), mRNA	.	.	.	.	.	.	.	.	pfam00064	Neur	Neuraminidase. Neuraminidases cleave sialic acid residues from glycoproteins. Belong to the sialidase family - but this alignment does not generalise to the other sialidases. Structure is a 6-sheet beta propeller.	.	.	.	.	.
gene:VIT_14s0066g00610	-1.02725	3.84179e-07	2.20752e-05	down	yes	gene:VIT_14s0066g00610	protein_coding	chr14:27093039-27115925:+	gi|359488809|ref|XP_002272929.2|	21111	0	PREDICTED: golgin subfamily B member 1 isoform X3 [Vitis vinifera]	gi|731418969|ref|XM_002272893.3|	14040	0	PREDICTED: Vitis vinifera golgin subfamily B member 1 (LOC100264483), transcript variant X3, mRNA	.	.	.	.	.	.	.	.	pfam02463	SMC_N	RecF/RecN/SMC N terminal domain. This domain is found at the N terminus of SMC proteins. The SMC (structural maintenance of chromosomes) superfamily proteins have ATP-binding domains at the N- and C-termini, and two extended coiled-coil domains separated by a hinge in the middle. The eukaryotic SMC proteins form two kind of heterodimers: the SMC1/SMC3 and the SMC2/SMC4 types. These heterodimers c…	.	.	.	.	.
gene:VIT_14s0066g02610	-2.19983	3.83188e-07	2.20752e-05	down	yes	gene:VIT_14s0066g02610	protein_coding	chr14:28778066-28778792:-	gi|359488782|ref|XP_003633820.1|	758	2e-99	PREDICTED: uncharacterized protein LOC100261167 [Vitis vinifera]	gi|731419406|ref|XM_003633772.2|	727	0	PREDICTED: Vitis vinifera uncharacterized LOC100261167 (LOC100261167), mRNA	.	.	.	.	.	.	.	.	pfam12698	ABC2_membrane_3	ABC-2 family transporter protein. This family is related to the ABC-2 membrane transporter family pfam01061.	.	.	.	.	.
gene:VIT_18s0001g05180	-1.08812	4.02101e-07	2.30328e-05	down	yes	gene:VIT_18s0001g05180	protein_coding	chr18:4185500-4189977:-	gi|225459350|ref|XP_002285805.1|	4064	0	PREDICTED: probable beta-D-xylosidase 7 [Vitis vinifera]	gi|731428351|ref|XM_002285769.3|	2592	0	PREDICTED: Vitis vinifera probable beta-D-xylosidase 7 (LOC100262668), mRNA	Q9SGZ5	1031	0	Probable beta-D-xylosidase 7	XF0845	300	1e-86	COG1472	pfam00933	Glyco_hydro_3	Glycosyl hydrolase family 3 N terminal domain.	GO:0031222|arabinan catabolic process;GO:0045493|xylan catabolic process;	GO:0048046|apoplast;GO:0005618|cell wall;GO:0009507|chloroplast;GO:0009505|plant-type cell wall;GO:0009506|plasmodesma;GO:0005578|proteinaceous extracellular matrix;	GO:0046556|alpha-L-arabinofuranosidase activity;GO:0009044|xylan 1,4-beta-xylosidase activity;	.	.
gene:VIT_06s0061g00560	1.028	4.48163e-07	2.54329e-05	up	yes	FRA8	protein_coding	chr6:18034091-18036568:-	gi|225436482|ref|XP_002275679.1|	2409	0	PREDICTED: probable glucuronoxylan glucuronosyltransferase IRX7 isoform X1 [Vitis vinifera]	gi|731394260|ref|XM_002275643.3|	2157	0	PREDICTED: Vitis vinifera probable glucuronoxylan glucuronosyltransferase IRX7 (LOC100243163), transcript variant X1, mRNA	Q9ZUV3	586	0	Probable glucuronoxylan glucuronosyltransferase IRX7	.	.	.	.	pfam03016	Exostosin	Exostosin family. The EXT family is a family of tumor suppressor genes. Mutations of EXT1 on 8q24.1, EXT2 on 11p11-13, and EXT3 on 19p have been associated with the autosomal dominant disorder known as hereditary multiple exostoses (HME). This is the most common known skeletal dysplasia. The chromosomal locations of other EXT genes suggest association with other forms of neoplasia. EXT1 and EXT2 …	GO:0071555|cell wall organization;GO:0010417|glucuronoxylan biosynthetic process;GO:0009834|plant-type secondary cell wall biogenesis;	GO:0005794|Golgi apparatus;GO:0000139|Golgi membrane;GO:0016021|integral component of membrane;	GO:0015020|glucuronosyltransferase activity;	.	.
gene:VIT_12s0059g00770	1.00909	4.74142e-07	2.68242e-05	up	yes	gene:VIT_12s0059g00770	protein_coding	chr12:5575071-5578295:+	gi|225447041|ref|XP_002269614.1|	2869	0	PREDICTED: L-ascorbate oxidase homolog [Vitis vinifera]	gi|731409471|ref|XM_002269578.3|	1706	0	PREDICTED: Vitis vinifera L-ascorbate oxidase homolog (LOC100260211), mRNA	Q00624	581	0	L-ascorbate oxidase homolog	SPAC1F7.08	100	2e-21	COG2132	pfam00394	Cu-oxidase	Multicopper oxidase. Many of the proteins in this family contain multiple similar copies of this plastocyanin-like domain.	.	GO:0005576|extracellular region;	GO:0005507|copper ion binding;GO:0016491|oxidoreductase activity;	.	.
gene:VIT_03s0088g01220	-1.08083	5.39749e-07	3.02557e-05	down	yes	gene:VIT_03s0088g01220	protein_coding	chr3:9506440-9508439:-	gi|359475556|ref|XP_002268574.2|	1541	0	PREDICTED: uncharacterized protein LOC100260026 [Vitis vinifera]	gi|731384180|ref|XR_139766.2|	1204	0	PREDICTED: Vitis vinifera uncharacterized LOC100258336 (LOC100258336), misc_RNA	.	.	.	.	.	.	.	.	pfam03154	Atrophin-1	Atrophin-1 family. Atrophin-1 is the protein product of the dentatorubral-pallidoluysian atrophy (DRPLA) gene. DRPLA OMIM:125370 is a progressive neurodegenerative disorder. It is caused by the expansion of a CAG repeat in the DRPLA gene on chromosome 12p. This results in an extended polyglutamine region in atrophin-1, that is thought to confer toxicity to the protein, possibly through altering i…	.	.	.	.	.
gene:VIT_12s0059g00050	-1.96359	5.48975e-07	3.0679e-05	down	yes	gene:VIT_12s0059g00050	protein_coding	chr12:4976666-4981043:+	gi|225446910|ref|XP_002266647.1|	3548	0	PREDICTED: ankyrin repeat-containing protein At3g12360-like [Vitis vinifera]	gi|731409359|ref|XM_002266611.2|	2315	0	PREDICTED: Vitis vinifera ankyrin repeat-containing protein At3g12360-like (LOC100261867), mRNA	Q8LPS2	197	3e-52	Protein ACCELERATED CELL DEATH 6	all2748	80.1	6e-15	COG0666	pfam13962	PGG	Domain of unknown function. The PGG domain is named for the highly conserved sequence motif found at the startt of the domain. The function is not known.	GO:0008219|cell death;GO:0071446|cellular response to salicylic acid stimulus;GO:0009816|defense response to bacterium, incompatible interaction;GO:1900426|positive regulation of defense response to bacterium;GO:1902290|positive regulation of defense response to oomycetes;GO:0016567|protein ubiquitination;GO:1900150|regulation of defense response to fungus;GO:2000031|regulation of salicylic acid …	GO:0030176|integral component of endoplasmic reticulum membrane;GO:0005887|integral component of plasma membrane;GO:0016020|membrane;	.	.	.
gene:VIT_15s0046g00070	-3.44433	5.82034e-07	3.22317e-05	down	yes	gene:VIT_15s0046g00070	protein_coding	chr15:17143740-17144185:-	gi|225470970|ref|XP_002267259.1|	609	1e-78	PREDICTED: calcium-binding protein KIC [Vitis vinifera]	gi|731422076|ref|XM_002267223.2|	446	0	PREDICTED: Vitis vinifera calcium-binding protein KIC (LOC100260344), mRNA	Q9ZPX9	167	7e-52	Calcium-binding protein KIC	YOR257w	53.9	4e-09	COG5126	pfam13833	EF-hand_8	EF-hand domain pair.	GO:0010091|trichome branching;	.	GO:0005509|calcium ion binding;	.	.
gene:VIT_02s0025g00500	1.266	6.01861e-07	3.31295e-05	up	yes	gene:VIT_02s0025g00500	protein_coding	chr2:596206-597759:-	gi|225426130|ref|XP_002272759.1|	1177	3e-160	PREDICTED: protein LURP-one-related 17 [Vitis vinifera]	gi|731377874|ref|XM_010660151.1|	737	0	PREDICTED: Vitis vinifera protein LURP-one-related 17 (LOC100253460), transcript variant X2, mRNA	A0MFL4	209	4e-64	Protein LURP-one-related 17	.	.	.	.	pfam04525	Tub_2	Tubby C 2. The structure of this family has been solved. It comprises a 12-stranded beta barrel with a central C-terminal alpha helix. This helix is thought to be a transmembrane helix. It is structurally similar to the C-terminal domain of the Tubby protein. In plants it plays a role in defense against pathogens.	GO:0006952|defense response;	.	.	.	.
gene:VIT_08s0007g03560	2.12097	6.00065e-07	3.31295e-05	up	yes	gene:VIT_08s0007g03560	protein_coding	chr8:17487850-17490505:+	gi|731400816|ref|XP_010654068.1|	802	8e-104	PREDICTED: solute carrier family 35 member F2-like [Vitis vinifera]	gi|731400815|ref|XM_010655766.1|	628	0	PREDICTED: Vitis vinifera solute carrier family 35 member F2-like (LOC100261446), mRNA	Q8IXU6	102	2e-24	Solute carrier family 35 member F2	SPCC320.08	80.9	9e-17	COG0697	pfam06027	DUF914	Eukaryotic protein of unknown function (DUF914). This family consists of several hypothetical proteins of unknown function. Some of the sequences in this family are annotated as being putative membrane proteins.	GO:0006810|transport;	GO:0016021|integral component of membrane;	.	K15287	SLC35F1_2; solute carrier family 35, member F1/2
gene:VIT_18s0001g12680	1.28804	6.41018e-07	3.50742e-05	up	yes	gene:VIT_18s0001g12680	protein_coding	chr18:10838362-10839539:+	gi|225458245|ref|XP_002282213.1|	799	3e-105	PREDICTED: uncharacterized protein LOC100259078 [Vitis vinifera]	gi|731429609|ref|XM_002282177.2|	795	0	PREDICTED: Vitis vinifera uncharacterized LOC100259078 (LOC100259078), mRNA	.	.	.	.	.	.	.	.	pfam13934	ELYS	Nuclear pore complex assembly. ELYS (embryonic large molecule derived from yolk sac) is conserved from fungi such Aspergillus nidulans and Schizosaccharomyces pombe to human. It is important for the assembly of the nuclear pore complex.	.	.	.	.	.
gene:VIT_05s0062g00740	-1.53433	6.69321e-07	3.65139e-05	down	yes	gene:VIT_05s0062g00740	protein_coding	chr5:18999800-19001426:+	gi|225433630|ref|XP_002263532.1|	2318	0	PREDICTED: crocetin glucosyltransferase, chloroplastic-like [Vitis vinifera]	gi|147772177|emb|AM426989.2|	1529	0	Vitis vinifera contig VV78X143294.5, whole genome shotgun sequence	F8WKW0	421	2e-140	Crocetin glucosyltransferase, chloroplastic	.	.	.	.	pfam00201	UDPGT	UDP-glucoronosyl and UDP-glucosyl transferase.	GO:0008152|metabolic process;	GO:0009507|chloroplast;	GO:0016758|transferase activity, transferring hexosyl groups;	.	.
gene:VIT_18s0075g00520	1.10805	7.04168e-07	3.80749e-05	up	yes	gene:VIT_18s0075g00520	protein_coding	chr18:22019853-22023384:-	gi|296081092|emb|CBI18286.3|	2676	0	unnamed protein product [Vitis vinifera]	gi|731430881|ref|XM_002265492.3|	2000	0	PREDICTED: Vitis vinifera probable inactive receptor-like protein kinase At1g65250 (LOC100259348), mRNA	Q8LGB6	253	7e-76	Non-functional pseudokinase ZED1	BH2504_1	70.9	2e-12	COG0515	pfam00069	Pkinase	Protein kinase domain.	GO:0007166|cell surface receptor signaling pathway;GO:0006952|defense response;	GO:0005886|plasma membrane;	GO:0005524|ATP binding;GO:0004674|protein serine/threonine kinase activity;	.	.
gene:VIT_01s0011g00590	-1.57331	7.07306e-07	3.81321e-05	down	yes	gene:VIT_01s0011g00590	protein_coding	chr1:543821-549831:-	gi|225423487|ref|XP_002267765.1|	1749	0	PREDICTED: triose phosphate/phosphate translocator, chloroplastic-like [Vitis vinifera]	gi|731371972|ref|XM_002267729.3|	1711	0	PREDICTED: Vitis vinifera triose phosphate/phosphate translocator, chloroplastic-like (LOC100264496), mRNA	P11869	439	6e-146	Triose phosphate/phosphate translocator, chloroplastic	.	.	.	.	pfam03151	TPT	Triose-phosphate Transporter family. This family includes transporters with a specificity for triose phosphate.	.	GO:0031969|chloroplast membrane;GO:0016021|integral component of membrane;	GO:0005215|transporter activity;	.	.
gene:VIT_05s0049g00790	-5.02161	7.13948e-07	3.83095e-05	down	yes	gene:VIT_05s0049g00790	protein_coding	chr5:7805349-7805976:-	gi|147800951|emb|CAN64471.1|	285	3e-28	hypothetical protein VITISV_041242 [Vitis vinifera]	gi|147800950|emb|AM424325.2|	619	0	Vitis vinifera contig VV78X277735.13, whole genome shotgun sequence	.	.	.	.	.	.	.	.	pfam15449	Retinal	Retinal protein. This family of proteins is found in the photoreceptor cells of the retina. Mutations of the gene encoding this protein have been associated with retinal disorders such as retinitis pigmentosa and late-onset progressive retinal atrophy. The function of this family of proteins is unknown, but it is likely to be important in the development and function of the retina.	.	.	.	.	.
gene:VIT_02s0033g00300	1.66855	7.48867e-07	3.97876e-05	up	yes	gene:VIT_02s0033g00300	protein_coding	chr2:14032839-14036930:-	gi|359474709|ref|XP_002264257.2|	1399	0	PREDICTED: myb family transcription factor APL [Vitis vinifera]	gi|731381678|ref|XM_002264221.3|	1478	0	PREDICTED: Vitis vinifera myb family transcription factor APL (LOC100253346), mRNA	C0SVS4	221	2e-66	Myb family transcription factor PHL11	.	.	.	.	pfam14379	Myb_CC_LHEQLE	MYB-CC type transfactor, LHEQLE motif. This family is found towards the C-terminus of Myb-CC type transcription factors, and carries a highly conserved LHEQLE sequence motif.	GO:0006355|regulation of transcription, DNA-templated;GO:0006351|transcription, DNA-templated;	GO:0005634|nucleus;	GO:0003677|DNA binding;	.	.
gene:VIT_07s0005g04920	-1.08343	7.53707e-07	3.9929e-05	down	yes	gene:VIT_07s0005g04920	protein_coding	chr7:8155016-8156410:-	gi|225437898|ref|XP_002266424.1|	397	3e-45	PREDICTED: photosystem I reaction center subunit IV B, chloroplastic-like [Vitis vinifera]	gi|731396288|ref|XM_002266388.2|	666	0	PREDICTED: Vitis vinifera photosystem I reaction center subunit IV B, chloroplastic-like (LOC100256684), mRNA	P12354	119	5e-32	Photosystem I reaction center subunit IV, chloroplastic	.	.	.	.	pfam02427	PSI_PsaE	Photosystem I reaction centre subunit IV / PsaE. PsaE is a 69 amino acid polypeptide from photosystem I present on the stromal side of the thylakoid membrane. The structure is comprised of a well-defined five-stranded beta-sheet similar to SH3 domains.	GO:0015979|photosynthesis;	GO:0009535|chloroplast thylakoid membrane;GO:0009538|photosystem I reaction center;	.	.	.
gene:VIT_11s0016g04760	-1.22523	7.97036e-07	4.18615e-05	down	yes	gene:VIT_11s0016g04760	protein_coding	chr11:4071996-4072629:+	gi|359484646|ref|XP_003633137.1|	638	4e-82	PREDICTED: uncharacterized protein LOC100854031 [Vitis vinifera]	gi|731407141|ref|XM_003633089.2|	629	0	PREDICTED: Vitis vinifera uncharacterized LOC100854031 (LOC100854031), mRNA	.	.	.	.	.	.	.	.	pfam11679	DUF3275	Protein of unknown function (DUF3275). This family of proteins with unknown function appear to be restricted to Proteobacteria.	.	.	.	.	.
gene:VIT_10s0116g01820	-1.18615	8.28874e-07	4.32856e-05	down	yes	gene:VIT_10s0116g01820	protein_coding	chr10:1089124-1090233:-	gi|359483369|ref|XP_003632945.1|	962	3e-127	PREDICTED: uncharacterized protein LOC100855186 [Vitis vinifera]	gi|123671895|emb|AM426583.1|	1066	0	Vitis vinifera contig VV78X266542.9, whole genome shotgun sequence	.	.	.	.	.	.	.	.	pfam04520	Senescence_reg	Senescence regulator. This protein regulates the expression of proteins associated with leaf senescence in plants.	.	.	.	.	.
gene:VIT_14s0081g00060	-1.19319	8.79175e-07	4.55573e-05	down	yes	gene:VIT_14s0081g00060	protein_coding	chr14:7612943-7613734:-	gi|225453018|ref|XP_002264508.1|	529	5e-65	PREDICTED: photosystem II reaction center W protein, chloroplastic [Vitis vinifera]	gi|731417050|ref|XM_002264472.3|	711	0	PREDICTED: Vitis vinifera photosystem II reaction center W protein, chloroplastic (LOC100265702), mRNA	Q41387	134	2e-37	Photosystem II reaction center W protein, chloroplastic	.	.	.	.	pfam07123	PsbW	Photosystem II reaction centre W protein (PsbW). This family consists of several plant specific photosystem II reaction centre W (PsbW) proteins. PsbW is a nuclear-encoded protein located in the thylakoid membrane of the chloroplast. PsbW is a core component of photosystem II but not photosystem I. This family does not appear to be related to pfam03912.	GO:0015979|photosynthesis;	GO:0009535|chloroplast thylakoid membrane;GO:0016021|integral component of membrane;GO:0009523|photosystem II;	.	.	.
gene:VIT_06s0004g00990	-1.03837	8.89154e-07	4.59104e-05	down	yes	gene:VIT_06s0004g00990	protein_coding	chr6:1094441-1095250:+	gi|731393124|ref|XP_002285683.2|	905	2e-120	PREDICTED: dirigent protein 22 [Vitis vinifera]	gi|147790622|emb|AM448862.2|	810	0	Vitis vinifera contig VV79X004837.2, whole genome shotgun sequence	Q9LID5	193	2e-59	Dirigent protein 7	.	.	.	.	pfam03018	Dirigent	Dirigent-like protein. This family contains a number of proteins which are induced during disease response in plants. Members of this family are involved in lignification.	GO:0009699|phenylpropanoid biosynthetic process;	GO:0048046|apoplast;	GO:0042349|guiding stereospecific synthesis activity;	.	.
gene:VIT_00s0125g00280	-1.20908	8.94931e-07	4.59498e-05	down	yes	PSAF	protein_coding	chrUn:1947237-1948489:+	gi|359495313|ref|XP_003634953.1|	1014	4e-136	PREDICTED: photosystem I reaction center subunit III, chloroplastic [Vitis vinifera]	gi|731437156|ref|XM_003634905.2|	913	0	PREDICTED: Vitis vinifera photosystem I reaction center subunit III, chloroplastic (LOC100247987), mRNA	Q9SHE8	305	2e-102	Photosystem I reaction center subunit III, chloroplastic	.	.	.	.	pfam02507	PSI_PsaF	Photosystem I reaction centre subunit III. Photosystem I (PSI) is an integral membrane protein complex that uses light energy to mediate electron transfer from plastocyanin to ferredoxin. Subunit III (or PSI-F) is one of at least 14 different subunits that compose the PSI complex.	GO:0015979|photosynthesis;	GO:0009507|chloroplast;GO:0009941|chloroplast envelope;GO:0009534|chloroplast thylakoid;GO:0009535|chloroplast thylakoid membrane;GO:0016021|integral component of membrane;GO:0016020|membrane;GO:0009538|photosystem I reaction center;GO:0010287|plastoglobule;GO:0009579|thylakoid;	.	K02694	psaF; photosystem I subunit III
gene:VIT_00s0225g00060	-1.84831	9.65836e-07	4.90409e-05	down	yes	gene:VIT_00s0225g00060	protein_coding	chrUn:14591568-14594247:-	gi|731437335|ref|XP_002272214.2|	2628	0	PREDICTED: protein TRANSPARENT TESTA 12-like isoform X1 [Vitis vinifera]	gi|731437336|ref|XM_010648175.1|	1539	0	PREDICTED: Vitis vinifera protein TRANSPARENT TESTA 12-like (LOC100256287), transcript variant X2, mRNA	Q9LPV4	634	0	Protein DETOXIFICATION 31	SPCC4B3.13	166	4e-44	COG0534	pfam01554	MatE	MatE. The MatE domain	GO:0006855|drug transmembrane transport;GO:0048767|root hair elongation;	GO:0016021|integral component of membrane;	GO:0015297|antiporter activity;GO:0015238|drug transmembrane transporter activity;	K03327	TC.MATE, SLC47A, norM, mdtK, dinF; multidrug resistance protein, MATE family
gene:VIT_18s0001g13360	-1.2087	9.63576e-07	4.90409e-05	down	yes	WAT1	protein_coding	chr18:11384285-11387145:-	gi|225458125|ref|XP_002280062.1|	1878	0	PREDICTED: protein WALLS ARE THIN 1 [Vitis vinifera]	gi|731429742|ref|XM_002280026.3|	1512	0	PREDICTED: Vitis vinifera protein WALLS ARE THIN 1 (LOC100266024), mRNA	Q94AP3	566	0	Protein WALLS ARE THIN 1	.	.	.	.	pfam00892	EamA	EamA-like transporter family. This family includes many hypothetical membrane proteins of unknown function. Many of the proteins contain two copies of the aligned region. The family used to be known as DUF6.	GO:0009851|auxin biosynthetic process;GO:0010315|auxin efflux;GO:0009734|auxin-activated signaling pathway;GO:0071555|cell wall organization;GO:0008652|cellular amino acid biosynthetic process;GO:0006952|defense response;GO:0009834|plant-type secondary cell wall biogenesis;GO:0090355|positive regulation of auxin metabolic process;GO:0090358|positive regulation of tryptophan metabolic process;GO:0…	GO:0016021|integral component of membrane;GO:0009705|plant-type vacuole membrane;GO:0005886|plasma membrane;GO:0005774|vacuolar membrane;	GO:0022857|transmembrane transporter activity;	.	.
gene:VIT_17s0000g01870	1.31424	9.97945e-07	5.05313e-05	up	yes	gene:VIT_17s0000g01870	protein_coding	chr17:1436683-1439286:+	gi|359491050|ref|XP_002283220.2|	2301	0	PREDICTED: protein SHOOT GRAVITROPISM 5-like [Vitis vinifera]	gi|731426739|ref|XM_002283184.3|	1985	0	PREDICTED: Vitis vinifera protein SHOOT GRAVITROPISM 5-like (LOC100260988), mRNA	F4IPE3	429	6e-142	Protein SHOOT GRAVITROPISM 5	.	.	.	.	pfam00430	ATP-synt_B	ATP synthase B/B' CF(0). Part of the CF(0) (base unit) of the ATP synthase. The base unit is thought to translocate protons through membrane (inner membrane in mitochondria, thylakoid membrane in plants, cytoplasmic membrane in bacteria). The B subunits are thought to interact with the stalk of the CF(1) subunits. This domain should not be confused with the ab CF(1) proteins (in the head of the A…	GO:0006355|regulation of transcription, DNA-templated;GO:0006351|transcription, DNA-templated;	GO:0005634|nucleus;	GO:0003677|DNA binding;GO:0046872|metal ion binding;	.	.
gene:VIT_00s0762g00030	2.79277	1.06737e-06	5.37499e-05	up	yes	gene:VIT_00s0762g00030	protein_coding	chrUn:35142879-35145155:+	gi|731436911|ref|XP_010646865.1|	2807	0	PREDICTED: G-type lectin S-receptor-like serine/threonine-protein kinase At1g11330 [Vitis vinifera]	gi|731436910|ref|XM_010648563.1|	1582	0	PREDICTED: Vitis vinifera G-type lectin S-receptor-like serine/threonine-protein kinase At1g11330 (LOC100852711), mRNA	Q9SXB8	590	0	G-type lectin S-receptor-like serine/threonine-protein kinase At1g11330	.	.	.	.	pfam07714	Pkinase_Tyr	Protein tyrosine kinase.	GO:0045087|innate immune response;GO:0006468|protein phosphorylation;GO:0048544|recognition of pollen;	GO:0016021|integral component of membrane;GO:0005886|plasma membrane;GO:0009506|plasmodesma;	GO:0005524|ATP binding;GO:0005516|calmodulin binding;GO:0030246|carbohydrate binding;GO:0004674|protein serine/threonine kinase activity;GO:0031625|ubiquitin protein ligase binding;	.	.
gene:VIT_13s0074g00110	-1.34862	1.09978e-06	5.52303e-05	down	yes	gene:VIT_13s0074g00110	protein_coding	chr13:7488745-7490960:+	gi|225449647|ref|XP_002262699.1|	1725	0	PREDICTED: bark storage protein A [Vitis vinifera]	gi|731413303|ref|XM_002262663.2|	1219	0	PREDICTED: Vitis vinifera bark storage protein A (LOC100259215), mRNA	Q07469	175	2e-49	Bark storage protein A	CC2266	160	1e-44	COG0775	pfam01048	PNP_UDP_1	Phosphorylase superfamily. Members of this family include: purine nucleoside phosphorylase (PNP) Uridine phosphorylase (UdRPase) 5'-methylthioadenosine phosphorylase (MTA phosphorylase)	GO:0009116|nucleoside metabolic process;	.	GO:0003824|catalytic activity;GO:0045735|nutrient reservoir activity;	.	.
gene:VIT_03s0088g00320	-2.21501	1.17402e-06	5.86368e-05	down	yes	ATEGY3	protein_coding	chr3:8343365-8347681:+	gi|225429195|ref|XP_002271890.1|	2036	0	PREDICTED: probable zinc metallopeptidase EGY3, chloroplastic [Vitis vinifera]	gi|731384151|ref|XM_002271854.2|	1497	0	PREDICTED: Vitis vinifera uncharacterized LOC100241185 (LOC100241185), mRNA	Q9LMU1	694	0	Probable zinc metallopeptidase EGY3, chloroplastic	sll0862	140	3e-35	COG0750	pfam02163	Peptidase_M50	Peptidase family M50.	GO:0009408|response to heat;GO:0009644|response to high light intensity;GO:0042542|response to hydrogen peroxide;	GO:0031969|chloroplast membrane;GO:0016021|integral component of membrane;	GO:0008237|metallopeptidase activity;	.	.
gene:VIT_19s0014g04790	1.50294	1.20927e-06	6.00704e-05	up	yes	AtOCT4	protein_coding	chr19:5085991-5088939:-	gi|225461181|ref|XP_002280309.1|	2601	0	PREDICTED: organic cation/carnitine transporter 4 isoform X2 [Vitis vinifera]	gi|731432539|ref|XM_002280273.3|	1671	0	PREDICTED: Vitis vinifera organic cation/carnitine transporter 4 (LOC100265876), transcript variant X2, mRNA	Q9LHQ6	680	0	Organic cation/carnitine transporter 4	.	.	.	.	pfam00083	Sugar_tr	Sugar (and other) transporter.	GO:0042631|cellular response to water deprivation;GO:0006811|ion transport;	GO:0009535|chloroplast thylakoid membrane;GO:0016021|integral component of membrane;GO:0009705|plant-type vacuole membrane;	GO:0005524|ATP binding;GO:0022891|substrate-specific transmembrane transporter activity;	.	.
gene:VIT_16s0098g01700	-1.01874	1.27622e-06	6.32248e-05	down	yes	gene:VIT_16s0098g01700	protein_coding	chr16:21804602-21809062:+	gi|225455348|ref|XP_002276809.1|	2046	0	PREDICTED: uncharacterized protein LOC100255632 [Vitis vinifera]	gi|731424408|ref|XM_002276773.2|	1596	0	PREDICTED: Vitis vinifera uncharacterized LOC100255632 (LOC100255632), transcript variant X1, mRNA	B7KWT4	66.2	8e-11	Putative aminoacrylate hydrolase RutD	.	.	.	.	pfam12697	Abhydrolase_6	Alpha/beta hydrolase family. This family contains alpha/beta hydrolase enzymes of diverse specificity.	GO:0019740|nitrogen utilization;GO:0006212|uracil catabolic process;	.	GO:0016811|hydrolase activity, acting on carbon-nitrogen (but not peptide) bonds, in linear amides;	K09023	rutD; aminoacrylate hydrolase [EC:3.5.1.-]
gene:VIT_05s0029g01140	1.11622	1.38266e-06	6.80345e-05	up	yes	ATSPS3F	protein_coding	chr5:16983885-16990015:-	gi|225433583|ref|XP_002271398.1|	5381	0	PREDICTED: probable sucrose-phosphate synthase 3 isoform X1 [Vitis vinifera]	gi|731390235|ref|XM_002271362.3|	3358	0	PREDICTED: Vitis vinifera probable sucrose-phosphate synthase 3 (LOC100262385), transcript variant X1, mRNA	Q8RY24	1586	0	Probable sucrose-phosphate synthase 3	sll0045_1	375	5e-117	COG0438	pfam00534	Glycos_transf_1	Glycosyl transferases group 1. Mutations in this domain of human PIGA lead to disease (Paroxysmal Nocturnal haemoglobinuria). Members of this family transfer activated sugars to a variety of substrates, including glycogen, Fructose-6-phosphate and lipopolysaccharides. Members of this family transfer UDP, ADP, GDP or CMP linked sugars. The eukaryotic glycogen synthases may be distant members of th…	GO:0005986|sucrose biosynthetic process;	GO:0005794|Golgi apparatus;	GO:0016157|sucrose synthase activity;GO:0046524|sucrose-phosphate synthase activity;	K00696	E2.4.1.14; sucrose-phosphate synthase [EC:2.4.1.14]
gene:VIT_18s0001g11830	-2.94192	1.38444e-06	6.80345e-05	down	yes	gene:VIT_18s0001g11830	protein_coding	chr18:10100593-10101408:-	gi|225458402|ref|XP_002283570.1|	768	8e-100	PREDICTED: probable calcium-binding protein CML41 [Vitis vinifera]	gi|731429401|ref|XM_002283534.3|	816	0	PREDICTED: Vitis vinifera probable calcium-binding protein CML41 (LOC100253943), mRNA	Q8L3R2	174	7e-52	Probable calcium-binding protein CML41	SPAC3A12.14	90.1	4e-21	COG5126	pfam13499	EF-hand_7	EF-hand domain pair.	.	.	GO:0005509|calcium ion binding;	K13448	CML; calcium-binding protein CML
gene:VIT_02s0033g00450	2.00762	1.41638e-06	6.90483e-05	up	yes	gene:VIT_02s0033g00450	protein_coding	chr2:14308526-14309284:-	gi|47232546|dbj|BAD18979.1|	833	1e-111	myb-related transcription factor VvMYBA3 [Vitis vinifera]	gi|47232545|dbj|AB097925.1|	553	0	Vitis vinifera VvmybA3 mRNA for myb-related transcription factor VvMYBA3, complete cds	Q9FNV9	183	7e-56	Transcription factor MYB113	ECU11g1690	89.4	5e-21	COG5147	pfam00249	Myb_DNA-binding	Myb-like DNA-binding domain. This family contains the DNA binding domains from Myb proteins, as well as the SANT domain family.	GO:0007275|multicellular organismal development;GO:0031540|regulation of anthocyanin biosynthetic process;GO:0006355|regulation of transcription, DNA-templated;GO:0009753|response to jasmonic acid;GO:0006351|transcription, DNA-templated;	GO:0005634|nucleus;	GO:0003677|DNA binding;GO:0003700|transcription factor activity, sequence-specific DNA binding;	K09422	MYBP; myb proto-oncogene protein, plant
gene:VIT_03s0088g01200	-1.09498	1.45847e-06	7.04197e-05	down	yes	gene:VIT_03s0088g01200	protein_coding	chr3:9455172-9457915:-	gi|297736348|emb|CBI25071.3|	1993	0	unnamed protein product [Vitis vinifera]	gi|731384181|ref|XM_002268538.3|	1374	0	PREDICTED: Vitis vinifera uncharacterized LOC100260026 (LOC100260026), mRNA	.	.	.	.	.	.	.	.	pfam08712	Nfu_N	Scaffold protein Nfu/NifU N terminal. This domain is found at the N terminus of NifU and NifU related proteins, and in the human Nfu protein. Both of these proteins are thought to be involved in the the assembly of iron-sulphur clusters.	.	.	.	.	.
gene:VIT_04s0023g03600	1.01685	1.45558e-06	7.04197e-05	up	yes	gene:VIT_04s0023g03600	protein_coding	chr4:20127357-20131053:-	gi|225431104|ref|XP_002265009.1|	658	3e-85	PREDICTED: thiosulfate sulfurtransferase 18 isoform X2 [Vitis vinifera]	gi|731386759|ref|XM_002264973.3|	552	0	PREDICTED: Vitis vinifera thiosulfate sulfurtransferase 18 (LOC100260808), transcript variant X2, mRNA	F4IPI4	150	4e-44	Rhodanese-like domain-containing protein 17	SA0083_2	57	9e-10	COG0607	pfam00581	Rhodanese	Rhodanese-like domain. Rhodanese has an internal duplication. This Pfam represents a single copy of this duplicated domain. The domain is found as a single copy in other proteins, including phosphatases and ubiquitin C-terminal hydrolases.	GO:0006886|intracellular protein transport;	GO:0000306|extrinsic component of vacuolar membrane;GO:0000139|Golgi membrane;GO:0016021|integral component of membrane;GO:0031902|late endosome membrane;GO:0032586|protein storage vacuole membrane;	GO:0008270|zinc ion binding;	.	.
gene:VIT_18s0072g01010	1.05469	1.45987e-06	7.04197e-05	up	yes	gene:VIT_18s0072g01010	protein_coding	chr18:20461704-20464190:-	gi|225460720|ref|XP_002271457.1|	2239	0	PREDICTED: eukaryotic peptide chain release factor subunit 1-3 [Vitis vinifera]	gi|731430606|ref|XM_010666802.1|	1898	0	PREDICTED: Vitis vinifera eukaryotic peptide chain release factor subunit 1-3 (LOC100267567), transcript variant X2, mRNA	P35614	775	0	Eukaryotic peptide chain release factor subunit 1-3	YBR143c	552	0	COG1503	pfam03464	eRF1_2	eRF1 domain 2. The release factor eRF1 terminates protein biosynthesis by recognizing stop codons at the A site of the ribosome and stimulating peptidyl-tRNA bond hydrolysis at the peptidyl transferase centre. The crystal structure of human eRF1 is known. The overall shape and dimensions of eRF1 resemble a tRNA molecule with domains 1, 2, and 3 of eRF1 corresponding to the anticodon loop, aminoac…	GO:0040008|regulation of growth;GO:0006415|translational termination;	GO:0005737|cytoplasm;	GO:0003747|translation release factor activity;GO:0016149|translation release factor activity, codon specific;	K03265	ETF1, ERF1; peptide chain release factor subunit 1
gene:VIT_13s0019g02760	-4.02362	1.54924e-06	7.45345e-05	down	yes	gene:VIT_13s0019g02760	protein_coding	chr13:4003325-4003954:+	gi|225449294|ref|XP_002281285.1|	622	2e-79	PREDICTED: 18.2 kDa class I heat shock protein [Vitis vinifera]	gi|731412824|ref|XR_078097.2|	469	0	PREDICTED: Vitis vinifera 18.2 kDa class I heat shock protein-like (LOC100266701), misc_RNA	P27880	196	6e-62	18.2 kDa class I heat shock protein	TM0374	74.7	4e-16	COG0071	pfam00011	HSP20	Hsp20/alpha crystallin family.	.	GO:0005737|cytoplasm;	.	.	.
gene:VIT_19s0177g00030	-2.16426	1.59227e-06	7.58086e-05	down	yes	gene:VIT_19s0177g00030	protein_coding	chr19:5864515-5868916:-	gi|527498304|ref|NP_001268435.1|	1762	0	gibberellin 2-beta-dioxygenase 8-like [Vitis vinifera]	gi|731432752|ref|XM_010646101.1|	1185	0	PREDICTED: Vitis vinifera gibberellin 2-beta-dioxygenase 8-like (LOC100258946), transcript variant X2, mRNA	O49561	377	6e-127	Gibberellin 2-beta-dioxygenase 8	PA4191	113	3e-27	COG3491	pfam03171	2OG-FeII_Oxy	2OG-Fe(II) oxygenase superfamily. This family contains members of the 2-oxoglutarate (2OG) and Fe(II)-dependent oxygenase superfamily. This family includes the C-terminal of prolyl 4-hydroxylase alpha subunit. The holoenzyme has the activity EC:1.14.11.2 catalyzing the reaction: Procollagen L-proline + 2-oxoglutarate + O2 <=> procollagen trans- 4-hydroxy-L-proline + succinate + CO2. The full enzy…	GO:0009686|gibberellin biosynthetic process;GO:0009685|gibberellin metabolic process;	.	GO:0052635|C-20 gibberellin 2-beta-dioxygenase activity;GO:0046872|metal ion binding;	K04125	E1.14.11.13; gibberellin 2-oxidase [EC:1.14.11.13]
gene:VIT_08s0007g04950	-3.65325	1.63029e-06	7.72175e-05	down	yes	XTH32	protein_coding	chr8:18894227-18895601:-	gi|225441185|ref|XP_002269285.1|	1502	0	PREDICTED: probable xyloglucan endotransglucosylase/hydrolase protein 32 [Vitis vinifera]	gi|731400553|ref|XM_002269249.2|	948	0	PREDICTED: Vitis vinifera probable xyloglucan endotransglucosylase/hydrolase protein 32 (LOC100255547), mRNA	Q9SJL9	484	3e-171	Probable xyloglucan endotransglucosylase/hydrolase protein 32	YGR189c	53.9	3e-07	COG2273	pfam00722	Glyco_hydro_16	Glycosyl hydrolases family 16.	GO:0042546|cell wall biogenesis;GO:0016998|cell wall macromolecule catabolic process;GO:0071555|cell wall organization;GO:0010411|xyloglucan metabolic process;	GO:0048046|apoplast;GO:0005618|cell wall;	GO:0004553|hydrolase activity, hydrolyzing O-glycosyl compounds;GO:0016762|xyloglucan:xyloglucosyl transferase activity;	K08235	E2.4.1.207; xyloglucan:xyloglucosyl transferase [EC:2.4.1.207]
gene:VIT_12s0028g03790	-1.06482	1.62691e-06	7.72175e-05	down	yes	gene:VIT_12s0028g03790	protein_coding	chr12:4668184-4669316:+	gi|225446347|ref|XP_002272559.1|	291	1e-30	PREDICTED: uncharacterized protein LOC100262522 [Vitis vinifera]	gi|731408740|ref|XM_002272523.3|	618	0	PREDICTED: Vitis vinifera uncharacterized LOC100262522 (LOC100262522), mRNA	.	.	.	.	.	.	.	.	.	.	.	.	.	.	.	.
gene:VIT_06s0061g01230	-1.07952	1.67133e-06	7.89575e-05	down	yes	ATCSLA02	protein_coding	chr6:19031074-19036458:+	gi|225436353|ref|XP_002269677.1|	2782	0	PREDICTED: glucomannan 4-beta-mannosyltransferase 2 [Vitis vinifera]	gi|731394135|ref|XM_002269641.3|	2656	0	PREDICTED: Vitis vinifera glucomannan 4-beta-mannosyltransferase 2 (LOC100251616), mRNA	Q9FNI7	909	0	Glucomannan 4-beta-mannosyltransferase 2	AGl3021	103	8e-22	COG1215	pfam13641	Glyco_tranf_2_3	Glycosyltransferase like family 2. Members of this family of prokaryotic proteins include putative glucosyltransferase, which are involved in bacterial capsule biosynthesis.	GO:0071555|cell wall organization;GO:0010192|mucilage biosynthetic process;GO:0048359|mucilage metabolic process involved in seed coat development;	GO:0005794|Golgi apparatus;GO:0000139|Golgi membrane;GO:0016021|integral component of membrane;	GO:0047259|glucomannan 4-beta-mannosyltransferase activity;GO:0051753|mannan synthase activity;	K13680	CSLA; beta-mannan synthase [EC:2.4.1.32]
gene:VIT_00s1466g00010	1.56214	1.72187e-06	8.1136e-05	up	yes	gene:VIT_00s1466g00010	protein_coding	chrUn:39262491-39262952:+	gi|147844553|emb|CAN82712.1|	480	2e-59	hypothetical protein VITISV_030452 [Vitis vinifera]	gi|147862735|emb|AM457887.2|	460	0	Vitis vinifera contig VV78X032255.5, whole genome shotgun sequence	.	.	.	.	.	.	.	.	pfam03024	Folate_rec	Folate receptor family. This family includes the folate receptor which binds to folate and reduced folic acid derivatives and mediates delivery of 5-methyltetrahydrofolate to the interior of cells. These proteins are attached to the membrane by a GPI-anchor. The proteins contain 16 conserved cysteines that form eight disulphide bridges.	.	.	.	.	.
gene:VIT_01s0010g03510	3.51787	1.74372e-06	8.19547e-05	up	yes	gene:VIT_01s0010g03510	protein_coding	chr1:20850116-20852430:+	gi|297738443|emb|CBI27644.3|	1271	2e-174	unnamed protein product [Vitis vinifera]	gi|226374633|gb|FJ460168.1|	801	0	Vitis vinifera cultivar Syrah anthocyanin-O-methyltransferase mRNA, complete cds	C7AE94	463	3e-164	Flavonoid 3',5'-methyltransferase	all5179	147	1e-41	COG4122	pfam01596	Methyltransf_3	O-methyltransferase. Members of this family are O-methyltransferases. The family includes catechol o-methyltransferase, caffeoyl-CoA O-methyltransferase, and a family of bacterial O-methyltransferases that may be involved in antibiotic production.	GO:0009718|anthocyanin-containing compound biosynthetic process;GO:0033485|cyanidin 3-O-glucoside biosynthetic process;GO:0033486|delphinidin 3-O-glucoside biosynthetic process;GO:0043473|pigmentation;	GO:0005737|cytoplasm;	GO:0046872|metal ion binding;GO:0008171|O-methyltransferase activity;	.	.
gene:VIT_02s0025g00240	2.14879	1.84936e-06	8.66974e-05	up	yes	gene:VIT_02s0025g00240	protein_coding	chr2:360083-362037:-	gi|297742228|emb|CBI34377.3|	1361	0	unnamed protein product [Vitis vinifera]	gi|21734856|gb|AF499108.1|	891	0	Vitis vinifera beta-carotene hydroxylase (bch1) mRNA, complete cds	O49814	370	6e-125	Beta-carotene hydroxylase 2, chloroplastic (Fragment)	.	.	.	.	pfam04116	FA_hydroxylase	Fatty acid hydroxylase superfamily. This superfamily includes fatty acid and carotene hydroxylases and sterol desaturases. Beta-carotene hydroxylase is involved in zeaxanthin synthesis by hydroxylating beta-carotene, but the enzyme may be involved in other pathways. This family includes C-5 sterol desaturase and C-4 sterol methyl oxidase. Members of this family are involved in cholesterol biosynt…	GO:0016117|carotenoid biosynthetic process;GO:0006633|fatty acid biosynthetic process;	GO:0031969|chloroplast membrane;GO:0016021|integral component of membrane;	GO:0016787|hydrolase activity;GO:0005506|iron ion binding;GO:0016491|oxidoreductase activity;	K15746	crtZ; beta-carotene 3-hydroxylase [EC:1.14.13.129]
gene:VIT_00s0324g00020	-1.77535	1.93323e-06	9.03981e-05	down	yes	gene:VIT_00s0324g00020	protein_coding	chrUn:23396795-23399645:+	gi|359496429|ref|XP_003635235.1|	1414	0	PREDICTED: uncharacterized protein LOC100853399 [Vitis vinifera]	gi|731440436|ref|XM_003635187.2|	818	0	PREDICTED: Vitis vinifera uncharacterized LOC100853399 (LOC100853399), mRNA	Q7SY73	66.2	4e-11	Monoacylglycerol lipase abhd6-B	.	.	.	.	pfam12697	Abhydrolase_6	Alpha/beta hydrolase family. This family contains alpha/beta hydrolase enzymes of diverse specificity.	GO:0046464|acylglycerol catabolic process;	GO:0016021|integral component of membrane;GO:0005739|mitochondrion;	GO:0047372|acylglycerol lipase activity;	K13700	ABHD6; abhydrolase domain-containing protein 6 [EC:3.1.1.23]
gene:VIT_05s0049g00140	-1.35416	1.99221e-06	9.26831e-05	down	yes	gene:VIT_05s0049g00140	protein_coding	chr5:7206179-7206928:-	gi|225432995|ref|XP_002284531.1|	444	1e-52	PREDICTED: uncharacterized protein At4g14450, chloroplastic-like [Vitis vinifera]	gi|731389617|ref|XM_002284495.3|	750	0	PREDICTED: Vitis vinifera uncharacterized protein At4g14450, chloroplastic-like (LOC100244146), mRNA	Q6NN02	69.7	1e-13	Uncharacterized protein At4g14450, chloroplastic	.	.	.	.	pfam11071	DUF2872	Protein of unknown function (DUF2872). This bacterial family of proteins has no known function.	.	GO:0009507|chloroplast;	.	.	.
gene:VIT_04s0008g01290	-2.39264	2.06759e-06	9.54631e-05	down	yes	gene:VIT_04s0008g01290	protein_coding	chr4:1062821-1064192:+	gi|225429550|ref|XP_002279283.1|	1379	0	PREDICTED: putative GATA transcription factor 22 [Vitis vinifera]	gi|731385020|ref|XM_002279247.2|	1135	0	PREDICTED: Vitis vinifera putative GATA transcription factor 22 (LOC100247474), mRNA	Q9SZI6	105	4e-24	Putative GATA transcription factor 22	.	.	.	.	pfam00320	GATA	GATA zinc finger. This domain uses four cysteine residues to coordinate a zinc ion. This domain binds to DNA. Two GATA zinc fingers are found in the GATA transcription factors. However there are several proteins which only contains a single copy of the domain.	GO:0030154|cell differentiation;GO:0007623|circadian rhythm;GO:0009740|gibberellic acid mediated signaling pathway;GO:0009910|negative regulation of flower development;GO:0010187|negative regulation of seed germination;GO:0010380|regulation of chlorophyll biosynthetic process;GO:0010468|regulation of gene expression;GO:0009735|response to cytokinin;GO:0009416|response to light stimulus;	GO:0005634|nucleus;GO:0005667|transcription factor complex;	GO:0003682|chromatin binding;GO:0000977|RNA polymerase II regulatory region sequence-specific DNA binding;GO:0001085|RNA polymerase II transcription factor binding;GO:0003700|transcription factor activity, sequence-specific DNA binding;GO:0044212|transcription regulatory region DNA binding;GO:0001228|transcriptional activator activity, RNA polymerase II transcription regulatory region sequence-sp…	.	.
gene:VIT_02s0012g00490	6.70089	2.17781e-06	0.0001003	up	yes	gene:VIT_02s0012g00490	protein_coding	chr2:6334159-6334784:-	gi|297742167|emb|CBI33954.3|	409	9e-49	unnamed protein product [Vitis vinifera]	gi|147858409|emb|AM468541.2|	194	6e-96	Vitis vinifera contig VV78X235599.4, whole genome shotgun sequence	Q945L0	45.4	2e-10	Cytochrome c oxidase subunit 6b-2	.	.	.	.	pfam02297	COX6B	Cytochrome oxidase c subunit VIb. Cytochrome c oxidase, a 13 sub-unit complex, EC:1.9.3.1 is the terminal oxidase in the mitochondrial electron transport chain. This family is composed of the potentially heme-binding subunit IVb of the oxidase.	.	GO:0005739|mitochondrion;	GO:0004129|cytochrome-c oxidase activity;	K02267	COX6B; cytochrome c oxidase subunit 6b
gene:VIT_05s0020g04510	-1.06229	2.27213e-06	0.000103345	down	yes	gene:VIT_05s0020g04510	protein_coding	chr5:6320701-6325534:-	gi|225432858|ref|XP_002283898.1|	1960	0	PREDICTED: GDP-mannose 3,5-epimerase 2 isoform X2 [Vitis vinifera]	gi|731389432|ref|XM_003631951.2|	1524	0	PREDICTED: Vitis vinifera GDP-mannose 3,5-epimerase 2 (LOC100245900), transcript variant X3, mRNA	Q2R1V8	725	0	GDP-mannose 3,5-epimerase 2	PH0378	120	1e-29	COG0451	pfam01370	Epimerase	NAD dependent epimerase/dehydratase family. This family of proteins utilize NAD as a cofactor. The proteins in this family use nucleotide-sugar substrates for a variety of chemical reactions.	GO:0019853|L-ascorbic acid biosynthetic process;	.	GO:0047918|GDP-mannose 3,5-epimerase activity;GO:0051287|NAD binding;	K10046	GME; GDP-D-mannose 3', 5'-epimerase [EC:5.1.3.18 5.1.3.-]
gene:VIT_05s0077g01150	1.34035	2.30236e-06	0.000104203	up	yes	gene:VIT_05s0077g01150	protein_coding	chr5:894812-896133:-	gi|22550395|gb|AAF44667.2|AF239617_1	1901	0	beta-1,3-glucanase [Vitis vinifera]	gi|349706538|emb|FQ395169.1|	1205	0	Vitis vinifera clone SS0AFA17YG05	P52407	547	0	Glucan endo-1,3-beta-glucosidase, basic vacuolar isoform	.	.	.	.	pfam00332	Glyco_hydro_17	Glycosyl hydrolases family 17.	GO:0005975|carbohydrate metabolic process;GO:0006952|defense response;	GO:0005773|vacuole;	GO:0042973|glucan endo-1,3-beta-D-glucosidase activity;	.	.
gene:VIT_07s0005g01970	-3.56084	2.4392e-06	0.000110124	down	yes	gene:VIT_07s0005g01970	protein_coding	chr7:4416389-4417802:+	gi|359480193|ref|XP_002279114.2|	1767	0	PREDICTED: galactinol synthase 1 [Vitis vinifera]	gi|731395792|ref|XM_002279078.3|	1114	0	PREDICTED: Vitis vinifera galactinol synthase 1 (LOC100255485), mRNA	O22893	530	0	Galactinol synthase 1	SMc04081	65.9	3e-11	COG5597	pfam01501	Glyco_transf_8	Glycosyl transferase family 8. This family includes enzymes that transfer sugar residues to donor molecules. Members of this family are involved in lipopolysaccharide biosynthesis and glycogen synthesis. This family includes Lipopolysaccharide galactosyltransferase, lipopolysaccharide glucosyltransferase 1, and glycogenin glucosyltransferase.	GO:0006012|galactose metabolic process;GO:0009737|response to abscisic acid;GO:0009409|response to cold;GO:0009408|response to heat;GO:0009644|response to high light intensity;GO:0042542|response to hydrogen peroxide;GO:0006979|response to oxidative stress;GO:0009651|response to salt stress;GO:0009414|response to water deprivation;	GO:0005737|cytoplasm;	GO:0047216|inositol 3-alpha-galactosyltransferase activity;GO:0046872|metal ion binding;	K18819	GOLS; inositol 3-alpha-galactosyltransferase [EC:2.4.1.123]
gene:VIT_13s0158g00320	1.46838	2.58707e-06	0.000116513	up	yes	gene:VIT_13s0158g00320	protein_coding	chr13:21182229-21185574:+	gi|296085116|emb|CBI28611.3|	2994	0	unnamed protein product [Vitis vinifera]	gi|731414696|ref|XM_002270805.3|	1676	0	PREDICTED: Vitis vinifera cytokinin dehydrogenase 9 (LOC100256802), mRNA	Q9LY71	766	0	Cytokinin dehydrogenase 6	all0324	92.8	3e-19	COG0277	pfam09265	Cytokin-bind	Cytokinin dehydrogenase 1, FAD and cytokinin binding. Members of this family adopt an alpha+beta sandwich structure with an antiparallel beta-sheet, in a ferredoxin-like fold. They are predominantly found in plant cytokinin dehydrogenase 1, where they are capable of binding both FAD and cytokinin substrates. The substrate displays a 'plug-into-socket' binding mode that seals the catalytic site an…	GO:0009690|cytokinin metabolic process;GO:0010103|stomatal complex morphogenesis;	GO:0005615|extracellular space;	GO:0019139|cytokinin dehydrogenase activity;GO:0050660|flavin adenine dinucleotide binding;GO:0016614|oxidoreductase activity, acting on CH-OH group of donors;	K00279	CKX; cytokinin dehydrogenase [EC:1.5.99.12]
gene:VIT_06s0009g03120	1.72573	2.63241e-06	0.000117976	up	yes	gene:VIT_06s0009g03120	protein_coding	chr6:16266089-16267841:+	gi|225464107|ref|XP_002264201.1|	2378	0	PREDICTED: phenylalanine N-monooxygenase [Vitis vinifera]	gi|225464106|ref|XM_002264165.1|	1466	0	PREDICTED: Vitis vinifera phenylalanine N-monooxygenase (LOC100260154), mRNA	Q9FLC8	589	0	Phenylalanine N-monooxygenase	BH0579	85.5	7e-17	COG2124	pfam00067	p450	Cytochrome P450. Cytochrome P450s are haem-thiolate proteins involved in the oxidative degradation of various compounds. They are particularly well known for their role in the degradation of environmental toxins and mutagens. They can be divided into 4 classes, according to the method by which electrons from NAD(P)H are delivered to the catalytic site. Sequence conservation is relatively low with…	GO:0098542|defense response to other organism;GO:0009684|indoleacetic acid biosynthetic process;	GO:0005789|endoplasmic reticulum membrane;GO:0016021|integral component of membrane;GO:0016020|membrane;	GO:0020037|heme binding;GO:0005506|iron ion binding;GO:0004497|monooxygenase activity;GO:0016705|oxidoreductase activity, acting on paired donors, with incorporation or reduction of molecular oxygen;	K12153	CYP79A2; phenylalanine N-monooxygenase [EC:1.14.13.124]
gene:VIT_14s0068g01840	1.01777	2.70179e-06	0.00012079	up	yes	gene:VIT_14s0068g01840	protein_coding	chr14:25554099-25554809:-	gi|225451473|ref|XP_002270842.1|	242	2e-22	PREDICTED: uncharacterized protein LOC100261671 isoform X2 [Vitis vinifera]	gi|147862910|emb|AM458062.2|	711	0	Vitis vinifera contig VV78X036899.4, whole genome shotgun sequence	.	.	.	.	.	.	.	.	pfam11820	DUF3339	Protein of unknown function (DUF3339). This family of proteins are functionally uncharacterized. This family is found in eukaryotes. Proteins in this family are about 70 amino acids in length.	.	.	.	.	.
gene:VIT_01s0010g00940	-1.15933	2.76468e-06	0.000123002	down	yes	gene:VIT_01s0010g00940	protein_coding	chr1:16474223-16475882:+	gi|297738227|emb|CBI27428.3|	1022	2e-137	unnamed protein product [Vitis vinifera]	gi|731375192|ref|XM_010655944.1|	506	0	PREDICTED: Vitis vinifera uncharacterized LOC100253004 (LOC100253004), mRNA	.	.	.	.	.	.	.	.	pfam02620	DUF177	Uncharacterized ACR, COG1399.	.	.	.	.	.
gene:VIT_08s0007g01940	1.31858	2.84074e-06	0.000126014	up	yes	SQD2	protein_coding	chr8:16008905-16016904:-	gi|359481678|ref|XP_002278868.2|	2437	0	PREDICTED: uncharacterized protein LOC100259616 [Vitis vinifera]	gi|731401156|ref|XM_002278832.3|	1987	0	PREDICTED: Vitis vinifera uncharacterized LOC100259616 (LOC100259616), mRNA	Q8S4F6	724	0	Sulfoquinovosyl transferase SQD2	.	.	.	.	pfam00534	Glycos_transf_1	Glycosyl transferases group 1. Mutations in this domain of human PIGA lead to disease (Paroxysmal Nocturnal haemoglobinuria). Members of this family transfer activated sugars to a variety of substrates, including glycogen, Fructose-6-phosphate and lipopolysaccharides. Members of this family transfer UDP, ADP, GDP or CMP linked sugars. The eukaryotic glycogen synthases may be distant members of th…	GO:0016036|cellular response to phosphate starvation;GO:0009247|glycolipid biosynthetic process;GO:0046506|sulfolipid biosynthetic process;	GO:0009507|chloroplast;GO:0009941|chloroplast envelope;GO:0031969|chloroplast membrane;GO:0016021|integral component of membrane;GO:0009536|plastid;	GO:0008194|UDP-glycosyltransferase activity;	K06119	SQD2; sulfoquinovosyltransferase [EC:2.4.1.-]
gene:VIT_18s0001g14270	1.23144	2.84615e-06	0.000126014	up	yes	gene:VIT_18s0001g14270	protein_coding	chr18:12276091-12276597:-	gi|225457981|ref|XP_002275694.1|	497	1e-62	PREDICTED: snakin-2 [Vitis vinifera]	gi|731429912|ref|XM_002275658.3|	339	1e-176	PREDICTED: Vitis vinifera snakin-2 (LOC100266028), mRNA	Q93X17	122	4e-35	Snakin-2	.	.	.	.	pfam02704	GASA	Gibberellin regulated protein. This is the GASA gibberellin regulated cysteine rich protein family. The expression of these proteins is up-regulated by the plant hormone gibberellin, most of these proteins have some role in plant development. There are 12 cysteine residues conserved within the alignment giving the potential for these proteins to posses 6 disulphide bonds.	GO:0006952|defense response;	GO:0005618|cell wall;GO:0005576|extracellular region;	.	.	.
gene:VIT_07s0005g00890	2.07336	2.86265e-06	0.000126439	up	yes	gene:VIT_07s0005g00890	protein_coding	chr7:3495915-3498463:+	gi|297743929|emb|CBI36899.3|	2470	0	unnamed protein product [Vitis vinifera]	gi|731395560|ref|XM_010653912.1|	1408	0	PREDICTED: Vitis vinifera probable polygalacturonase (LOC100247060), mRNA	A7PZL3	433	2e-145	Probable polygalacturonase	CAC0355	151	4e-39	COG5434	pfam00295	Glyco_hydro_28	Glycosyl hydrolases family 28. Glycosyl hydrolase family 28 includes polygalacturonase EC:3.2.1.15 as well as rhamnogalacturonase A(RGase A), EC:3.2.1.-. These enzymes is important in cell wall metabolizm.	GO:0005975|carbohydrate metabolic process;	GO:0016021|integral component of membrane;	GO:0004650|polygalacturonase activity;	.	.
gene:VIT_09s0002g04360	-1.07869	2.92228e-06	0.000128763	down	yes	gene:VIT_09s0002g04360	protein_coding	chr9:3998146-4001273:+	gi|225442615|ref|XP_002284539.1|	645	6e-82	PREDICTED: protein CURVATURE THYLAKOID 1C, chloroplastic [Vitis vinifera]	gi|731402420|ref|XM_002284501.3|	799	0	PREDICTED: Vitis vinifera protein CURVATURE THYLAKOID 1C, chloroplastic (LOC100258354), transcript variant X1, mRNA	Q9M812	140	2e-39	Protein CURVATURE THYLAKOID 1C, chloroplastic	.	.	.	.	pfam14159	CAAD	CAAD domains of cyanobacterial aminoacyl-tRNA synthetase. This domain is present in aminoacyl-tRNA synthetases (aaRSs), enzymes that couple tRNAs to their cognate amino acids. aaRSs from cyanobacteria containing the CAAD (for cyanobacterial aminoacyl-tRNA synthetases appended domain) protein domains are localized in the thylakoid membrane. The domain bears two putative transmembrane helices and i…	.	GO:0009507|chloroplast;GO:0009535|chloroplast thylakoid membrane;GO:0016021|integral component of membrane;	.	.	.
gene:VIT_18s0001g15360	-1.21531	2.95614e-06	0.000129943	down	yes	gene:VIT_18s0001g15360	protein_coding	chr18:13495083-13497819:-	gi|225457797|ref|XP_002265695.1|	1461	0	PREDICTED: psbP domain-containing protein 4, chloroplastic [Vitis vinifera]	gi|731430093|ref|XM_002265659.3|	1096	0	PREDICTED: Vitis vinifera psbP domain-containing protein 4, chloroplastic (LOC100252244), mRNA	O49292	368	3e-125	PsbP domain-containing protein 4, chloroplastic	.	.	.	.	pfam01789	PsbP	PsbP. This family consists of the 23 kDa subunit of oxygen evolving system of photosystem II or PsbP from various plants (where it is encoded by the nuclear genome) and Cyanobacteria. The 23 KDa PsbP protein is required for PSII to be fully operational in vivo, it increases the affinity of the water oxidation site for Cl- and provides the conditions required for high affinity binding of Ca2+.	GO:0015979|photosynthesis;	GO:0009507|chloroplast;GO:0009570|chloroplast stroma;GO:0009534|chloroplast thylakoid;GO:0009543|chloroplast thylakoid lumen;GO:0019898|extrinsic component of membrane;GO:0009654|photosystem II oxygen evolving complex;GO:0009579|thylakoid;GO:0031977|thylakoid lumen;	GO:0005509|calcium ion binding;	.	.
gene:VIT_10s0003g01020	2.87849	3.07594e-06	0.000134578	up	yes	gene:VIT_10s0003g01020	protein_coding	chr10:2410086-2411956:-	gi|731404618|ref|XP_010655495.1|	2716	0	PREDICTED: uncharacterized protein LOC100253275 [Vitis vinifera]	gi|731404617|ref|XM_010657193.1|	1871	0	PREDICTED: Vitis vinifera uncharacterized LOC100253275 (LOC100253275), mRNA	.	.	.	.	.	.	.	.	pfam02844	GARS_N	Phosphoribosylglycinamide synthetase, N domain. Phosphoribosylglycinamide synthetase catalyses the second step in the de novo biosynthesis of purine. The reaction catalysed by Phosphoribosylglycinamide synthetase is the ATP- dependent addition of 5-phosphoribosylamine to glycine to form 5'phosphoribosylglycinamide. This domain is related to the N-terminal domain of biotin carboxylase/carbamoyl ph…	.	.	.	.	.
gene:VIT_17s0000g08990	-1.19569	3.34751e-06	0.000146095	down	yes	TAR2	protein_coding	chr17:10559960-10564744:+	gi|225456934|ref|XP_002281408.1|	2404	0	PREDICTED: tryptophan aminotransferase-related protein 2 [Vitis vinifera]	gi|731425053|ref|XM_002281372.2|	1794	0	PREDICTED: Vitis vinifera tryptophan aminotransferase-related protein 2 (LOC100262049), mRNA	Q94A02	513	1e-175	Tryptophan aminotransferase-related protein 2	.	.	.	.	pfam04864	Alliinase_C	Allinase. Allicin is a thiosulphinate that gives rise to dithiines, allyl sulphides and ajoenes, the three groups of active compounds in Allium species. Allicin is synthesized from sulfoxide cysteine derivatives by alliinase (EC:4.4.1.4), whose C-S lyase activity cleaves C(beta)-S(gamma) bonds. It is thought that this enzyme forms part of a primitive plant defence system.	GO:0009851|auxin biosynthetic process;GO:0043562|cellular response to nitrogen levels;GO:0042742|defense response to bacterium;GO:0009908|flower development;GO:0048467|gynoecium development;GO:0048527|lateral root development;GO:0010078|maintenance of root meristem identity;GO:0010087|phloem or xylem histogenesis;GO:0009958|positive gravitropism;GO:0009723|response to ethylene;GO:0048367|shoot sy…	GO:0005789|endoplasmic reticulum membrane;GO:0016021|integral component of membrane;	GO:0016846|carbon-sulfur lyase activity;GO:0050362|L-tryptophan:2-oxoglutarate aminotransferase activity;GO:0080097|L-tryptophan:pyruvate aminotransferase activity;	K16903	TAA1; L-tryptophan---pyruvate aminotransferase [EC:2.6.1.99]
gene:VIT_11s0149g00050	-1.01205	3.5179e-06	0.000153167	down	yes	STP7	protein_coding	chr11:6735324-6739241:+	gi|296084583|emb|CBI25604.3|	2458	0	unnamed protein product [Vitis vinifera]	gi|47078684|gb|AY538259.1|	1668	0	Vitis vinifera putative hexose transporter (HT3) mRNA, complete cds	O04249	752	0	Sugar transport protein 7	.	.	.	.	pfam00083	Sugar_tr	Sugar (and other) transporter.	GO:0046323|glucose import;GO:0035428|hexose transmembrane transport;	GO:0005887|integral component of plasma membrane;GO:0005886|plasma membrane;	GO:0005355|glucose transmembrane transporter activity;GO:0005351|sugar:proton symporter activity;	.	.
gene:VIT_15s0048g02280	-1.08205	3.53248e-06	0.000153437	down	yes	gene:VIT_15s0048g02280	protein_coding	chr15:16457415-16460100:+	gi|296089035|emb|CBI38738.3|	2546	0	unnamed protein product [Vitis vinifera]	gi|731420858|ref|XM_010663234.1|	1753	0	PREDICTED: Vitis vinifera uncharacterized LOC100855128 (LOC100855128), mRNA	F4JN35	193	1e-52	Protein NTM1-like 9	.	.	.	.	pfam02365	NAM	No apical meristem (NAM) protein. This is a family of no apical meristem (NAM) proteins these are plant development proteins. Mutations in NAM result in the failure to develop a shoot apical meristem in petunia embryos. NAM is indicated as having a role in determining positions of meristems and primordial. One member of this family NAP (NAC-like, activated by AP3/PI) is encoded by the target gene…	GO:0071470|cellular response to osmotic stress;GO:0045892|negative regulation of transcription, DNA-templated;GO:1900426|positive regulation of defense response to bacterium;GO:0006351|transcription, DNA-templated;	GO:0005789|endoplasmic reticulum membrane;GO:0016021|integral component of membrane;GO:0005634|nucleus;GO:0005886|plasma membrane;	GO:0005516|calmodulin binding;GO:0003677|DNA binding;	.	.
gene:VIT_18s0041g00490	-1.19707	3.54671e-06	0.00015363	down	yes	gene:VIT_18s0041g00490	protein_coding	chr18:24956048-24960107:-	gi|147826923|emb|CAN71099.1|	2897	0	hypothetical protein VITISV_000973 [Vitis vinifera]	gi|731431363|ref|XM_003634556.2|	1579	0	PREDICTED: Vitis vinifera protein NRT1/ PTR FAMILY 5.10-like (LOC100854655), transcript variant X2, mRNA	Q0WP01	699	0	Protein NRT1/ PTR FAMILY 5.10	ECU11g1050	132	1e-32	COG3104	pfam00854	PTR2	POT family. The POT (proton-dependent oligopeptide transport) family all appear to be proton dependent transporters.	GO:0006857|oligopeptide transport;	GO:0016021|integral component of membrane;	GO:0005215|transporter activity;	.	.
gene:VIT_15s0048g02320	-2.38839	3.57658e-06	0.000153894	down	yes	gene:VIT_15s0048g02320	protein_coding	chr15:16477881-16480539:+	gi|731420840|ref|XP_010661528.1|	1183	1e-157	PREDICTED: NAC domain-containing protein 2-like [Vitis vinifera]	gi|731420849|ref|XM_010663231.1|	577	0	PREDICTED: Vitis vinifera NAC domain-containing protein 55-like (LOC104881858), mRNA	F4JN35	189	4e-53	Protein NTM1-like 9	.	.	.	.	pfam02365	NAM	No apical meristem (NAM) protein. This is a family of no apical meristem (NAM) proteins these are plant development proteins. Mutations in NAM result in the failure to develop a shoot apical meristem in petunia embryos. NAM is indicated as having a role in determining positions of meristems and primordial. One member of this family NAP (NAC-like, activated by AP3/PI) is encoded by the target gene…	GO:0071470|cellular response to osmotic stress;GO:0045892|negative regulation of transcription, DNA-templated;GO:1900426|positive regulation of defense response to bacterium;GO:0006351|transcription, DNA-templated;	GO:0005789|endoplasmic reticulum membrane;GO:0016021|integral component of membrane;GO:0005634|nucleus;GO:0005886|plasma membrane;	GO:0005516|calmodulin binding;GO:0003677|DNA binding;	.	.
gene:VIT_19s0015g01670	-1.26569	3.57282e-06	0.000153894	down	yes	gene:VIT_19s0015g01670	protein_coding	chr19:10326386-10328955:-	gi|731433514|ref|XP_010644676.1|	2478	0	PREDICTED: uncharacterized protein LOC104877640 [Vitis vinifera]	gi|731433513|ref|XM_010646374.1|	2256	0	PREDICTED: Vitis vinifera uncharacterized LOC104877640 (LOC104877640), transcript variant X1, mRNA	P0C8L4	152	2e-40	Uncharacterized protein At4g26485	.	.	.	.	pfam10354	DUF2431	Domain of unknown function (DUF2431). This is the N-terminal domain of a family of proteins found from plants to humans. The function is not known.	GO:0030001|metal ion transport;GO:0070475|rRNA base methylation;	GO:0005737|cytoplasm;	GO:0046872|metal ion binding;GO:0070042|rRNA (uridine-N3-)-methyltransferase activity;	K19307	BMT5; 25S rRNA (uracil2634-N3)-methyltransferase [EC:2.1.1.313]
gene:VIT_18s0001g15130	-2.96462	3.61881e-06	0.000154983	down	yes	gene:VIT_18s0001g15130	protein_coding	chr18:13201886-13203120:-	gi|225457833|ref|XP_002278947.1|	1567	0	PREDICTED: uncharacterized protein LOC100243642 [Vitis vinifera]	gi|731430068|ref|XM_002278911.3|	1235	0	PREDICTED: Vitis vinifera uncharacterized LOC100243642 (LOC100243642), mRNA	.	.	.	.	.	.	.	.	pfam10110	GPDPase_memb	Membrane domain of glycerophosphoryl diester phosphodiesterase. Members of this family comprise the membrane domain of the prokaryotic enzyme glycerophosphoryl diester phosphodiesterase.	.	.	.	.	.
gene:VIT_13s0019g00260	-1.03658	3.77997e-06	0.000161132	down	yes	PPL1	protein_coding	chr13:2381361-2384970:-	gi|225449633|ref|XP_002284256.1|	1274	7e-175	PREDICTED: psbP-like protein 1, chloroplastic [Vitis vinifera]	gi|731413180|ref|XM_002284220.3|	989	0	PREDICTED: Vitis vinifera putative oxygen evolving enhancer protein (PSBP2), mRNA	P82538	294	3e-97	PsbP-like protein 1, chloroplastic	.	.	.	.	pfam01789	PsbP	PsbP. This family consists of the 23 kDa subunit of oxygen evolving system of photosystem II or PsbP from various plants (where it is encoded by the nuclear genome) and Cyanobacteria. The 23 KDa PsbP protein is required for PSII to be fully operational in vivo, it increases the affinity of the water oxidation site for Cl- and provides the conditions required for high affinity binding of Ca2+.	GO:0015979|photosynthesis;	GO:0009507|chloroplast;GO:0009543|chloroplast thylakoid lumen;GO:0019898|extrinsic component of membrane;GO:0009654|photosystem II oxygen evolving complex;GO:0009579|thylakoid;GO:0031977|thylakoid lumen;	GO:0005509|calcium ion binding;	K02717	psbP; photosystem II oxygen-evolving enhancer protein 2
gene:VIT_14s0030g01950	1.35086	3.99619e-06	0.000169561	up	yes	gene:VIT_14s0030g01950	protein_coding	chr14:6917578-6920157:+	gi|225451306|ref|XP_002273086.1|	2241	0	PREDICTED: protein ECERIFERUM 26-like [Vitis vinifera]	gi|731416409|ref|XM_002273050.3|	1633	0	PREDICTED: Vitis vinifera protein ECERIFERUM 26-like (LOC100264063), mRNA	Q0JBZ8	111	3e-25	Hydroxycinnamoyltransferase 1	.	.	.	.	pfam02458	Transferase	Transferase family. This family includes a number of transferase enzymes. These include anthranilate N-hydroxycinnamoyl/benzoyltransferase that catalyses the first committed reaction of phytoalexin biosynthesis. Deacetylvindoline 4-O-acetyltransferase EC:2.3.1.107 catalyses the last step in vindoline biosynthesis is also a member of this family. The motif HXXXD is probably part of the active site…	.	.	GO:0016747|transferase activity, transferring acyl groups other than amino-acyl groups;	K13065	E2.3.1.133, HCT; shikimate O-hydroxycinnamoyltransferase [EC:2.3.1.133]
gene:VIT_14s0030g01300	-1.41449	4.24732e-06	0.000178563	down	yes	gene:VIT_14s0030g01300	protein_coding	chr14:5832150-5833787:-	gi|298204935|emb|CBI34242.3|	1611	0	unnamed protein product [Vitis vinifera]	gi|731416601|ref|XM_010661656.1|	601	0	PREDICTED: Vitis vinifera uncharacterized LOC104881423 (LOC104881423), mRNA	.	.	.	.	.	.	.	.	pfam06471	NSP11	NSP11. This region of coronavirus polyproteins encodes the NSP11 protein.	.	.	.	.	.
gene:VIT_03s0063g02250	-2.26093	4.36294e-06	0.000182393	down	yes	gene:VIT_03s0063g02250	protein_coding	chr3:5487856-5489879:+	gi|359475274|ref|XP_003631630.1|	2593	0	PREDICTED: polyol transporter 5 [Vitis vinifera]	gi|731383642|ref|XM_003631582.2|	1786	0	PREDICTED: Vitis vinifera polyol transporter 5 (LOC100852699), mRNA	Q8VZ80	722	0	Polyol transporter 5	.	.	.	.	pfam00083	Sugar_tr	Sugar (and other) transporter.	GO:0046323|glucose import;GO:0010311|lateral root formation;	GO:0005887|integral component of plasma membrane;GO:0005886|plasma membrane;	GO:0015591|D-ribose transmembrane transporter activity;GO:0015148|D-xylose transmembrane transporter activity;GO:0005354|galactose transmembrane transporter activity;GO:0005355|glucose transmembrane transporter activity;GO:0015168|glycerol transmembrane transporter activity;GO:0015575|mannitol transmembrane transporter activity;GO:0015145|monosaccharide transmembrane transporter activity;GO:00053…	.	.
gene:VIT_06s0004g01050	1.00901	4.36827e-06	0.000182393	up	yes	gene:VIT_06s0004g01050	protein_coding	chr6:1156314-1156963:+	gi|225435656|ref|XP_002285673.1|	462	2e-55	PREDICTED: uncharacterized protein LOC100251830 [Vitis vinifera]	gi|731393114|ref|XM_002285637.2|	650	0	PREDICTED: Vitis vinifera uncharacterized LOC100251830 (LOC100251830), mRNA	.	.	.	.	.	.	.	.	pfam00083	Sugar_tr	Sugar (and other) transporter.	.	.	.	.	.
gene:VIT_18s0001g00610	-1.19471	4.73873e-06	0.000195633	down	yes	gene:VIT_18s0001g00610	protein_coding	chr18:1443027-1444396:-	gi|225459787|ref|XP_002285908.1|	1041	5e-140	PREDICTED: protein GDAP2 homolog [Vitis vinifera]	gi|731427781|ref|XM_002285872.3|	998	0	PREDICTED: Vitis vinifera protein GDAP2 homolog (LOC100250620), mRNA	Q5CZL1	72.4	1e-12	Ganglioside-induced differentiation-associated protein 2	.	.	.	.	pfam13716	CRAL_TRIO_2	Divergent CRAL/TRIO domain. This family includes divergent members of the CRAL-TRIO domain family. This family includes ECM25 that contains a divergent CRAL-TRIO domain identified by Gallego and colleagues.	GO:0016567|protein ubiquitination;	GO:0005634|nucleus;	.	.	.
gene:VIT_00s0353g00060	-1.40155	4.82208e-06	0.000198164	down	yes	gene:VIT_00s0353g00060	protein_coding	chrUn:25199833-25204702:+	gi|731438139|ref|XP_010646880.1|	4487	0	PREDICTED: receptor-like serine/threonine-protein kinase SD1-8 [Vitis vinifera]	gi|731438138|ref|XM_010648578.1|	2578	0	PREDICTED: Vitis vinifera receptor-like serine/threonine-protein kinase SD1-8 (LOC100256534), mRNA	O81905	976	0	Receptor-like serine/threonine-protein kinase SD1-8	BH2504_1	93.2	2e-19	COG0515	pfam00954	S_locus_glycop	S-locus glycoprotein family. In Brassicaceae, self-incompatible plants have a self/non-self recognition system. This is sporophytically controlled by multiple alleles at a single locus (S). S-locus glycoproteins, as well as S-receptor kinases, are in linkage with the S-alleles.	GO:0006952|defense response;GO:0006468|protein phosphorylation;GO:0048544|recognition of pollen;	GO:0016021|integral component of membrane;GO:0005886|plasma membrane;GO:0009506|plasmodesma;GO:0005773|vacuole;	GO:0005524|ATP binding;GO:0030246|carbohydrate binding;GO:0004674|protein serine/threonine kinase activity;GO:0004675|transmembrane receptor protein serine/threonine kinase activity;GO:0031625|ubiquitin protein ligase binding;	.	.
gene:VIT_15s0024g00730	-1.85976	4.94956e-06	0.000202512	down	yes	gene:VIT_15s0024g00730	protein_coding	chr15:1305408-1308910:-	gi|296090190|emb|CBI40009.3|	3397	0	unnamed protein product [Vitis vinifera]	gi|731419884|ref|XM_010662874.1|	1147	0	PREDICTED: Vitis vinifera uncharacterized LOC100267645 (LOC100267645), mRNA	Q502K3	60.5	4e-08	Serine/threonine-protein phosphatase 6 regulatory ankyrin repeat subunit C	.	.	.	.	pfam13962	PGG	Domain of unknown function. The PGG domain is named for the highly conserved sequence motif found at the startt of the domain. The function is not known.	GO:0055129|L-proline biosynthetic process;	GO:0005737|cytoplasm;	GO:0005524|ATP binding;GO:0004349|glutamate 5-kinase activity;GO:0004350|glutamate-5-semialdehyde dehydrogenase activity;	K15504	ANKRD52; serine/threonine-protein phosphatase 6 regulatory ankyrin repeat subunit C
gene:VIT_08s0007g01350	-1.59412	5.06612e-06	0.00020636	down	yes	gene:VIT_08s0007g01350	protein_coding	chr8:15437186-15438314:+	gi|297740290|emb|CBI30472.3|	306	1e-33	unnamed protein product [Vitis vinifera]	gi|731401283|ref|XR_786514.1|	287	1e-147	PREDICTED: Vitis vinifera uncharacterized LOC100257942 (LOC100257942), ncRNA	.	.	.	.	.	.	.	.	pfam02975	Me-amine-dh_L	Methylamine dehydrogenase, L chain.	.	.	.	.	.
gene:VIT_09s0002g03950	1.23619	5.19366e-06	0.000210619	up	yes	gene:VIT_09s0002g03950	protein_coding	chr9:3673568-3677202:+	gi|225442535|ref|XP_002284154.1|	1756	0	PREDICTED: uncharacterized protein LOC100256719 [Vitis vinifera]	gi|731402355|ref|XM_002284118.3|	1433	0	PREDICTED: Vitis vinifera uncharacterized LOC100256719 (LOC100256719), mRNA	.	.	.	.	.	.	.	.	pfam06814	Lung_7-TM_R	Lung seven transmembrane receptor. This family represents a conserved region with eukaryotic lung seven transmembrane receptors and related proteins.	.	.	.	.	.
gene:VIT_18s0041g00370	-3.83878	5.56739e-06	0.00022478	down	yes	gene:VIT_18s0041g00370	protein_coding	chr18:24821729-24822234:-	gi|731431371|ref|XP_010665408.1|	478	6e-59	PREDICTED: cysteine proteinase inhibitor 8-like [Vitis vinifera]	gi|147765909|emb|AM425734.2|	503	0	Vitis vinifera contig VV78X254995.6, whole genome shotgun sequence	Q6TPK4	57.8	6e-10	Cysteine proteinase inhibitor 1	.	.	.	.	pfam07430	PP1	Phloem filament protein PP1. This family represents a conserved region approximately 200 residues long, four copies of which are found within the plant phloem filament protein PP1. This is one of the constituents of the proteinaceous filaments found in the sieve elements of Cucurbita phloem.	GO:0006952|defense response;	GO:0005576|extracellular region;	GO:0004869|cysteine-type endopeptidase inhibitor activity;	.	.
gene:VIT_05s0020g04380	1.17226	5.60289e-06	0.000225716	up	yes	gene:VIT_05s0020g04380	protein_coding	chr5:6140681-6143903:-	gi|225432838|ref|XP_002279864.1|	4996	0	PREDICTED: putative calcium-transporting ATPase 13, plasma membrane-type [Vitis vinifera]	gi|731389404|ref|XM_002279828.2|	3218	0	PREDICTED: Vitis vinifera putative calcium-transporting ATPase 13, plasma membrane-type (LOC100264868), mRNA	Q9LIK7	1333	0	Putative calcium-transporting ATPase 13, plasma membrane-type	.	.	.	.	pfam00122	E1-E2_ATPase	E1-E2 ATPase.	.	GO:0005887|integral component of plasma membrane;GO:0043231|intracellular membrane-bounded organelle;	GO:0005524|ATP binding;GO:0005388|calcium-transporting ATPase activity;GO:0046872|metal ion binding;	K01537	E3.6.3.8; Ca2+-transporting ATPase [EC:3.6.3.8]
gene:VIT_17s0000g06680	-1.07891	5.69157e-06	0.000228286	down	yes	gene:VIT_17s0000g06680	protein_coding	chr17:7231545-7234887:-	gi|359491682|ref|XP_003634304.1|	803	8e-106	PREDICTED: uncharacterized protein At5g01610 [Vitis vinifera]	gi|731425656|ref|XM_003634256.2|	723	0	PREDICTED: Vitis vinifera hypothetical protein (LOC100852956), mRNA	Q9M015	160	3e-47	Uncharacterized protein At5g01610	.	.	.	.	pfam04398	DUF538	Protein of unknown function, DUF538. This family consists of several plant proteins of unknown function.	GO:0045901|positive regulation of translational elongation;GO:0045905|positive regulation of translational termination;GO:0006452|translational frameshifting;	.	GO:0043022|ribosome binding;GO:0003746|translation elongation factor activity;GO:0003743|translation initiation factor activity;	.	.
gene:VIT_08s0058g00140	1.39564	5.75408e-06	0.000230289	up	yes	gene:VIT_08s0058g00140	protein_coding	chr8:8774257-8777086:-	gi|225439499|ref|XP_002271004.1|	2097	0	PREDICTED: ammonium transporter 3 member 3 [Vitis vinifera]	gi|731398878|ref|XM_002270968.2|	1711	0	PREDICTED: Vitis vinifera ammonium transporter 3 member 3 (LOC100248822), mRNA	Q69T29	573	0	Ammonium transporter 3 member 3	SSO1054	267	1e-78	COG0004	pfam00909	Ammonium_transp	Ammonium Transporter Family.	GO:0072488|ammonium transmembrane transport;GO:0019740|nitrogen utilization;GO:0015695|organic cation transport;	GO:0005887|integral component of plasma membrane;	GO:0008519|ammonium transmembrane transporter activity;	K03320	amt, AMT, MEP; ammonium transporter, Amt family
gene:VIT_14s0060g01720	-1.55614	5.87239e-06	0.000234512	down	yes	gene:VIT_14s0060g01720	protein_coding	chr14:1425116-1426636:+	gi|225450685|ref|XP_002283180.1|	643	7e-84	PREDICTED: uncharacterized protein LOC100245909 [Vitis vinifera]	gi|731415774|ref|XM_002283144.3|	445	0	PREDICTED: Vitis vinifera uncharacterized LOC100245909 (LOC100245909), mRNA	Q8LD26	148	3e-44	Dormancy-associated protein homolog 3	.	.	.	.	pfam05564	Auxin_repressed	Dormancy/auxin associated protein. This family contains several plant dormancy-associated and auxin-repressed proteins the function of which are poorly understood.	GO:0006412|translation;	GO:0022625|cytosolic large ribosomal subunit;	GO:0008097|5S rRNA binding;GO:0003735|structural constituent of ribosome;	.	.
gene:VIT_07s0031g02550	-2.11388	5.91817e-06	0.0002355	down	yes	gene:VIT_07s0031g02550	protein_coding	chr7:18781479-18783655:-	gi|225438375|ref|XP_002274622.1|	3101	0	PREDICTED: ABC transporter G family member 5 [Vitis vinifera]	gi|731397600|ref|XM_002274586.2|	2177	0	PREDICTED: Vitis vinifera ABC transporter G family member 5 (LOC100250895), mRNA	Q9SIT6	859	0	ABC transporter G family member 5	YCR011c_2	171	7e-47	COG1131	pfam01061	ABC2_membrane	ABC-2 type transporter.	.	GO:0016021|integral component of membrane;GO:0005886|plasma membrane;	GO:0005524|ATP binding;GO:0042626|ATPase activity, coupled to transmembrane movement of substances;	.	.
gene:VIT_08s0056g01690	-1.1886	5.92282e-06	0.0002355	down	yes	gene:VIT_08s0056g01690	protein_coding	chr8:2705810-2723689:+	gi|731398258|ref|XP_002277191.2|	2334	0	PREDICTED: plastidal glycolate/glycerate translocator 1, chloroplastic [Vitis vinifera]	gi|731398257|ref|XM_002277155.2|	1587	0	PREDICTED: Vitis vinifera plastidal glycolate/glycerate translocator 1, chloroplastic (LOC100250226), mRNA	Q9FVQ4	651	0	Plastidal glycolate/glycerate translocator 1, chloroplastic	PAB0240	67.4	7e-12	COG1346	pfam04172	LrgB	LrgB-like family. The two products of the lrgAB operon are potential membrane proteins, and LrgA and LrgB are both thought to control of murein hydrolase activity and penicillin tolerance.	GO:0009658|chloroplast organization;GO:1901975|glycerate transmembrane transport;GO:0097339|glycolate transmembrane transport;GO:0009853|photorespiration;	GO:0009507|chloroplast;GO:0009941|chloroplast envelope;GO:0009706|chloroplast inner membrane;GO:0016021|integral component of membrane;GO:0016020|membrane;	GO:1901974|glycerate transmembrane transporter activity;GO:0043879|glycolate transmembrane transporter activity;	.	.
gene:VIT_10s0042g01180	-1.76349	6.49419e-06	0.000254901	down	yes	gene:VIT_10s0042g01180	protein_coding	chr10:15146895-15151231:+	gi|225465702|ref|XP_002274149.1|	4682	0	PREDICTED: protein argonaute 2-like [Vitis vinifera]	gi|731405819|ref|XM_002274113.2|	3260	0	PREDICTED: Vitis vinifera protein argonaute 2-like (LOC100251084), mRNA	Q9SHF3	829	0	Protein argonaute 2	.	.	.	.	pfam02171	Piwi	Piwi domain. This domain is found in the protein Piwi and its relatives. The function of this domain is the dsRNA guided hydrolysis of ssRNA. Determination of the crystal structure of Argonaute reveals that PIWI is an RNase H domain, and identifies Argonaute as Slicer, the enzyme that cleaves mRNA in the RNAi RISC complex. In addition, Mg+2 dependence and production of 3'-OH and 5' phosphate prod…	GO:0042742|defense response to bacterium;GO:0051607|defense response to virus;GO:0031047|gene silencing by RNA;GO:0019048|modulation by virus of host morphology or physiology;GO:0006355|regulation of transcription, DNA-templated;GO:0006417|regulation of translation;GO:0006351|transcription, DNA-templated;	GO:0030529|ribonucleoprotein complex;	GO:0035197|siRNA binding;	K11593	ELF2C, AGO; eukaryotic translation initiation factor 2C
gene:VIT_02s0025g00780	1.09502	6.79012e-06	0.000264815	up	yes	ATCHX18	protein_coding	chr2:798757-802286:-	gi|225426078|ref|XP_002272080.1|	3884	0	PREDICTED: cation/H(+) antiporter 18 [Vitis vinifera]	gi|731378007|ref|XM_010660334.1|	2391	0	PREDICTED: Vitis vinifera cation/H(+) antiporter 18 (LOC100263862), transcript variant X4, mRNA	Q9FFR9	1054	0	Cation/H(+) antiporter 18	SPAC105.01c	233	6e-64	COG0475	pfam00999	Na_H_Exchanger	Sodium/hydrogen exchanger family. Na/H antiporters are key transporters in maintaining the pH of actively metabolizing cells. The molecular mechanisms of antiport are unclear. These antiporters contain 10-12 transmembrane regions (M) at the amino-terminus and a large cytoplasmic region at the carboxyl terminus. The transmembrane regions M3-M12 share identity with other members of the family. The …	GO:0006813|potassium ion transport;GO:0006885|regulation of pH;	GO:0016021|integral component of membrane;GO:0005770|late endosome;	GO:0005451|monovalent cation:proton antiporter activity;	.	.
gene:VIT_18s0041g00630	1.15482	7.07027e-06	0.000273414	up	yes	gene:VIT_18s0041g00630	protein_coding	chr18:25113910-25122036:-	gi|731431343|ref|XP_010665395.1|	2637	0	PREDICTED: protein NRT1/ PTR FAMILY 5.10-like [Vitis vinifera]	gi|731431342|ref|XM_010667093.1|	1859	0	PREDICTED: Vitis vinifera protein NRT1/ PTR FAMILY 5.10-like (LOC100254556), mRNA	Q0WP01	555	0	Protein NRT1/ PTR FAMILY 5.10	ECU11g1050	124	2e-29	COG3104	pfam00854	PTR2	POT family. The POT (proton-dependent oligopeptide transport) family all appear to be proton dependent transporters.	GO:0006857|oligopeptide transport;	GO:0016021|integral component of membrane;	GO:0005215|transporter activity;	.	.
gene:VIT_00s0179g00150	-1.96301	7.61629e-06	0.000293291	down	yes	gene:VIT_00s0179g00150	protein_coding	chrUn:7416097-7419674:+	gi|731437984|ref|XP_010646120.1|	1649	0	PREDICTED: heat stress transcription factor A-6b [Vitis vinifera]	gi|731438001|ref|XM_010647826.1|	2029	0	PREDICTED: Vitis vinifera heat stress transcription factor A-6b (LOC100258060), transcript variant X10, mRNA	Q9LUH8	356	4e-114	Heat stress transcription factor A-6b	SPAC8C9.14_1	93.2	1e-19	COG5169	pfam00447	HSF_DNA-bind	HSF-type DNA-binding.	GO:0006351|transcription, DNA-templated;	GO:0005737|cytoplasm;GO:0005634|nucleus;	GO:0043565|sequence-specific DNA binding;GO:0003700|transcription factor activity, sequence-specific DNA binding;	K09419	HSFF; heat shock transcription factor, other eukaryote
gene:VIT_12s0134g00630	-3.11793	7.89414e-06	0.000302719	down	yes	gene:VIT_12s0134g00630	protein_coding	chr12:8234819-8235844:+	gi|731409971|ref|XP_010657385.1|	1791	0	PREDICTED: anthocyanin 5-aromatic acyltransferase-like [Vitis vinifera]	gi|731409970|ref|XM_010659083.1|	1022	0	PREDICTED: Vitis vinifera anthocyanin 5-aromatic acyltransferase-like (LOC100263140), mRNA	Q9ZWR8	292	4e-93	Anthocyanin 5-aromatic acyltransferase	.	.	.	.	pfam02458	Transferase	Transferase family. This family includes a number of transferase enzymes. These include anthranilate N-hydroxycinnamoyl/benzoyltransferase that catalyses the first committed reaction of phytoalexin biosynthesis. Deacetylvindoline 4-O-acetyltransferase EC:2.3.1.107 catalyses the last step in vindoline biosynthesis is also a member of this family. The motif HXXXD is probably part of the active site…	.	GO:0005737|cytoplasm;	GO:0047183|anthocyanin 5-aromatic acyltransferase activity;	K12936	5AT; anthocyanin 5-aromatic acyltransferase [EC:2.3.1.153]
gene:VIT_12s0142g00240	1.28087	8.17835e-06	0.000311662	up	yes	PDF1	protein_coding	chr12:200020-201725:+	gi|225446871|ref|XP_002283883.1|	491	1e-55	PREDICTED: protodermal factor 1 [Vitis vinifera]	gi|731408654|ref|XM_002283847.3|	1130	0	PREDICTED: Vitis vinifera protodermal factor 1 (LOC100259123), mRNA	Q9S728	119	3e-29	Protodermal factor 1	.	.	.	.	pfam10349	WWbp	WW-domain ligand protein. The WWbp domain is characterized by several short PY and PT-like motifs of the PPPPY form. These appear to bind directly to the WW domains of WWP1 and WWP2 and other such diverse proteins as dystrophin and YAP (Yes-associated protein). This is the WW-domain binding protein WWbp via PY and PY_like motifs. The presence of a phosphotyrosine residue in the pWBP-1 peptide abo…	.	GO:0005576|extracellular region;	.	.	.
gene:VIT_05s0020g00480	-1.66317	9.73652e-06	0.000366469	down	yes	gene:VIT_05s0020g00480	protein_coding	chr5:2399536-2403126:+	gi|731388575|ref|XP_010649661.1|	1728	0	PREDICTED: solute carrier family 25 member 44 isoform X2 [Vitis vinifera]	gi|731388574|ref|XM_010651359.1|	1132	0	PREDICTED: Vitis vinifera nicotinamide adenine dinucleotide transporter 2, mitochondrial (LOC100242630), transcript variant X3, mRNA	Q5RD67	143	4e-37	Solute carrier family 25 member 44	.	.	.	.	pfam00153	Mito_carr	Mitochondrial carrier protein.	GO:0055085|transmembrane transport;	GO:0016021|integral component of membrane;GO:0005743|mitochondrial inner membrane;	.	K15121	SLC25A44; solute carrier family 25, member 44
gene:VIT_18s0001g11370	-1.0793	1.00806e-05	0.000378641	down	yes	gene:VIT_18s0001g11370	protein_coding	chr18:9680018-9680699:+	gi|225458473|ref|XP_002284054.1|	486	2e-59	PREDICTED: uncharacterized protein LOC100264352 [Vitis vinifera]	gi|731429337|ref|XM_002284018.2|	589	0	PREDICTED: Vitis vinifera uncharacterized LOC100264352 (LOC100264352), transcript variant X1, mRNA	P80883	49.3	3e-07	Cytochrome b6-f complex subunit 7 (Fragment)	.	.	.	.	pfam08041	PetM	PetM family of cytochrome b6f complex subunit 7. This family consists of the PetM family of cytochrome b6f complex subunit IV. The cytochrome b6f complex consists of 7 subunits and contains 2 beta hemes and 1 chlorophyll alpha per cytochrome f. It is highly active in transferring electrons from decylplastoquinol to oxidized plastocyanin.	GO:0055114|oxidation-reduction process;GO:0015979|photosynthesis;	GO:0009535|chloroplast thylakoid membrane;GO:0009512|cytochrome b6f complex;GO:0016021|integral component of membrane;	.	.	.
gene:VIT_13s0156g00610	1.28424	1.06234e-05	0.000397401	up	yes	gene:VIT_13s0156g00610	protein_coding	chr13:24268361-24274694:-	gi|731415575|ref|XP_002269067.3|	4274	0	PREDICTED: G-type lectin S-receptor-like serine/threonine-protein kinase RLK1 [Vitis vinifera]	gi|731415574|ref|XM_002269031.3|	2697	0	PREDICTED: Vitis vinifera G-type lectin S-receptor-like serine/threonine-protein kinase RLK1 (LOC100252934), mRNA	Q0JEU6	680	0	G-type lectin S-receptor-like serine/threonine-protein kinase LECRK3	.	.	.	.	pfam00069	Pkinase	Protein kinase domain.	GO:0006952|defense response;	GO:0016021|integral component of membrane;	GO:0005524|ATP binding;GO:0030246|carbohydrate binding;GO:0004674|protein serine/threonine kinase activity;	.	.
gene:VIT_01s0011g03400	-1.05481	1.06707e-05	0.000398358	down	yes	gene:VIT_01s0011g03400	protein_coding	chr1:3076982-3080343:-	gi|731370465|ref|XP_010647749.1|	3014	0	PREDICTED: protein NRT1/ PTR FAMILY 3.1 [Vitis vinifera]	gi|731370464|ref|XM_010649447.1|	1909	0	PREDICTED: Vitis vinifera protein NRT1/ PTR FAMILY 3.1 (LOC100250961), mRNA	Q9SX20	865	0	Protein NRT1/ PTR FAMILY 3.1	ECU11g1050	107	6e-24	COG3104	pfam00854	PTR2	POT family. The POT (proton-dependent oligopeptide transport) family all appear to be proton dependent transporters.	GO:0010336|gibberellic acid homeostasis;GO:0042128|nitrate assimilation;	GO:0016021|integral component of membrane;GO:0005886|plasma membrane;	GO:0005215|transporter activity;	.	.
gene:VIT_16s0098g01280	-1.34489	1.09935e-05	0.000408746	down	yes	gene:VIT_16s0098g01280	protein_coding	chr16:21537646-21539881:-	gi|225455288|ref|XP_002274646.1|	1001	8e-134	PREDICTED: rhodanese-like domain-containing protein 14, chloroplastic [Vitis vinifera]	gi|731424506|ref|XM_002274610.3|	955	0	PREDICTED: Vitis vinifera rhodanese-like domain-containing protein 14, chloroplastic (LOC100245212), mRNA	Q94A65	279	8e-92	Rhodanese-like domain-containing protein 14, chloroplastic	MA0746	52	2e-07	COG0607	pfam00581	Rhodanese	Rhodanese-like domain. Rhodanese has an internal duplication. This Pfam represents a single copy of this duplicated domain. The domain is found as a single copy in other proteins, including phosphatases and ubiquitin C-terminal hydrolases.	.	GO:0009507|chloroplast;GO:0009941|chloroplast envelope;GO:0009534|chloroplast thylakoid;GO:0009535|chloroplast thylakoid membrane;	.	.	.
gene:VIT_12s0057g00180	1.14212	1.17346e-05	0.000430425	up	yes	gene:VIT_12s0057g00180	protein_coding	chr12:8844772-8845790:+	gi|296084964|emb|CBI28379.3|	619	3e-79	unnamed protein product [Vitis vinifera]	gi|731410039|ref|XM_002274823.3|	427	0	PREDICTED: Vitis vinifera uncharacterized LOC100266494 (LOC100266494), mRNA	.	.	.	.	.	.	.	.	pfam12609	DUF3774	Wound-induced protein. This family of proteins is found in eukaryotes. Proteins in this family are typically between 81 and 97 amino acids in length. The proteins in the family are often annotated as wound-induced proteins however there is little accompanying literature to confirm this.	.	.	.	.	.
gene:VIT_17s0000g09190	1.35365	1.28202e-05	0.000466257	up	yes	gene:VIT_17s0000g09190	protein_coding	chr17:10769971-10771002:+	gi|225456906|ref|XP_002280847.1|	603	6e-95	PREDICTED: uncharacterized protein LOC100255423 [Vitis vinifera]	gi|731425019|ref|XM_002280811.3|	447	0	PREDICTED: Vitis vinifera uncharacterized LOC100255423 (LOC100255423), mRNA	.	.	.	.	.	.	.	.	pfam00564	PB1	PB1 domain.	.	.	.	.	.
gene:VIT_09s0054g01750	-1.21407	1.31193e-05	0.000473853	down	yes	UP6	protein_coding	chr9:22831241-22832056:+	gi|225443486|ref|XP_002274112.1|	675	1e-86	PREDICTED: uncharacterized protein LOC100261598 [Vitis vinifera]	gi|731403833|ref|XM_002274076.2|	670	0	PREDICTED: Vitis vinifera uncharacterized LOC100261598 (LOC100261598), mRNA	.	.	.	.	.	.	.	.	pfam11641	Antigen_Bd37	Glycosylphosphatidylinositol-anchored merozoite surface protein. This family of proteins represents the core region of Bd37, a surface antigen of B.divergens which is GPI-anchored at the surface of the merozoite. The structure of the protein consists of mainly alpha folds and has three sub domains.	.	.	.	.	.
gene:VIT_09s0002g05080	-1.10744	1.33385e-05	0.000478464	down	yes	gene:VIT_09s0002g05080	protein_coding	chr9:4726371-4727752:-	gi|225442709|ref|XP_002284872.1|	1839	0	PREDICTED: F-box/kelch-repeat protein At1g80440 [Vitis vinifera]	gi|731402536|ref|XM_002284836.3|	1324	0	PREDICTED: Vitis vinifera F-box/kelch-repeat protein At1g80440 (LOC100241136), mRNA	Q9M8L2	352	2e-116	F-box/kelch-repeat protein At1g80440	.	.	.	.	pfam01344	Kelch_1	Kelch motif. The kelch motif was initially discovered in Kelch. In this protein there are six copies of the motif. It has been shown that the Drosophila ring canal kelch protein is related to Galactose Oxidase for which a structure has been solved. The kelch motif forms a beta sheet. Several of these sheets associate to form a beta propeller structure as found in pfam00064, pfam00400 and pfam0041…	GO:0080037|negative regulation of cytokinin-activated signaling pathway;GO:0043161|proteasome-mediated ubiquitin-dependent protein catabolic process;GO:0042787|protein ubiquitination involved in ubiquitin-dependent protein catabolic process;GO:2000762|regulation of phenylpropanoid metabolic process;GO:0030162|regulation of proteolysis;	GO:0005829|cytosol;GO:0019005|SCF ubiquitin ligase complex;	GO:0031625|ubiquitin protein ligase binding;	.	.
gene:VIT_06s0004g04860	-1.56249	1.35547e-05	0.000484323	down	yes	gene:VIT_06s0004g04860	protein_coding	chr6:5816980-5819572:-	gi|225434923|ref|XP_002283530.1|	1364	0	PREDICTED: expansin-A4 [Vitis vinifera]	gi|731392174|ref|XM_002283494.3|	835	0	PREDICTED: Vitis vinifera expansin-A4 (LOC100263987), mRNA	O48818	469	3e-166	Expansin-A4	.	.	.	.	pfam01357	Pollen_allerg_1	Pollen allergen. This family contains allergens lol PI, PII and PIII from Lolium perenne.	GO:0009664|plant-type cell wall organization;GO:0006949|syncytium formation;	GO:0005829|cytosol;GO:0005576|extracellular region;GO:0016020|membrane;GO:0009505|plant-type cell wall;GO:0009506|plasmodesma;	.	.	.
gene:VIT_00s0941g00020	-1.12385	1.37568e-05	0.000488686	down	yes	gene:VIT_00s0941g00020	protein_coding	chrUn:37002503-37008102:+	gi|296090684|emb|CBI41083.3|	2910	0	unnamed protein product [Vitis vinifera]	gi|731441122|ref|XM_010649121.1|	1498	0	PREDICTED: Vitis vinifera OBERON-like protein (LOC100255772), transcript variant X2, mRNA	Q84N38	534	0	OBERON-like protein	.	.	.	.	pfam07227	DUF1423	Protein of unknown function (DUF1423). This family represents a conserved region approximately 500 residues long within a number of Arabidopsis thaliana proteins of unknown function.	GO:0007275|multicellular organismal development;GO:0046740|transport of virus in host, cell to cell;	GO:0005634|nucleus;	GO:0008270|zinc ion binding;	.	.
gene:VIT_01s0011g04220	2.63794	1.37342e-05	0.000488686	up	yes	APRR6	protein_coding	chr1:3833982-3836659:-	gi|731370051|ref|XP_010663550.1|	2863	0	PREDICTED: two-component response regulator-like PRR95 [Vitis vinifera]	gi|731370050|ref|XM_010665248.1|	1493	0	PREDICTED: Vitis vinifera two-component response regulator-like PRR95 (LOC104882333), mRNA	F4J3P7	70.9	1e-11	Myb family transcription factor PHL13	.	.	.	.	pfam00249	Myb_DNA-binding	Myb-like DNA-binding domain. This family contains the DNA binding domains from Myb proteins, as well as the SANT domain family.	GO:0006355|regulation of transcription, DNA-templated;GO:0006351|transcription, DNA-templated;	GO:0005634|nucleus;	GO:0003677|DNA binding;GO:0003700|transcription factor activity, sequence-specific DNA binding;	.	.
gene:VIT_13s0158g00080	-2.72878	1.37481e-05	0.000488686	down	yes	gene:VIT_13s0158g00080	protein_coding	chr13:20963411-20967558:-	gi|225449979|ref|XP_002272961.1|	2513	0	PREDICTED: serine carboxypeptidase-like 40 isoform X1 [Vitis vinifera]	gi|731414608|ref|XM_002272925.2|	1710	0	PREDICTED: Vitis vinifera serine carboxypeptidase-like 40 (LOC100248271), transcript variant X1, mRNA	Q0WRX3	598	0	Serine carboxypeptidase-like 40	SPAC19G12.10c_2	154	7e-40	COG2939	pfam00450	Peptidase_S10	Serine carboxypeptidase.	GO:0051603|proteolysis involved in cellular protein catabolic process;	GO:0005576|extracellular region;	GO:0004185|serine-type carboxypeptidase activity;	K16297	SCPL-II; serine carboxypeptidase-like clade II [EC:3.4.16.-]
gene:VIT_02s0025g04170	-1.12368	1.4098e-05	0.00049984	down	yes	AT-HSFB2B	protein_coding	chr2:3718616-3720914:-	gi|147852112|emb|CAN82265.1|	1367	0	hypothetical protein VITISV_009283 [Vitis vinifera]	gi|731379530|ref|XM_010662867.1|	1684	0	PREDICTED: Vitis vinifera heat stress transcription factor B-2b (LOC100256486), transcript variant X1, mRNA	Q9T0D3	284	3e-88	Heat stress transcription factor B-2b	YGL073w	95.5	1e-19	COG5169	pfam00447	HSF_DNA-bind	HSF-type DNA-binding.	GO:0045892|negative regulation of transcription, DNA-templated;GO:0010200|response to chitin;GO:0006351|transcription, DNA-templated;	GO:0005634|nucleus;	GO:0043565|sequence-specific DNA binding;GO:0003700|transcription factor activity, sequence-specific DNA binding;	K09419	HSFF; heat shock transcription factor, other eukaryote
gene:VIT_07s0031g01260	1.7112	1.43889e-05	0.000508185	up	yes	gene:VIT_07s0031g01260	protein_coding	chr7:17344433-17344969:-	gi|296082472|emb|CBI21477.3|	546	8e-69	unnamed protein product [Vitis vinifera]	gi|147811824|emb|AM467097.2|	533	0	Vitis vinifera contig VV78X226849.5, whole genome shotgun sequence	.	.	.	.	.	.	.	.	pfam10003	DUF2244	Integral membrane protein (DUF2244). This domain, found in various bacterial hypothetical and putative membrane proteins, has no known function.	.	.	.	.	.
gene:VIT_06s0004g05680	-1.04797	1.59943e-05	0.000557369	down	yes	gene:VIT_06s0004g05680	protein_coding	chr6:6487056-6488106:+	gi|731393362|ref|XP_002281694.2|	567	2e-101	PREDICTED: uncharacterized protein LOC100246830 [Vitis vinifera]	gi|147773234|emb|AM432065.2|	591	0	Vitis vinifera contig VV78X226545.10, whole genome shotgun sequence	Q9ZW24	174	8e-51	Glutathione S-transferase U7	.	.	.	.	pfam13417	GST_N_3	Glutathione S-transferase, N-terminal domain.	GO:0006749|glutathione metabolic process;GO:0009751|response to salicylic acid;GO:0009636|response to toxic substance;GO:0009407|toxin catabolic process;	GO:0005737|cytoplasm;GO:0005829|cytosol;	GO:0004364|glutathione transferase activity;	K00799	GST, gst; glutathione S-transferase [EC:2.5.1.18]
gene:VIT_09s0002g06590	4.06817	1.67495e-05	0.000579279	up	yes	gene:VIT_09s0002g06590	protein_coding	chr9:6522419-6523811:-	gi|593940915|gb|AHL68667.1|	2381	0	UDP-glucose: anthocyanin 5-O-glucosyltransferase [Vitis amurensis]	gi|593940914|gb|KF996717.1|	1363	0	Vitis amurensis cultivar Zuoshanyi UDP-glucose: anthocyanin 5-O-glucosyltransferase (5GT) mRNA, complete cds	F8WKW0	558	0	Crocetin glucosyltransferase, chloroplastic	.	.	.	.	pfam00201	UDPGT	UDP-glucoronosyl and UDP-glucosyl transferase.	GO:0008152|metabolic process;	GO:0009507|chloroplast;	GO:0016758|transferase activity, transferring hexosyl groups;	.	.
gene:VIT_14s0060g00240	1.20702	1.70254e-05	0.000585509	up	yes	gene:VIT_14s0060g00240	protein_coding	chr14:240314-242056:-	gi|225450423|ref|XP_002276091.1|	1955	0	PREDICTED: transcription factor MYB86 [Vitis vinifera]	gi|731416074|ref|XM_002276055.2|	1532	0	PREDICTED: Vitis vinifera transcription factor MYB86 (LOC100240910), mRNA	Q8LPH6	261	1e-80	Transcription factor MYB86	ECU11g1690	112	1e-27	COG5147	pfam00249	Myb_DNA-binding	Myb-like DNA-binding domain. This family contains the DNA binding domains from Myb proteins, as well as the SANT domain family.	GO:0006355|regulation of transcription, DNA-templated;GO:0006351|transcription, DNA-templated;	GO:0005634|nucleus;	GO:0003677|DNA binding;	K09422	MYBP; myb proto-oncogene protein, plant
gene:VIT_00s0187g00050	-1.59144	1.71828e-05	0.000586518	down	yes	gene:VIT_00s0187g00050	protein_coding	chrUn:9016796-9017259:-	gi|147854423|emb|CAN82796.1|	523	6e-66	hypothetical protein VITISV_013493 [Vitis vinifera]	gi|147854420|emb|AM444253.2|	462	0	Vitis vinifera contig VV78X155412.8, whole genome shotgun sequence	.	.	.	.	.	.	.	.	pfam11292	DUF3093	Protein of unknown function (DUF3093). This family of proteins with unknown function appears to be restricted to Actinobacteria. Some members are annotated as alanine rich membrane proteins however this cannot be confirmed.	.	.	.	.	.
gene:VIT_15s0107g00270	-1.20391	1.71622e-05	0.000586518	down	yes	gene:VIT_15s0107g00270	protein_coding	chr15:8451685-8458132:+	gi|225463832|ref|XP_002264618.1|	3042	0	PREDICTED: mechanosensitive ion channel protein 10 [Vitis vinifera]	gi|731420191|ref|XM_002264582.2|	2414	0	PREDICTED: Vitis vinifera mechanosensitive ion channel protein 10 (LOC100260421), mRNA	Q9LYG9	546	0	Mechanosensitive ion channel protein 10	SPAC2C4.17c	99.8	1e-20	COG0668	pfam00924	MS_channel	Mechanosensitive ion channel. Two members of this protein family from M. jannaschii have been functionally characterized. Both proteins form mechanosensitive (MS) ion channels upon reconstitution into liposomes and functional examination by the patch-clamp technique. Therefore this family are likely to also be MS channel proteins.	GO:0006820|anion transport;GO:0050982|detection of mechanical stimulus;GO:0010150|leaf senescence;GO:0097468|programmed cell death in response to reactive oxygen species;	GO:0016021|integral component of membrane;GO:0005886|plasma membrane;	GO:0008381|mechanically-gated ion channel activity;	.	.
gene:VIT_00s0945g00010	-1.316	1.73204e-05	0.000589022	down	yes	gene:VIT_00s0945g00010	protein_coding	chrUn:37012262-37014113:+	gi|296084756|emb|CBI25900.3|	974	6e-131	unnamed protein product [Vitis vinifera]	gi|731438588|ref|XM_003635454.2|	767	0	PREDICTED: Vitis vinifera uncharacterized LOC100855363 (LOC100855363), mRNA	.	.	.	.	.	.	.	.	pfam04784	DUF547	Protein of unknown function, DUF547. Family of uncharacterized proteins from C. elegans and A. thaliana.	.	.	.	.	.
gene:VIT_02s0025g03590	-1.36208	1.77265e-05	0.000599497	down	yes	GPX8	protein_coding	chr2:3137900-3140766:-	gi|225426405|ref|XP_002272936.1|	889	8e-118	PREDICTED: probable glutathione peroxidase 8 isoform X1 [Vitis vinifera]	gi|731379277|ref|XM_002272900.3|	952	0	PREDICTED: Vitis vinifera probable glutathione peroxidase 8 (LOC100254672), transcript variant X1, mRNA	Q8LBU2	275	7e-91	Probable glutathione peroxidase 8	CAC1570	168	6e-50	COG0386	pfam00255	GSHPx	Glutathione peroxidase.	GO:0006979|response to oxidative stress;	GO:0005829|cytosol;GO:0005634|nucleus;	GO:0004602|glutathione peroxidase activity;GO:0004601|peroxidase activity;	K00432	E1.11.1.9; glutathione peroxidase [EC:1.11.1.9]
gene:VIT_18s0001g10160	-1.39743	1.80832e-05	0.00060822	down	yes	WOX4	protein_coding	chr18:8514173-8515534:+	gi|225458680|ref|XP_002284927.1|	1046	2e-141	PREDICTED: WUSCHEL-related homeobox 4 [Vitis vinifera]	gi|731429149|ref|XM_002284891.2|	840	0	PREDICTED: Vitis vinifera WUSCHEL-related homeobox 4-like (LOC100250666), mRNA	Q6X7J9	226	4e-71	WUSCHEL-related homeobox 4	.	.	.	.	pfam00046	Homeobox	Homeobox domain.	GO:0051301|cell division;GO:0010067|procambium histogenesis;GO:0006355|regulation of transcription, DNA-templated;GO:0007165|signal transduction;GO:0006351|transcription, DNA-templated;GO:0001944|vasculature development;	GO:0005634|nucleus;	GO:0003677|DNA binding;	.	.
gene:VIT_04s0008g01530	-1.46408	1.82905e-05	0.000612915	down	yes	gene:VIT_04s0008g01530	protein_coding	chr4:1226754-1229921:-	gi|296081683|emb|CBI20688.3|	1014	3e-132	unnamed protein product [Vitis vinifera]	gi|731386230|ref|XM_010650493.1|	482	0	PREDICTED: Vitis vinifera 17.9 kDa class II heat shock protein-like (LOC100256023), mRNA	P05477	192	5e-57	17.9 kDa class II heat shock protein	XF2234	65.5	1e-11	COG0071	pfam00011	HSP20	Hsp20/alpha crystallin family.	.	GO:0005737|cytoplasm;	.	K13993	HSP20; HSP20 family protein
gene:VIT_04s0008g01110	-3.04587	1.86852e-05	0.000622725	down	yes	ATHSFA2	protein_coding	chr4:921552-923881:-	gi|225429510|ref|XP_002278709.1|	2029	0	PREDICTED: heat shock factor protein HSF30 isoform X2 [Vitis vinifera]	gi|731384979|ref|XM_002278673.2|	1415	0	PREDICTED: Vitis vinifera heat shock factor protein HSF30 (LOC100245740), transcript variant X2, mRNA	P41152	403	5e-136	Heat shock factor protein HSF30	SPAC8C9.14_1	93.2	5e-20	COG5169	pfam00447	HSF_DNA-bind	HSF-type DNA-binding.	GO:0006351|transcription, DNA-templated;	GO:0005634|nucleus;	GO:0043565|sequence-specific DNA binding;GO:0003700|transcription factor activity, sequence-specific DNA binding;	.	.
gene:VIT_08s0007g05180	-1.84782	1.87563e-05	0.000623963	down	yes	gene:VIT_08s0007g05180	protein_coding	chr8:19107374-19108079:+	gi|359482243|ref|XP_003632740.1|	655	6e-84	PREDICTED: sigma factor binding protein 2, chloroplastic [Vitis vinifera]	gi|731400503|ref|XM_003632692.2|	706	0	PREDICTED: Vitis vinifera sigma factor binding protein 2, chloroplastic (LOC100243497), mRNA	.	.	.	.	.	.	.	.	pfam05678	VQ	VQ motif. This short motif is found in a variety of plant proteins. These proteins vary greatly in length and are mostly composed of low complexity regions. They all conserve a short motif FXhVQChTG, where X is any amino acid and h is a hydrophobic amino acid. The function of this motif is uncertain, however one protein in this family has been found to bind the SigA sigma factor. It would seem pl…	.	.	.	.	.
gene:VIT_07s0104g00790	-1.25028	2.03187e-05	0.000668657	down	yes	gene:VIT_07s0104g00790	protein_coding	chr7:1951237-1954526:+	gi|359479852|ref|XP_002271044.2|	2641	0	PREDICTED: uncharacterized protein LOC100247717 [Vitis vinifera]	gi|731395215|ref|XM_002271008.3|	1916	0	PREDICTED: Vitis vinifera uncharacterized LOC100247717 (LOC100247717), mRNA	.	.	.	.	.	.	.	.	pfam03372	Exo_endo_phos	Endonuclease/Exonuclease/phosphatase family. This large family of proteins includes magnesium dependent endonucleases and a large number of phosphatases involved in intracellular signalling. This family includes: AP endonuclease proteins EC:4.2.99.18, DNase I proteins EC:3.1.21.1, Synaptojanin an inositol-1,4,5-trisphosphate phosphatase EC:3.1.3.56, Sphingomyelinase EC:3.1.4.12 and Nocturnin.	.	.	.	.	.
gene:VIT_05s0049g00310	-1.41247	2.18092e-05	0.000708797	down	yes	gene:VIT_05s0049g00310	protein_coding	chr5:7367996-7370041:-	gi|731389634|ref|XP_002284638.2|	1955	0	PREDICTED: LOW QUALITY PROTEIN: 1-aminocyclopropane-1-carboxylate oxidase homolog 1 [Vitis vinifera]	gi|731389633|ref|XM_002284602.3|	1298	0	PREDICTED: Vitis vinifera 1-aminocyclopropane-1-carboxylate oxidase homolog 1 (LOC100257928), mRNA	Q84MB3	465	8e-160	1-aminocyclopropane-1-carboxylate oxidase homolog 1	PA4191	118	1e-28	COG3491	pfam03171	2OG-FeII_Oxy	2OG-Fe(II) oxygenase superfamily. This family contains members of the 2-oxoglutarate (2OG) and Fe(II)-dependent oxygenase superfamily. This family includes the C-terminal of prolyl 4-hydroxylase alpha subunit. The holoenzyme has the activity EC:1.14.11.2 catalyzing the reaction: Procollagen L-proline + 2-oxoglutarate + O2 <=> procollagen trans- 4-hydroxy-L-proline + succinate + CO2. The full enzy…	.	.	GO:0046872|metal ion binding;GO:0016491|oxidoreductase activity;	.	.
gene:VIT_11s0016g00300	-1.06452	2.18519e-05	0.00070893	down	yes	gene:VIT_11s0016g00300	protein_coding	chr11:312430-318137:+	gi|731406180|ref|XP_010656075.1|	2667	0	PREDICTED: probable pectinesterase/pectinesterase inhibitor 12 [Vitis vinifera]	gi|731406179|ref|XM_010657773.1|	1918	0	PREDICTED: Vitis vinifera probable pectinesterase/pectinesterase inhibitor 12 (LOC104880620), mRNA	O48711	712	0	Probable pectinesterase/pectinesterase inhibitor 12	CAC3373	140	6e-36	COG4677	pfam01095	Pectinesterase	Pectinesterase.	GO:0042545|cell wall modification;GO:0045490|pectin catabolic process;GO:0009617|response to bacterium;	GO:0071944|cell periphery;GO:0005618|cell wall;GO:0005576|extracellular region;	GO:0045330|aspartyl esterase activity;GO:0030599|pectinesterase activity;GO:0046910|pectinesterase inhibitor activity;	.	.
gene:VIT_08s0058g00470	1.1627	2.27925e-05	0.000731286	up	yes	gene:VIT_08s0058g00470	protein_coding	chr8:9468378-9469243:+	gi|225439530|ref|XP_002264158.1|	1050	1e-141	PREDICTED: abscisic acid receptor PYL4 [Vitis vinifera]	gi|731398826|ref|XM_002264122.3|	866	0	PREDICTED: Vitis vinifera abscisic acid receptor PYL4 (LOC100267073), mRNA	O80920	261	2e-85	Abscisic acid receptor PYL4	.	.	.	.	pfam10604	Polyketide_cyc2	Polyketide cyclase / dehydrase and lipid transport. This family contains polyketide cylcases/dehydrases which are enzymes involved in polyketide synthesis. It also includes other proteins of the START superfamily.	GO:0009738|abscisic acid-activated signaling pathway;GO:0080163|regulation of protein serine/threonine phosphatase activity;	GO:0005737|cytoplasm;GO:0005634|nucleus;GO:0005886|plasma membrane;	GO:0010427|abscisic acid binding;GO:0042803|protein homodimerization activity;GO:0004864|protein phosphatase inhibitor activity;GO:0004872|receptor activity;	K14496	PYL; abscisic acid receptor PYR/PYL family
gene:VIT_00s0541g00020	-2.84929	2.32595e-05	0.00074406	down	yes	gene:VIT_00s0541g00020	protein_coding	chrUn:31593865-31594595:-	gi|147825147|emb|CAN62264.1|	1021	5e-137	hypothetical protein VITISV_018458 [Vitis vinifera]	gi|731440554|ref|XM_010648884.1|	731	0	PREDICTED: Vitis vinifera basic leucine zipper 1-like (LOC104878442), mRNA	C0Z2L5	72.8	2e-14	bZIP transcription factor 44	.	.	.	.	pfam00170	bZIP_1	bZIP transcription factor. The Pfam entry includes the basic region and the leucine zipper region.	GO:0009845|seed germination;GO:0006351|transcription, DNA-templated;	GO:0005634|nucleus;	GO:0046982|protein heterodimerization activity;GO:0043565|sequence-specific DNA binding;GO:0003700|transcription factor activity, sequence-specific DNA binding;GO:0044212|transcription regulatory region DNA binding;	.	.
gene:VIT_10s0042g01150	-1.32497	2.44343e-05	0.000776223	down	yes	gene:VIT_10s0042g01150	protein_coding	chr10:15100682-15105025:+	gi|359484078|ref|XP_003633060.1|	4621	0	PREDICTED: protein argonaute 2-like [Vitis vinifera]	gi|731405818|ref|XM_003633012.2|	3137	0	PREDICTED: Vitis vinifera protein argonaute 2-like (LOC100249360), mRNA	Q9SHF3	847	0	Protein argonaute 2	.	.	.	.	pfam02171	Piwi	Piwi domain. This domain is found in the protein Piwi and its relatives. The function of this domain is the dsRNA guided hydrolysis of ssRNA. Determination of the crystal structure of Argonaute reveals that PIWI is an RNase H domain, and identifies Argonaute as Slicer, the enzyme that cleaves mRNA in the RNAi RISC complex. In addition, Mg+2 dependence and production of 3'-OH and 5' phosphate prod…	GO:0042742|defense response to bacterium;GO:0051607|defense response to virus;GO:0031047|gene silencing by RNA;GO:0019048|modulation by virus of host morphology or physiology;GO:0006355|regulation of transcription, DNA-templated;GO:0006417|regulation of translation;GO:0006351|transcription, DNA-templated;	GO:0030529|ribonucleoprotein complex;	GO:0035197|siRNA binding;	K11593	ELF2C, AGO; eukaryotic translation initiation factor 2C
gene:VIT_14s0006g02950	1.50191	2.47382e-05	0.000783163	up	yes	gene:VIT_14s0006g02950	protein_coding	chr14:21211129-21212319:+	gi|225452030|ref|XP_002283795.1|	1411	0	PREDICTED: LOB domain-containing protein 41 [Vitis vinifera]	gi|731417790|ref|XM_002283759.3|	1064	0	PREDICTED: Vitis vinifera LOB domain-containing protein 41-like (LOC100261743), mRNA	Q9M886	279	1e-90	LOB domain-containing protein 41	.	.	.	.	pfam03195	DUF260	Protein of unknown function DUF260.	GO:0006355|regulation of transcription, DNA-templated;	.	.	.	.
gene:VIT_05s0020g01310	-1.98897	2.50296e-05	0.000789659	down	yes	gene:VIT_05s0020g01310	protein_coding	chr5:3023224-3024732:+	gi|225432270|ref|XP_002272119.1|	1972	0	PREDICTED: protein SRG1 [Vitis vinifera]	gi|731388746|ref|XM_002272083.3|	1277	0	PREDICTED: Vitis vinifera protein SRG1 (LOC100263198), mRNA	Q39224	297	2e-95	Protein SRG1	PA0147	130	2e-33	COG3491	pfam14226	DIOX_N	non-haem dioxygenase in morphine synthesis N-terminal. This is the highly conserved N-terminal region of proteins with 2-oxoglutarate/Fe(II)-dependent dioxygenase activity.	GO:0010150|leaf senescence;	.	GO:0051213|dioxygenase activity;GO:0046872|metal ion binding;GO:0016682|oxidoreductase activity, acting on diphenols and related substances as donors, oxygen as acceptor;	.	.
gene:VIT_08s0058g01460	1.70824	2.53982e-05	0.000797634	up	yes	gene:VIT_08s0058g01460	protein_coding	chr8:10909426-10911527:-	gi|359481226|ref|XP_002273230.2|	2225	0	PREDICTED: mannan endo-1,4-beta-mannosidase 6-like [Vitis vinifera]	gi|731398639|ref|XM_002273194.3|	1243	0	PREDICTED: Vitis vinifera mannan endo-1,4-beta-mannosidase 6-like (LOC100248160), mRNA	Q9LZV3	649	0	Mannan endo-1,4-beta-mannosidase 6	TM1227	180	4e-49	COG3934	pfam00150	Cellulase	Cellulase (glycosyl hydrolase family 5).	GO:0046355|mannan catabolic process;GO:0009845|seed germination;	GO:0005576|extracellular region;	GO:0016985|mannan endo-1,4-beta-mannosidase activity;	K19355	MAN; mannan endo-1,4-beta-mannosidase [EC:3.2.1.78]
gene:VIT_00s0983g00010	-1.14197	2.78881e-05	0.000860586	down	yes	gene:VIT_00s0983g00010	protein_coding	chrUn:37329955-37333609:+	gi|359497420|ref|XP_002263605.2|	1733	0	PREDICTED: uncharacterized protein LOC100242910 [Vitis vinifera]	gi|731439579|ref|XM_002263569.3|	1288	0	PREDICTED: Vitis vinifera uncharacterized LOC100242910 (LOC100242910), mRNA	Q7SY73	81.6	1e-15	Monoacylglycerol lipase abhd6-B	.	.	.	.	pfam12697	Abhydrolase_6	Alpha/beta hydrolase family. This family contains alpha/beta hydrolase enzymes of diverse specificity.	GO:0046464|acylglycerol catabolic process;	GO:0016021|integral component of membrane;GO:0005739|mitochondrion;	GO:0047372|acylglycerol lipase activity;	K13700	ABHD6; abhydrolase domain-containing protein 6 [EC:3.1.1.23]
gene:VIT_19s0014g03730	1.24959	2.79593e-05	0.000861336	up	yes	gene:VIT_19s0014g03730	protein_coding	chr19:3845670-3846142:-	gi|566154182|ref|XP_006370346.1|	201	9e-18	hypothetical protein POPTR_0001s41860g [Populus trichocarpa]	gi|123706711|emb|AM480977.1|	467	0	Vitis vinifera, whole genome shotgun sequence, contig VV78X213401.7, clone ENTAV 115	.	.	.	.	.	.	.	.	pfam12609	DUF3774	Wound-induced protein. This family of proteins is found in eukaryotes. Proteins in this family are typically between 81 and 97 amino acids in length. The proteins in the family are often annotated as wound-induced proteins however there is little accompanying literature to confirm this.	.	.	.	.	.
gene:VIT_00s2512g00010	-1.24063	2.83115e-05	0.000869262	down	yes	gene:VIT_00s2512g00010	protein_coding	chrUn:42216592-42218614:-	gi|731418966|ref|XP_010660860.1|	1703	0	PREDICTED: golgin subfamily B member 1 isoform X1 [Vitis vinifera]	gi|731418970|ref|XM_010662560.1|	1448	0	PREDICTED: Vitis vinifera golgin subfamily B member 1 (LOC100264483), transcript variant X4, mRNA	.	.	.	.	.	.	.	.	pfam04188	Mannosyl_trans2	Mannosyltransferase (PIG-V)). This is a family of eukaryotic ER membrane proteins that are involved in the synthesis of glycosylphosphatidylinositol (GPI), a glycolipid that anchors many proteins to the eukaryotic cell surface. Proteins in this family are involved in transferring the second mannose in the biosynthetic pathway of GPI.	.	.	.	.	.
gene:VIT_00s2341g00010	-1.86845	2.85255e-05	0.000874369	down	yes	gene:VIT_00s2341g00010	protein_coding	chrUn:41713273-41714884:-	gi|297736695|emb|CBI25731.3|	204	1e-25	unnamed protein product [Vitis vinifera]	gi|731438233|ref|XM_003634988.2|	241	2e-122	PREDICTED: Vitis vinifera heat shock cognate protein 80 (LOC100246843), mRNA	Q69QQ6	78.2	2e-25	Heat shock protein 81-2	SPAC926.04c	68.2	2e-16	COG0326	pfam07613	DUF1576	Protein of unknown function (DUF1576). This small family is found in several undescribed proteins. The alignment is distinguished by the frequent occurrence of conserved glycine and aromatic residues.	GO:0006457|protein folding;GO:0006950|response to stress;	GO:0005737|cytoplasm;	GO:0005524|ATP binding;	K04079	htpG, HSP90A; molecular chaperone HtpG
gene:VIT_09s0018g00780	1.076	2.88227e-05	0.000882003	up	yes	gene:VIT_09s0018g00780	protein_coding	chr9:17316714-17327614:-	gi|298204709|emb|CBI25207.3|	4891	0	unnamed protein product [Vitis vinifera]	gi|731403567|ref|XM_010656810.1|	2761	0	PREDICTED: Vitis vinifera LRR receptor-like serine/threonine-protein kinase GSO2 (LOC100263973), mRNA	Q9FIZ3	270	1e-73	LRR receptor-like serine/threonine-protein kinase GSO2	MA2301_1	73.6	3e-13	COG4886	pfam13855	LRR_8	Leucine rich repeat.	GO:0009793|embryo development ending in seed dormancy;GO:0009553|embryo sac development;GO:0090558|plant epidermis development;	GO:0016021|integral component of membrane;	GO:0005524|ATP binding;GO:0004674|protein serine/threonine kinase activity;	.	.
gene:VIT_01s0244g00170	-1.18987	3.141e-05	0.000954972	down	yes	CCL	protein_coding	chr1:21739859-21740641:-	gi|225425246|ref|XP_002269300.1|	716	6e-94	PREDICTED: light-regulated protein [Vitis vinifera]	gi|731376905|ref|XM_002269264.2|	597	0	PREDICTED: Vitis vinifera light-regulated protein (LOC100245467), mRNA	Q03200	100	3e-25	Light-regulated protein	.	.	.	.	pfam07207	Lir1	Light regulated protein Lir1. This family consists of several plant specific light regulated Lir1 proteins. Lir1 mRNA accumulates in the light, reaching maximum and minimum steady-state levels at the end of the light and dark period, respectively. Plants germinated in the dark have very low levels of lir1 mRNA, whereas plants germinated in continuous light express lir1 at an intermediate but cons…	.	GO:0009507|chloroplast;	.	.	.
gene:VIT_04s0044g01300	-1.23261	3.14156e-05	0.000954972	down	yes	gene:VIT_04s0044g01300	protein_coding	chr4:22821081-22829069:+	gi|225431465|ref|XP_002274308.1|	2977	0	PREDICTED: 5' exonuclease Apollo [Vitis vinifera]	gi|731387770|ref|XM_002274272.3|	1851	0	PREDICTED: Vitis vinifera 5' exonuclease Apollo (LOC100254013), mRNA	Q5QJC3	114	1e-25	5' exonuclease Apollo	SPAC22A12.01c	73.2	8e-13	COG1236	pfam07522	DRMBL	DNA repair metallo-beta-lactamase. The metallo-beta-lactamase fold contains five sequence motifs. The first four motifs are found in pfam00753 and are common to all metallo-beta-lactamases. The fifth motif appears to be specific to function. This entry represents the fifth motif from metallo-beta-lactamases involved in DNA repair.	GO:0000075|cell cycle checkpoint;GO:0006303|double-strand break repair via nonhomologous end joining;GO:0036297|interstrand cross-link repair;GO:0031848|protection from non-homologous end joining at telomere;GO:0000723|telomere maintenance;GO:0031860|telomeric 3' overhang formation;GO:0031627|telomeric loop formation;	GO:0005813|centrosome;GO:0000781|chromosome, telomeric region;GO:0000784|nuclear chromosome, telomeric region;	GO:0035312|5'-3' exodeoxyribonuclease activity;GO:0008409|5'-3' exonuclease activity;GO:0003684|damaged DNA binding;	K15341	DCLRE1B, SNM1B; DNA cross-link repair 1B protein [EC:3.1.-.-]
gene:VIT_19s0014g03090	1.56363	3.13803e-05	0.000954972	up	yes	gene:VIT_19s0014g03090	protein_coding	chr19:3265347-3267246:-	gi|225461389|ref|XP_002284800.1|	1799	0	PREDICTED: CBS domain-containing protein CBSX5 [Vitis vinifera]	gi|731432268|ref|XM_002284764.2|	1563	0	PREDICTED: Vitis vinifera CBS domain-containing protein CBSX5 (LOC100267418), mRNA	Q84WQ5	335	1e-107	CBS domain-containing protein CBSX5	.	.	.	.	pfam15455	Pro-rich_19	Proline-rich 19. This family includes proline-rich protein 19.	GO:0009649|entrainment of circadian clock;GO:0018298|protein-chromophore linkage;GO:0009411|response to UV;GO:0010224|response to UV-B;	GO:0000785|chromatin;GO:0005829|cytosol;GO:0005634|nucleus;	GO:0003682|chromatin binding;GO:0005085|guanyl-nucleotide exchange factor activity;GO:0009881|photoreceptor activity;GO:0042803|protein homodimerization activity;	.	.
gene:VIT_05s0062g00480	1.80602	3.2572e-05	0.000983599	up	yes	gene:VIT_05s0062g00480	protein_coding	chr5:18634388-18636040:-	gi|225463293|ref|XP_002266082.1|	1403	0	PREDICTED: brassinosteroid-regulated protein BRU1 [Vitis vinifera]	gi|731390517|ref|XM_002266046.3|	1064	0	PREDICTED: Vitis vinifera brassinosteroid-regulated protein BRU1 (LOC100232905), mRNA	P35694	453	1e-158	Xyloglucan endotransglucosylase/hydrolase 2	YLR213c	75.1	4e-14	COG2273	pfam00722	Glyco_hydro_16	Glycosyl hydrolases family 16.	GO:0042546|cell wall biogenesis;GO:0010411|xyloglucan metabolic process;	GO:0048046|apoplast;GO:0005618|cell wall;	GO:0004553|hydrolase activity, hydrolyzing O-glycosyl compounds;GO:0016762|xyloglucan:xyloglucosyl transferase activity;	K08235	E2.4.1.207; xyloglucan:xyloglucosyl transferase [EC:2.4.1.207]
gene:VIT_03s0091g00750	2.20129	3.32852e-05	0.00100184	up	yes	gene:VIT_03s0091g00750	protein_coding	chr3:7219508-7223633:+	gi|296083056|emb|CBI22460.3|	4614	0	unnamed protein product [Vitis vinifera]	gi|731383871|ref|XM_002264078.2|	1931	0	PREDICTED: Vitis vinifera probable beta-D-xylosidase 5 (LOC100249727), mRNA	Q9LJN4	1033	0	Probable beta-D-xylosidase 5	XF0845	298	2e-85	COG1472	pfam00933	Glyco_hydro_3	Glycosyl hydrolase family 3 N terminal domain.	GO:0005975|carbohydrate metabolic process;	GO:0005618|cell wall;GO:0005578|proteinaceous extracellular matrix;	GO:0004553|hydrolase activity, hydrolyzing O-glycosyl compounds;	K15920	XYL4; beta-D-xylosidase 4 [EC:3.2.1.37]
gene:VIT_03s0091g00230	-1.29212	3.46223e-05	0.00103528	down	yes	gene:VIT_03s0091g00230	protein_coding	chr3:6512832-6514492:+	gi|225429303|ref|XP_002270096.1|	2830	0	PREDICTED: uncharacterized protein LOC100243866 [Vitis vinifera]	gi|731383975|ref|XM_002270060.3|	1661	0	PREDICTED: Vitis vinifera uncharacterized LOC100243866 (LOC100243866), mRNA	.	.	.	.	.	.	.	.	pfam01269	Fibrillarin	Fibrillarin.	.	.	.	.	.
gene:VIT_06s0061g01480	-1.31937	3.53508e-05	0.00105534	down	yes	gene:VIT_06s0061g01480	protein_coding	chr6:19347365-19360240:-	gi|297734833|emb|CBI17067.3|	7283	0	unnamed protein product [Vitis vinifera]	gi|731394096|ref|XM_002267155.3|	4375	0	PREDICTED: Vitis vinifera pleiotropic drug resistance protein 2-like (LOC100248292), mRNA	Q2PCF1	2272	0	Pleiotropic drug resistance protein 2	.	.	.	.	pfam01061	ABC2_membrane	ABC-2 type transporter.	GO:0006810|transport;	GO:0016021|integral component of membrane;	GO:0005524|ATP binding;GO:0016887|ATPase activity;	.	.
gene:VIT_02s0033g00390	1.92699	3.5433e-05	0.00105608	up	yes	gene:VIT_02s0033g00390	protein_coding	chr2:14179728-14180733:-	gi|47232544|dbj|BAD18978.1|	1343	0	myb-relared transcription factor VvMYBA2 [Vitis vinifera]	gi|47232543|dbj|AB097924.1|	799	0	Vitis vinifera VvmybA2 mRNA for myb-relared transcription factor VvMYBA2, complete cds	Q9FNV9	191	9e-58	Transcription factor MYB113	ECU11g1690	88.6	3e-20	COG5147	pfam00249	Myb_DNA-binding	Myb-like DNA-binding domain. This family contains the DNA binding domains from Myb proteins, as well as the SANT domain family.	GO:0007275|multicellular organismal development;GO:0031540|regulation of anthocyanin biosynthetic process;GO:0006355|regulation of transcription, DNA-templated;GO:0009753|response to jasmonic acid;GO:0006351|transcription, DNA-templated;	GO:0005634|nucleus;	GO:0003677|DNA binding;GO:0003700|transcription factor activity, sequence-specific DNA binding;	K09422	MYBP; myb proto-oncogene protein, plant
gene:VIT_07s0141g00090	-1.21671	3.64447e-05	0.00108147	down	yes	gene:VIT_07s0141g00090	protein_coding	chr7:53787-55529:+	gi|225437195|ref|XP_002280864.1|	2504	0	PREDICTED: 3-ketoacyl-CoA synthase 17-like [Vitis vinifera]	gi|731394694|ref|XM_002280828.2|	1547	0	PREDICTED: Vitis vinifera 3-ketoacyl-CoA synthase 17-like (LOC100263120), mRNA	Q5XEP9	565	0	3-ketoacyl-CoA synthase 2	DRA0326	92	5e-19	COG3424	pfam08392	FAE1_CUT1_RppA	FAE1/Type III polyketide synthase-like protein. The members of this family are described as 3-ketoacyl-CoA synthases, type III polyketide synthases, fatty acid elongases and fatty acid condensing enzymes, and are found in both prokaryotic and eukaryotic (mainly plant) species. The region featured in this family contains the active site residues, as well as motifs involved in substrate binding.	GO:0006633|fatty acid biosynthetic process;GO:0006970|response to osmotic stress;GO:0009611|response to wounding;GO:0010345|suberin biosynthetic process;	GO:0016021|integral component of membrane;	GO:0009922|fatty acid elongase activity;	K15397	KCS; 3-ketoacyl-CoA synthase [EC:2.3.1.199]
gene:VIT_03s0017g02260	1.03994	3.74682e-05	0.00110594	up	yes	gene:VIT_03s0017g02260	protein_coding	chr3:19020405-19021602:+	gi|359475712|ref|XP_003631735.1|	457	1e-51	PREDICTED: 36.4 kDa proline-rich protein [Vitis vinifera]	gi|731384664|ref|XM_003631687.2|	567	0	PREDICTED: Vitis vinifera 36.4 kDa proline-rich protein (LOC100233114), mRNA	Q00451	113	2e-27	36.4 kDa proline-rich protein	.	.	.	.	pfam14547	Hydrophob_seed	Hydrophobic seed protein. This domain has a four-helix bundle structure. It contains four disulfide bonds, of which three function to keep the C- and N-terminal parts of the molecule in place.	GO:0052543|callose deposition in cell wall;GO:0009408|response to heat;	GO:0031225|anchored component of membrane;GO:0046658|anchored component of plasma membrane;GO:0009505|plant-type cell wall;GO:0009506|plasmodesma;	GO:0001872|(1->3)-beta-D-glucan binding;GO:0004553|hydrolase activity, hydrolyzing O-glycosyl compounds;GO:0030247|polysaccharide binding;	.	.
gene:VIT_15s0046g01340	-1.42998	3.868e-05	0.00113441	down	yes	gene:VIT_15s0046g01340	protein_coding	chr15:18355082-18355648:+	gi|225454454|ref|XP_002280531.1|	433	4e-52	PREDICTED: uncharacterized protein LOC100261908 [Vitis vinifera]	gi|731421816|ref|XM_002280495.3|	567	0	PREDICTED: Vitis vinifera uncharacterized LOC100261908 (LOC100261908), mRNA	.	.	.	.	.	.	.	.	pfam07897	DUF1675	Protein of unknown function (DUF1675). The members of this family are sequences derived from hypothetical plant proteins of unknown function. One member of this family is annotated as a putative RNA-binding protein, but no evidence was found to support this.	.	.	.	.	.
gene:VIT_18s0001g00990	1.24084	3.89182e-05	0.00113957	up	yes	CPK29	protein_coding	chr18:1691089-1697199:-	gi|359492036|ref|XP_002284750.2|	2521	0	PREDICTED: calcium-dependent protein kinase 29 [Vitis vinifera]	gi|731427862|ref|XM_002284714.3|	1735	0	PREDICTED: Vitis vinifera calcium-dependent protein kinase 29 (LOC100260943), mRNA	Q8RWL2	737	0	Calcium-dependent protein kinase 29	.	.	.	.	pfam00069	Pkinase	Protein kinase domain.	GO:0009738|abscisic acid-activated signaling pathway;GO:0035556|intracellular signal transduction;GO:0018105|peptidyl-serine phosphorylation;GO:0046777|protein autophosphorylation;	GO:0005622|intracellular;GO:0016020|membrane;	GO:0005524|ATP binding;GO:0005509|calcium ion binding;GO:0009931|calcium-dependent protein serine/threonine kinase activity;GO:0005516|calmodulin binding;GO:0004683|calmodulin-dependent protein kinase activity;	K13412	CPK; calcium-dependent protein kinase [EC:2.7.11.1]
gene:VIT_02s0025g02540	1.03144	4.20531e-05	0.00122407	up	yes	gene:VIT_02s0025g02540	protein_coding	chr2:2205550-2206032:+	gi|731378844|ref|XP_002280209.2|	834	7e-112	PREDICTED: uncharacterized protein LOC100242761 [Vitis vinifera]	gi|731378843|ref|XM_002280173.3|	483	0	PREDICTED: Vitis vinifera uncharacterized LOC100242761 (LOC100242761), mRNA	.	.	.	.	.	.	.	.	pfam04398	DUF538	Protein of unknown function, DUF538. This family consists of several plant proteins of unknown function.	.	.	.	.	.
gene:VIT_08s0007g00810	-4.46603	4.2085e-05	0.00122407	down	yes	gene:VIT_08s0007g00810	protein_coding	chr8:14993216-14995258:-	gi|731401352|ref|XP_010654251.1|	3431	0	PREDICTED: L-type lectin-domain containing receptor kinase IV.1 [Vitis vinifera]	gi|731401351|ref|XM_010655949.1|	2043	0	PREDICTED: Vitis vinifera L-type lectin-domain containing receptor kinase IV.1 (LOC100854743), mRNA	Q9M345	834	0	L-type lectin-domain containing receptor kinase IV.2	YAR019c	114	2e-25	COG0515	pfam00139	Lectin_legB	Legume lectin domain.	GO:0042742|defense response to bacterium;GO:0009555|pollen development;	GO:0016021|integral component of membrane;GO:0005886|plasma membrane;	GO:0005524|ATP binding;GO:0030246|carbohydrate binding;GO:0004674|protein serine/threonine kinase activity;	.	.
gene:VIT_19s0093g00110	-2.45465	4.21448e-05	0.00122407	down	yes	gene:VIT_19s0093g00110	protein_coding	chr19:16531739-16532699:+	gi|359494423|ref|XP_003634776.1|	1074	1e-146	PREDICTED: probable glutathione S-transferase parC [Vitis vinifera]	gi|731433843|ref|XM_003634728.2|	674	0	PREDICTED: Vitis vinifera probable glutathione S-transferase parC (LOC100250733), mRNA	P49332	310	3e-105	Probable glutathione S-transferase parC	.	.	.	.	pfam13417	GST_N_3	Glutathione S-transferase, N-terminal domain.	GO:0009734|auxin-activated signaling pathway;	.	GO:0004364|glutathione transferase activity;	.	.
gene:VIT_07s0129g01090	-1.53466	4.2335e-05	0.00122591	down	yes	ATARFB1A	protein_coding	chr7:16244306-16246088:+	gi|296087398|emb|CBI33772.3|	809	1e-105	unnamed protein product [Vitis vinifera]	gi|731397131|ref|XM_010654469.1|	466	0	PREDICTED: Vitis vinifera ADP-ribosylation factor 1 (LOC100249066), transcript variant X2, mRNA	Q06396	281	1e-93	ADP-ribosylation factor 1	.	.	.	.	pfam00025	Arf	ADP-ribosylation factor family. Pfam combines a number of different Prosite families together	GO:0015031|protein transport;GO:0007264|small GTPase mediated signal transduction;GO:0016192|vesicle-mediated transport;	GO:0005794|Golgi apparatus;	GO:0005525|GTP binding;	K07937	ARF1; ADP-ribosylation factor 1
gene:VIT_17s0000g05270	1.36606	4.25204e-05	0.00122934	up	yes	gene:VIT_17s0000g05270	protein_coding	chr17:5761030-5764757:+	gi|297734065|emb|CBI15312.3|	2380	0	unnamed protein product [Vitis vinifera]	gi|731425985|ref|XM_010665143.1|	1586	0	PREDICTED: Vitis vinifera uncharacterized LOC100265622 (LOC100265622), mRNA	.	.	.	.	.	.	.	.	pfam10092	DUF2330	Uncharacterized protein conserved in bacteria (DUF2330). Members of this family of hypothetical bacterial proteins have no known function.	.	.	.	.	.
gene:VIT_06s0061g01210	1.20735	4.39617e-05	0.00126345	up	yes	gene:VIT_06s0061g01210	protein_coding	chr6:19000897-19004203:-	gi|731394138|ref|XP_002271043.2|	2404	0	PREDICTED: GABA transporter 1 [Vitis vinifera]	gi|731394137|ref|XM_002271007.2|	1530	0	PREDICTED: Vitis vinifera GABA transporter 1 (LOC100246547), mRNA	F4HW02	619	0	GABA transporter 1	YJR001w	58.2	3e-08	COG0814	pfam01490	Aa_trans	Transmembrane amino acid transporter protein. This transmembrane region is found in many amino acid transporters including UNC-47 and MTR. UNC-47 encodes a vesicular amino butyric acid (GABA) transporter, (VGAT). UNC-47 is predicted to have 10 transmembrane domains. MTR is a N system amino acid transporter system protein involved in methyltryptophan resistance. Other members of this family includ…	GO:0003333|amino acid transmembrane transport;GO:0015812|gamma-aminobutyric acid transport;	GO:0016021|integral component of membrane;GO:0005886|plasma membrane;	GO:0015171|amino acid transmembrane transporter activity;GO:0015185|gamma-aminobutyric acid transmembrane transporter activity;	.	.
gene:VIT_13s0067g01350	-1.31496	4.39761e-05	0.00126345	down	yes	gene:VIT_13s0067g01350	protein_coding	chr13:764444-766655:+	gi|297736583|emb|CBI25454.3|	1461	0	unnamed protein product [Vitis vinifera]	gi|731412138|ref|XM_002272632.3|	986	0	PREDICTED: Vitis vinifera transcription factor bHLH51 (LOC100265720), mRNA	Q9XEF0	130	2e-33	Transcription factor bHLH51	.	.	.	.	pfam00010	HLH	Helix-loop-helix DNA-binding domain.	GO:0006355|regulation of transcription, DNA-templated;GO:0006351|transcription, DNA-templated;	GO:0005634|nucleus;	GO:0003677|DNA binding;GO:0003700|transcription factor activity, sequence-specific DNA binding;	.	.
gene:VIT_01s0137g00200	-2.19767	4.42401e-05	0.00126905	down	yes	gene:VIT_01s0137g00200	protein_coding	chr1:6688133-6689013:-	gi|225424554|ref|XP_002282020.1|	1214	3e-166	PREDICTED: uncharacterized protein LOC100261196 [Vitis vinifera]	gi|731372840|ref|XM_002281984.3|	881	0	PREDICTED: Vitis vinifera uncharacterized LOC100261196 (LOC100261196), mRNA	.	.	.	.	.	.	.	.	pfam08241	Methyltransf_11	Methyltransferase domain. Members of this family are SAM dependent methyltransferases.	.	.	.	.	.
gene:VIT_00s0225g00070	-1.82103	4.47719e-05	0.0012823	down	yes	gene:VIT_00s0225g00070	protein_coding	chrUn:14600215-14603490:-	gi|359495911|ref|XP_002272251.2|	2492	0	PREDICTED: protein TRANSPARENT TESTA 12 [Vitis vinifera]	gi|731437340|ref|XM_002272215.3|	1762	0	PREDICTED: Vitis vinifera protein TRANSPARENT TESTA 12 (LOC100251130), mRNA	Q38956	553	0	Protein DETOXIFICATION 29	SPAC11D3.06	135	9e-34	COG0534	pfam01554	MatE	MatE. The MatE domain	GO:0006855|drug transmembrane transport;	GO:0016021|integral component of membrane;GO:0005774|vacuolar membrane;GO:0005773|vacuole;	GO:0015297|antiporter activity;GO:0015238|drug transmembrane transporter activity;	K03327	TC.MATE, SLC47A, norM, mdtK, dinF; multidrug resistance protein, MATE family
gene:VIT_14s0108g01050	1.04172	4.56887e-05	0.00130651	up	yes	gene:VIT_14s0108g01050	protein_coding	chr14:29688382-29694900:+	gi|225452865|ref|XP_002278558.1|	6492	0	PREDICTED: pentatricopeptide repeat-containing protein At5g15280 [Vitis vinifera]	gi|731419623|ref|XM_002278522.2|	3819	0	PREDICTED: Vitis vinifera pentatricopeptide repeat-containing protein At5g15280 (LOC100262798), mRNA	Q9LXF4	1045	0	Pentatricopeptide repeat-containing protein At5g15280	.	.	.	.	pfam04535	DUF588	Domain of unknown function (DUF588). This family of plant proteins contains a domain that may have a catalytic activity. It has a conserved arginine and aspartate that could form an active site. These proteins are predicted to contain 3 or 4 transmembrane helices.	GO:0030154|cell differentiation;GO:0009908|flower development;GO:0006397|mRNA processing;	GO:0016607|nuclear speck;	GO:0003723|RNA binding;	.	.
gene:VIT_05s0049g00300	-1.05588	4.63718e-05	0.00131892	down	yes	gene:VIT_05s0049g00300	protein_coding	chr5:7361028-7362449:+	gi|731389631|ref|XP_010650057.1|	1895	0	PREDICTED: 1-aminocyclopropane-1-carboxylate oxidase homolog 1-like [Vitis vinifera]	gi|731389630|ref|XM_010651755.1|	1153	0	PREDICTED: Vitis vinifera 1-aminocyclopropane-1-carboxylate oxidase homolog 1-like (LOC104879284), mRNA	Q84MB3	446	3e-154	1-aminocyclopropane-1-carboxylate oxidase homolog 1	PA4191	124	5e-31	COG3491	pfam03171	2OG-FeII_Oxy	2OG-Fe(II) oxygenase superfamily. This family contains members of the 2-oxoglutarate (2OG) and Fe(II)-dependent oxygenase superfamily. This family includes the C-terminal of prolyl 4-hydroxylase alpha subunit. The holoenzyme has the activity EC:1.14.11.2 catalyzing the reaction: Procollagen L-proline + 2-oxoglutarate + O2 <=> procollagen trans- 4-hydroxy-L-proline + succinate + CO2. The full enzy…	.	.	GO:0046872|metal ion binding;GO:0016491|oxidoreductase activity;	.	.
gene:VIT_08s0007g05060	-1.13365	4.63308e-05	0.00131892	down	yes	ATPGP1	protein_coding	chr8:18985363-18992099:+	gi|225441205|ref|XP_002266505.1|	6566	0	PREDICTED: ABC transporter B family member 1 [Vitis vinifera]	gi|731400529|ref|XM_002266469.2|	4454	0	PREDICTED: Vitis vinifera ABC transporter B family member 1 (LOC100262262), mRNA	Q9ZR72	2099	0	ABC transporter B family member 1	SPCC663.03	389	9e-112	COG1132	pfam00664	ABC_membrane	ABC transporter transmembrane region. This family represents a unit of six transmembrane helices. Many members of the ABC transporter family (pfam00005) have two such regions.	GO:0043481|anthocyanin accumulation in tissues in response to UV light;GO:0010315|auxin efflux;GO:0009926|auxin polar transport;GO:0009734|auxin-activated signaling pathway;GO:0009640|photomorphogenesis;GO:0009958|positive gravitropism;GO:0008361|regulation of cell size;GO:0009733|response to auxin;GO:0009637|response to blue light;GO:0009624|response to nematode;GO:0009639|response to red or far…	GO:0016021|integral component of membrane;GO:0005886|plasma membrane;GO:0009506|plasmodesma;	GO:0005524|ATP binding;GO:0042626|ATPase activity, coupled to transmembrane movement of substances;GO:0010329|auxin efflux transmembrane transporter activity;GO:0010328|auxin influx transmembrane transporter activity;	K05658	ABCB1; ATP-binding cassette, subfamily B (MDR/TAP), member 1 [EC:3.6.3.44]
gene:VIT_17s0119g00110	-1.30714	4.74986e-05	0.00134153	down	yes	gene:VIT_17s0119g00110	protein_coding	chr17:13469776-13471509:+	gi|225462636|ref|XP_002266003.1|	1124	6e-153	PREDICTED: GEM-like protein 4 [Vitis vinifera]	gi|731427231|ref|XM_002265967.2|	884	0	PREDICTED: Vitis vinifera GEM-like protein 4 (LOC100264685), mRNA	Q9FTA0	225	5e-71	GEM-like protein 4	.	.	.	.	pfam02893	GRAM	GRAM domain. The GRAM domain is found in in glucosyltransferases, myotubularins and other putative membrane-associated proteins.	GO:0015839|cadaverine transport;GO:0010150|leaf senescence;	GO:0016021|integral component of membrane;GO:0005886|plasma membrane;	GO:0005524|ATP binding;GO:0015226|carnitine transmembrane transporter activity;	.	.
gene:VIT_05s0062g00610	1.99578	4.92939e-05	0.00138582	up	yes	gene:VIT_05s0062g00610	protein_coding	chr5:18772213-18773855:-	gi|225433616|ref|XP_002262761.1|	1408	0	PREDICTED: brassinosteroid-regulated protein BRU1 [Vitis vinifera]	gi|731390520|ref|XM_002262725.2|	1083	0	PREDICTED: Vitis vinifera brassinosteroid-regulated protein BRU1 (LOC100263523), mRNA	P35694	452	6e-158	Xyloglucan endotransglucosylase/hydrolase 2	YLR213c	74.7	6e-14	COG2273	pfam00722	Glyco_hydro_16	Glycosyl hydrolases family 16.	GO:0042546|cell wall biogenesis;GO:0010411|xyloglucan metabolic process;	GO:0048046|apoplast;GO:0005618|cell wall;	GO:0004553|hydrolase activity, hydrolyzing O-glycosyl compounds;GO:0016762|xyloglucan:xyloglucosyl transferase activity;	K08235	E2.4.1.207; xyloglucan:xyloglucosyl transferase [EC:2.4.1.207]
gene:VIT_08s0007g00920	-1.62648	4.97343e-05	0.00139607	down	yes	gene:VIT_08s0007g00920	protein_coding	chr8:15077937-15080620:+	gi|731401332|ref|XP_002271837.2|	1506	0	PREDICTED: tropinone reductase homolog [Vitis vinifera]	gi|731401331|ref|XM_002271801.2|	1064	0	PREDICTED: Vitis vinifera tropinone reductase homolog (LOC100252918), mRNA	P50165	372	7e-127	Tropinone reductase homolog	.	.	.	.	pfam00106	adh_short	short chain dehydrogenase. This family contains a wide variety of dehydrogenases.	.	.	GO:0016491|oxidoreductase activity;	.	.
gene:VIT_01s0011g00830	-1.04647	5.01785e-05	0.00140576	down	yes	gene:VIT_01s0011g00830	protein_coding	chr1:729283-731611:-	gi|297738055|emb|CBI27256.3|	384	2e-42	unnamed protein product [Vitis vinifera]	gi|731371858|ref|XM_002271875.3|	800	0	PREDICTED: Vitis vinifera uncharacterized LOC100262861 (LOC100262861), mRNA	Q9ZQ80	64.3	4e-11	Nodulin-related protein 1	.	.	.	.	pfam13303	PTS_EIIC_2	Phosphotransferase system, EIIC. The bacterial phosphoenolpyruvate: sugar phosphotransferase system (PTS) is a multi-protein system involved in the regulation of a variety of metabolic and transcriptional processes. The sugar-specific permease of the PTS consists of three domains (IIA, IIB and IIC). The IIC domain catalyses the transfer of a phosphoryl group from IIB to the sugar substrate.	GO:0009738|abscisic acid-activated signaling pathway;GO:0006952|defense response;GO:1900426|positive regulation of defense response to bacterium;GO:0009617|response to bacterium;GO:0009409|response to cold;GO:0009408|response to heat;GO:0009651|response to salt stress;	.	.	.	.
gene:VIT_01s0026g00910	-1.34075	5.04155e-05	0.00140871	down	yes	gene:VIT_01s0026g00910	protein_coding	chr1:9804365-9804769:+	gi|359473321|ref|XP_003631290.1|	378	1e-44	PREDICTED: uncharacterized protein LOC100262187 [Vitis vinifera]	gi|731374362|ref|XM_003631242.2|	405	0	PREDICTED: Vitis vinifera uncharacterized LOC100262187 (LOC100262187), mRNA	.	.	.	.	.	.	.	.	pfam11199	DUF2891	Protein of unknown function (DUF2891). This is a bacterial family of uncharacterized proteins.	.	.	.	.	.
gene:VIT_18s0072g00540	1.82037	5.18776e-05	0.00144297	up	yes	gene:VIT_18s0072g00540	protein_coding	chr18:19711564-19713231:+	gi|731430811|ref|XP_010665181.1|	2412	0	PREDICTED: neurofilament heavy polypeptide-like [Vitis vinifera]	gi|731430810|ref|XM_010666879.1|	1563	0	PREDICTED: Vitis vinifera neurofilament heavy polypeptide-like (LOC104882692), mRNA	.	.	.	.	.	.	.	.	pfam10243	MIP-T3	Microtubule-binding protein MIP-T3. This protein, which interacts with both microtubules and TRAF3 (tumor necrosis factor receptor-associated factor 3), is conserved from worms to humans. The N-terminal region is the microtubule binding domain and is well-conserved; the C-terminal 100 residues, also well-conserved, constitute the coiled-coil region which binds to TRAF3. The central region of the …	.	.	.	.	.
gene:VIT_08s0032g00590	1.17725	5.2932e-05	0.00147007	up	yes	gene:VIT_08s0032g00590	protein_coding	chr8:3917600-3921496:-	gi|731398352|ref|XP_002266746.3|	886	1e-117	PREDICTED: universal stress protein A-like protein isoform X1 [Vitis vinifera]	gi|731398351|ref|XM_002266710.3|	766	0	PREDICTED: Vitis vinifera universal stress protein A-like protein (LOC100254700), transcript variant X1, mRNA	Q8LGG8	79	1e-16	Universal stress protein A-like protein	SSO2778	74.3	1e-15	COG0589	pfam00582	Usp	Universal stress protein family. The universal stress protein UspA is a small cytoplasmic bacterial protein whose expression is enhanced when the cell is exposed to stress agents. UspA enhances the rate of cell survival during prolonged exposure to such conditions, and may provide a general "stress endurance" activity. The crystal structure of Haemophilus influenzae UspA reveals an alpha/beta fol…	GO:0006950|response to stress;	GO:0005886|plasma membrane;	GO:0016208|AMP binding;	.	.
gene:VIT_00s0225g00230	1.14965	5.30323e-05	0.00147062	up	yes	gene:VIT_00s0225g00230	protein_coding	chrUn:14754484-14758787:-	gi|225470601|ref|XP_002274547.1|	2128	0	PREDICTED: L-tryptophan--pyruvate aminotransferase 1 [Vitis vinifera]	gi|731437373|ref|XM_010648191.1|	1405	0	PREDICTED: Vitis vinifera L-tryptophan--pyruvate aminotransferase 1 (LOC100245885), transcript variant X1, mRNA	Q9S7N2	446	3e-151	L-tryptophan--pyruvate aminotransferase 1	.	.	.	.	pfam04864	Alliinase_C	Allinase. Allicin is a thiosulphinate that gives rise to dithiines, allyl sulphides and ajoenes, the three groups of active compounds in Allium species. Allicin is synthesized from sulfoxide cysteine derivatives by alliinase (EC:4.4.1.4), whose C-S lyase activity cleaves C(beta)-S(gamma) bonds. It is thought that this enzyme forms part of a primitive plant defence system.	GO:0042742|defense response to bacterium;GO:0009908|flower development;GO:0048467|gynoecium development;GO:0009684|indoleacetic acid biosynthetic process;GO:0048366|leaf development;GO:0010078|maintenance of root meristem identity;GO:0010087|phloem or xylem histogenesis;GO:0009958|positive gravitropism;GO:0009723|response to ethylene;GO:0048364|root development;GO:0009641|shade avoidance;GO:00483…	GO:0005737|cytoplasm;	GO:0016846|carbon-sulfur lyase activity;GO:0004021|L-alanine:2-oxoglutarate aminotransferase activity;GO:0080100|L-glutamine:2-oxoglutarate aminotransferase activity;GO:0050048|L-leucine:2-oxoglutarate aminotransferase activity;GO:0080099|L-methionine:2-oxoglutarate aminotransferase activity;GO:0080130|L-phenylalanine:2-oxoglutarate aminotransferase activity;GO:0047312|L-phenylalanine:pyruvate am…	K16903	TAA1; L-tryptophan---pyruvate aminotransferase [EC:2.6.1.99]
gene:VIT_03s0038g03400	-2.18306	5.40288e-05	0.00149149	down	yes	gene:VIT_03s0038g03400	protein_coding	chr3:2462685-2464095:+	gi|1705813|sp|P51613.1|CHIB_VITVI	1537	0	RecName: Full=Basic endochitinase; Flags: Precursor	gi|349712817|emb|FQ386404.1|	1105	0	Vitis vinifera clone SS0AEB2YB15	P51613	595	0	Basic endochitinase	STM0233	117	5e-28	COG3979	pfam00182	Glyco_hydro_19	Chitinase class I.	GO:0016998|cell wall macromolecule catabolic process;GO:0006032|chitin catabolic process;GO:0006952|defense response;GO:0000272|polysaccharide catabolic process;	.	GO:0008061|chitin binding;GO:0004568|chitinase activity;	.	.
gene:VIT_01s0010g01900	-1.63413	5.4523e-05	0.0015	down	yes	gene:VIT_01s0010g01900	protein_coding	chr1:18521161-18526595:+	gi|297738294|emb|CBI27495.3|	2131	0	unnamed protein product [Vitis vinifera]	gi|731375670|ref|XM_002269495.2|	1180	0	PREDICTED: Vitis vinifera pentatricopeptide repeat-containing protein At5g13770, chloroplastic-like (LOC100256233), mRNA	Q66GP4	500	2e-171	Pentatricopeptide repeat-containing protein At5g13770, chloroplastic	.	.	.	.	pfam13041	PPR_2	PPR repeat family. This repeat has no known function. It is about 35 amino acids long and is found in up to 18 copies in some proteins. The family appears to be greatly expanded in plants and fungi. The repeat has been called PPR.	GO:0009658|chloroplast organization;	GO:0009507|chloroplast;	.	.	.
gene:VIT_04s0008g04060	-1.04795	5.46646e-05	0.0015	down	yes	gene:VIT_04s0008g04060	protein_coding	chr4:3391758-3393275:+	gi|225430055|ref|XP_002284380.1|	1461	0	PREDICTED: BURP domain-containing protein 3-like [Vitis vinifera]	gi|731385543|ref|XM_002284344.3|	1141	0	PREDICTED: Vitis vinifera BURP domain-containing protein 3-like (LOC100254233), mRNA	Q942D4	197	1e-56	BURP domain-containing protein 3	.	.	.	.	pfam03181	BURP	BURP domain. The BURP domain is found at the C-terminus of several different plant proteins. It was named after the proteins in which it was first identified: the BNM2 clone-derived protein from Brassica napus; USPs and USP-like proteins; RD22 from Arabidopsis thaliana; and PG1beta from Lycopersicon esculentum. This domain is around 230 amino acid residues long. It possesses the following conserv…	GO:0009651|response to salt stress;	GO:0005768|endosome;GO:0005794|Golgi apparatus;GO:0005802|trans-Golgi network;	.	.	.
gene:VIT_11s0016g03920	2.03506	5.46484e-05	0.0015	up	yes	gene:VIT_11s0016g03920	protein_coding	chr11:3191384-3193086:+	gi|225445240|ref|XP_002280978.1|	2511	0	PREDICTED: polyol transporter 5 [Vitis vinifera]	gi|731406928|ref|XM_002280942.2|	1606	0	PREDICTED: Vitis vinifera putative polyol/monosaccharide transporter (PMT2), mRNA	Q8VZ80	503	3e-171	Polyol transporter 5	.	.	.	.	pfam00083	Sugar_tr	Sugar (and other) transporter.	GO:0046323|glucose import;GO:0010311|lateral root formation;	GO:0005887|integral component of plasma membrane;GO:0005886|plasma membrane;	GO:0015591|D-ribose transmembrane transporter activity;GO:0015148|D-xylose transmembrane transporter activity;GO:0005354|galactose transmembrane transporter activity;GO:0005355|glucose transmembrane transporter activity;GO:0015168|glycerol transmembrane transporter activity;GO:0015575|mannitol transmembrane transporter activity;GO:0015145|monosaccharide transmembrane transporter activity;GO:00053…	.	.
gene:VIT_08s0007g01930	-3.55036	5.62916e-05	0.00153774	down	yes	gene:VIT_08s0007g01930	protein_coding	chr8:16006186-16008061:+	gi|359481680|ref|XP_002278801.2|	2581	0	PREDICTED: BAHD acyltransferase DCR [Vitis vinifera]	gi|731401157|ref|XM_002278765.3|	1876	0	PREDICTED: Vitis vinifera BAHD acyltransferase DCR (LOC100257936), mRNA	Q9FF86	218	2e-61	BAHD acyltransferase DCR	.	.	.	.	pfam02458	Transferase	Transferase family. This family includes a number of transferase enzymes. These include anthranilate N-hydroxycinnamoyl/benzoyltransferase that catalyses the first committed reaction of phytoalexin biosynthesis. Deacetylvindoline 4-O-acetyltransferase EC:2.3.1.107 catalyses the last step in vindoline biosynthesis is also a member of this family. The motif HXXXD is probably part of the active site…	GO:0010143|cutin biosynthetic process;GO:0051179|localization;GO:0090626|plant epidermis morphogenesis;GO:0010090|trichome morphogenesis;	GO:0005737|cytoplasm;GO:0005829|cytosol;	GO:0016747|transferase activity, transferring acyl groups other than amino-acyl groups;	.	.
gene:VIT_19s0090g00660	1.26083	5.64325e-05	0.0015393	up	yes	gene:VIT_19s0090g00660	protein_coding	chr19:6729288-6732077:+	gi|225460935|ref|XP_002277934.1|	1739	0	PREDICTED: GDSL esterase/lipase At5g55050 [Vitis vinifera]	gi|731432947|ref|XM_002277898.3|	1394	0	PREDICTED: Vitis vinifera GDSL esterase/lipase At5g55050 (LOC100255502), mRNA	Q9FIA1	322	5e-104	GDSL esterase/lipase At5g55050	.	.	.	.	pfam00657	Lipase_GDSL	GDSL-like Lipase/Acylhydrolase.	GO:0016042|lipid catabolic process;	GO:0005576|extracellular region;	GO:0016298|lipase activity;	.	.
gene:VIT_16s0022g02310	2.42204	5.93458e-05	0.00160901	up	yes	gene:VIT_16s0022g02310	protein_coding	chr16:14861534-14863137:-	gi|526117990|ref|NP_001267911.1|	2070	0	gibberellin 20-oxidase [Vitis vinifera]	gi|349719975|emb|FQ387789.1|	1272	0	Vitis vinifera clone SS0AEB25YF11	Q39110	517	0	Gibberellin 20 oxidase 1	PA0147	123	1e-30	COG3491	pfam03171	2OG-FeII_Oxy	2OG-Fe(II) oxygenase superfamily. This family contains members of the 2-oxoglutarate (2OG) and Fe(II)-dependent oxygenase superfamily. This family includes the C-terminal of prolyl 4-hydroxylase alpha subunit. The holoenzyme has the activity EC:1.14.11.2 catalyzing the reaction: Procollagen L-proline + 2-oxoglutarate + O2 <=> procollagen trans- 4-hydroxy-L-proline + succinate + CO2. The full enzy…	GO:0009908|flower development;GO:0009740|gibberellic acid mediated signaling pathway;GO:0009686|gibberellin biosynthetic process;GO:0048366|leaf development;GO:0009739|response to gibberellin;GO:0048575|short-day photoperiodism, flowering;GO:0009826|unidimensional cell growth;	GO:0005737|cytoplasm;	GO:0045544|gibberellin 20-oxidase activity;GO:0046872|metal ion binding;	K05282	E1.14.11.12; gibberellin 20-oxidase [EC:1.14.11.12]
gene:VIT_17s0000g08960	-4.24134	5.94272e-05	0.00160901	down	yes	gene:VIT_17s0000g08960	protein_coding	chr17:10494444-10498141:+	gi|225456938|ref|XP_002281483.1|	4103	0	PREDICTED: galactinol--sucrose galactosyltransferase [Vitis vinifera]	gi|731425064|ref|XM_002281447.2|	2363	0	PREDICTED: Vitis vinifera galactinol--sucrose galactosyltransferase (LOC100251818), mRNA	Q8VWN6	1122	0	Galactinol--sucrose galactosyltransferase	.	.	.	.	pfam05691	Raffinose_syn	Raffinose synthase or seed imbibition protein Sip1. This family consists of several raffinose synthase proteins, also known as seed imbibition (Sip1) proteins. Raffinose (O-alpha- D-galactopyranosyl- (1-->6)- O-alpha- D-glucopyranosyl-(1<-->2)- O-beta- D-fructofuranoside) is a widespread oligosaccharide in plant seeds and other tissues. Raffinose synthase (EC:2.4.1.82) is the key enzyme that chan…	GO:0005975|carbohydrate metabolic process;	.	GO:0047274|galactinol-sucrose galactosyltransferase activity;	.	.
gene:VIT_05s0136g00260	1.01921	6.00374e-05	0.00161853	up	yes	gene:VIT_05s0136g00260	protein_coding	chr5:13597428-13599519:+	gi|225462777|ref|XP_002264019.1|	1994	0	PREDICTED: chalcone synthase 2 [Vitis vinifera]	gi|731390179|ref|XM_002263983.2|	1396	0	PREDICTED: Vitis vinifera chalcone synthase (CHS3), mRNA	P48387	736	0	Chalcone synthase 2	Rv1372	136	9e-35	COG3424	pfam00195	Chal_sti_synt_N	Chalcone and stilbene synthases, N-terminal domain. The C-terminal domain of Chalcone synthase is reported to be structurally similar to domains in thiolase and beta-ketoacyl synthase. The differences in activity are accounted for by differences in this N-terminal domain.	GO:0009813|flavonoid biosynthetic process;	.	GO:0016210|naringenin-chalcone synthase activity;	.	.
gene:VIT_06s0009g01110	-1.17762	6.04216e-05	0.00162633	down	yes	gene:VIT_06s0009g01110	protein_coding	chr6:12555874-12557760:+	gi|359479210|ref|XP_002272233.2|	2592	0	PREDICTED: cation/calcium exchanger 1-like [Vitis vinifera]	gi|731393861|ref|XM_002272197.3|	1887	0	PREDICTED: Vitis vinifera cation/calcium exchanger 1-like (LOC100261580), mRNA	Q9FKP1	442	4e-146	Cation/calcium exchanger 1	SPAC3A12.06c	71.2	5e-12	COG0530	pfam01699	Na_Ca_ex	Sodium/calcium exchanger protein. This is a family of sodium/calcium exchanger integral membrane proteins. This family covers the integral membrane regions of the proteins. Sodium/calcium exchangers regulate intracellular Ca2+ concentrations in many cells; cardiac myocytes, epithelial cells, neurons retinal rod photoreceptors and smooth muscle cells. Ca2+ is moved into or out of the cytosol depen…	GO:0006813|potassium ion transport;GO:0006814|sodium ion transport;	GO:0016021|integral component of membrane;GO:0005774|vacuolar membrane;	GO:0015297|antiporter activity;	K13754	SLC24A6, NCKX6; solute carrier family 24 (sodium/potassium/calcium exchanger), member 6
gene:VIT_02s0025g02560	-1.10195	6.12076e-05	0.00164483	down	yes	ATMGL	protein_coding	chr2:2223138-2225115:+	gi|225426590|ref|XP_002280162.1|	2284	0	PREDICTED: methionine gamma-lyase [Vitis vinifera]	gi|731378846|ref|XM_002280126.3|	1542	0	PREDICTED: Vitis vinifera methionine gamma-lyase (LOC100253026), mRNA	Q9SGU9	667	0	Methionine gamma-lyase	DR0921	206	2e-59	COG0626	pfam01053	Cys_Met_Meta_PP	Cys/Met metabolizm PLP-dependent enzyme. This family includes enzymes involved in cysteine and methionine metabolizm. The following are members: Cystathionine gamma-lyase, Cystathionine gamma-synthase, Cystathionine beta-lyase, Methionine gamma-lyase, OAH/OAS sulfhydrylase, O-succinylhomoserine sulfhydrylase All of these members participate is slightly different reactions. All these enzymes use P…	GO:0071266|'de novo' L-methionine biosynthetic process;GO:0009970|cellular response to sulfate starvation;GO:0042631|cellular response to water deprivation;GO:0019343|cysteine biosynthetic process via cystathionine;GO:0019458|methionine catabolic process via 2-oxobutanoate;GO:0051289|protein homotetramerization;GO:0019346|transsulfuration;	GO:0005829|cytosol;	GO:0004123|cystathionine gamma-lyase activity;GO:0003962|cystathionine gamma-synthase activity;GO:0018826|methionine gamma-lyase activity;GO:0030170|pyridoxal phosphate binding;	K01761	E4.4.1.11; methionine-gamma-lyase [EC:4.4.1.11]
gene:VIT_04s0069g01010	1.68222	6.20135e-05	0.00165943	up	yes	gene:VIT_04s0069g01010	protein_coding	chr4:9458009-9459027:+	gi|225466173|ref|XP_002263161.1|	1142	2e-154	PREDICTED: protein YLS9 [Vitis vinifera]	gi|731386384|ref|XM_002263125.3|	1019	0	PREDICTED: Vitis vinifera protein YLS9 (LOC100244374), mRNA	Q9FNH6	62.8	4e-10	NDR1/HIN1-Like protein 3	.	.	.	.	pfam03168	LEA_2	Late embryogenesis abundant protein. Different types of LEA proteins are expressed at different stages of late embryogenesis in higher plant seed embryos and under conditions of dehydration stress. The function of these proteins is unknown. This family represents a group of LEA proteins that appear to be distinct from those in pfam02987. The family DUF1511, pfam07427, has now been merged into thi…	GO:0042742|defense response to bacterium;GO:0009816|defense response to bacterium, incompatible interaction;GO:0051607|defense response to virus;GO:0009617|response to bacterium;GO:0009751|response to salicylic acid;GO:0009611|response to wounding;	GO:0046658|anchored component of plasma membrane;GO:0005794|Golgi apparatus;GO:0016021|integral component of membrane;GO:0005886|plasma membrane;GO:0009506|plasmodesma;GO:0005774|vacuolar membrane;	GO:0004871|signal transducer activity;	.	.
gene:VIT_05s0020g04220	-1.92386	6.44864e-05	0.00171062	down	yes	gene:VIT_05s0020g04220	protein_coding	chr5:5884388-5898902:-	gi|359477570|ref|XP_002279443.2|	4989	0	PREDICTED: putative calcium-transporting ATPase 13, plasma membrane-type [Vitis vinifera]	gi|731389391|ref|XM_002283543.3|	3208	0	PREDICTED: Vitis vinifera putative calcium-transporting ATPase 13, plasma membrane-type (LOC100254645), mRNA	Q9LIK7	1313	0	Putative calcium-transporting ATPase 13, plasma membrane-type	.	.	.	.	pfam00689	Cation_ATPase_C	Cation transporting ATPase, C-terminus. Members of this families are involved in Na+/K+, H+/K+, Ca++ and Mg++ transport. This family represents 5 transmembrane helices.	.	GO:0005887|integral component of plasma membrane;GO:0043231|intracellular membrane-bounded organelle;	GO:0005524|ATP binding;GO:0005388|calcium-transporting ATPase activity;GO:0046872|metal ion binding;	K01537	E3.6.3.8; Ca2+-transporting ATPase [EC:3.6.3.8]
gene:VIT_12s0028g03620	2.97051	6.75283e-05	0.00178614	up	yes	gene:VIT_12s0028g03620	protein_coding	chr12:4453119-4454372:-	gi|731408751|ref|XP_002273678.2|	1375	0	PREDICTED: uncharacterized protein LOC100243770 [Vitis vinifera]	gi|731408750|ref|XM_002273642.3|	1254	0	PREDICTED: Vitis vinifera uncharacterized LOC100243770 (LOC100243770), mRNA	.	.	.	.	.	.	.	.	pfam14944	TCRP1	Tongue Cancer Chemotherapy Resistant Protein 1. This family of proteins are found in eukaryotes. Tongue Cancer Chemotherapy Resistant-associated Protein 1 (TCRP1) is resistant to the chemotherapy drug, cisplatin, which induces apoptosis in tumor cells. There is suggestion that TCRP1 can be targeted to reverse chemotherapy resistance. The precise mechanism of TCRP1 inducing resistance against chem…	.	.	.	.	.
gene:VIT_08s0007g00710	-1.75367	6.82293e-05	0.00179958	down	yes	gene:VIT_08s0007g00710	protein_coding	chr8:14915283-14916091:-	gi|225440410|ref|XP_002269159.1|	609	3e-77	PREDICTED: uncharacterized protein LOC100249439 [Vitis vinifera]	gi|731401366|ref|XM_002269123.2|	710	0	PREDICTED: Vitis vinifera uncharacterized LOC100249439 (LOC100249439), mRNA	.	.	.	.	.	.	.	.	pfam00684	DnaJ_CXXCXGXG	DnaJ central domain. The central cysteine-rich (CR) domain of DnaJ proteins contains four repeats of the motif CXXCXGXG where X is any amino acid. The isolated cysteine rich domain folds in zinc dependent fashion. Each set of two repeats binds one unit of zinc. Although this domain has been implicated in substrate binding, no evidence of specific interaction between the isolated DNAJ cysteine ric…	.	.	.	.	.
gene:VIT_11s0052g01250	-1.56706	7.00246e-05	0.0018389	down	yes	gene:VIT_11s0052g01250	protein_coding	chr11:18981287-18982639:-	gi|225446109|ref|XP_002274404.1|	1401	0	PREDICTED: brassinosteroid-regulated protein BRU1 [Vitis vinifera]	gi|731408352|ref|XM_002274368.3|	1008	0	PREDICTED: Vitis vinifera brassinosteroid-regulated protein BRU1 (LOC100256457), mRNA	P35694	400	3e-138	Xyloglucan endotransglucosylase/hydrolase 2	YLR213c	73.9	9e-14	COG2273	pfam00722	Glyco_hydro_16	Glycosyl hydrolases family 16.	GO:0042546|cell wall biogenesis;GO:0010411|xyloglucan metabolic process;	GO:0048046|apoplast;GO:0005618|cell wall;	GO:0004553|hydrolase activity, hydrolyzing O-glycosyl compounds;GO:0016762|xyloglucan:xyloglucosyl transferase activity;	K08235	E2.4.1.207; xyloglucan:xyloglucosyl transferase [EC:2.4.1.207]
gene:VIT_18s0001g14690	2.70985	7.0804e-05	0.00185671	up	yes	gene:VIT_18s0001g14690	protein_coding	chr18:12763424-12766855:+	gi|225457909|ref|XP_002279454.1|	4029	0	PREDICTED: receptor-like serine/threonine-protein kinase At3g01300 [Vitis vinifera]	gi|731430005|ref|XM_002279418.3|	2544	0	PREDICTED: Vitis vinifera receptor-like serine/threonine-protein kinase At3g01300 (LOC100264402), mRNA	Q9LV48	259	2e-73	Proline-rich receptor-like protein kinase PERK1	MYPU_6850	99.8	1e-21	COG0515	pfam00069	Pkinase	Protein kinase domain.	GO:0046777|protein autophosphorylation;GO:0009620|response to fungus;GO:0009611|response to wounding;	GO:0016021|integral component of membrane;GO:0005886|plasma membrane;	GO:0005524|ATP binding;GO:0004672|protein kinase activity;GO:0004674|protein serine/threonine kinase activity;	.	.
gene:VIT_12s0057g00070	1.4953	7.39322e-05	0.00193321	up	yes	gene:VIT_12s0057g00070	protein_coding	chr12:8771778-8772529:+	gi|225447667|ref|XP_002275551.1|	332	5e-36	PREDICTED: uncharacterized protein LOC100242538 [Vitis vinifera]	gi|731410030|ref|XM_002275515.2|	748	0	PREDICTED: Vitis vinifera uncharacterized LOC100242538 (LOC100242538), mRNA	.	.	.	.	.	.	.	.	pfam12609	DUF3774	Wound-induced protein. This family of proteins is found in eukaryotes. Proteins in this family are typically between 81 and 97 amino acids in length. The proteins in the family are often annotated as wound-induced proteins however there is little accompanying literature to confirm this.	.	.	.	.	.
gene:VIT_01s0011g04300	-1.27045	7.6065e-05	0.0019805	down	yes	gene:VIT_01s0011g04300	protein_coding	chr1:3888441-3889047:-	gi|297737753|emb|CBI26954.3|	474	2e-59	unnamed protein product [Vitis vinifera]	gi|123706873|emb|AM484100.1|	120	5e-55	Vitis vinifera, whole genome shotgun sequence, contig VV78X056984.15, clone ENTAV 115	.	.	.	.	.	.	.	.	pfam14380	WAK_assoc	Wall-associated receptor kinase C-terminal. This WAK_assoc domain is cysteine-rich and lies C-terminal to the binding domain, GUB_WAK_bind, pfam13947.	.	.	.	.	.
gene:VIT_05s0094g01260	-1.31335	7.68892e-05	0.00199346	down	yes	gene:VIT_05s0094g01260	protein_coding	chr5:24537591-24539969:-	gi|225434203|ref|XP_002279720.1|	1817	0	PREDICTED: 2-alkenal reductase (NADP(+)-dependent) [Vitis vinifera]	gi|731391382|ref|XM_002279684.2|	1147	0	PREDICTED: Vitis vinifera 2-alkenal reductase (NADP(+)-dependent) (LOC100252695), mRNA	Q9SLN8	503	6e-177	2-alkenal reductase (NADP(+)-dependent)	CC2016	242	2e-75	COG2130	pfam00107	ADH_zinc_N	Zinc-binding dehydrogenase.	.	.	GO:0016491|oxidoreductase activity;GO:0008270|zinc ion binding;	.	.
gene:VIT_00s0301g00100	1.50862	7.70571e-05	0.00199499	up	yes	BFN1	protein_coding	chrUn:22189601-22191884:-	gi|225469298|ref|XP_002269205.1|	1591	0	PREDICTED: endonuclease 1 [Vitis vinifera]	gi|731436684|ref|XM_002269169.2|	1114	0	PREDICTED: Vitis vinifera endonuclease 1 (LOC100243458), mRNA	Q9SXA6	445	9e-155	Endonuclease 1	.	.	.	.	pfam02265	S1-P1_nuclease	S1/P1 Nuclease. This family contains both S1 and P1 nucleases (EC:3.1.30.1) which cleave RNA and single stranded DNA with no base specificity.	GO:0006308|DNA catabolic process;GO:0080187|floral organ senescence;GO:0010150|leaf senescence;	.	GO:0016891|endoribonuclease activity, producing 5'-phosphomonoesters;GO:0046872|metal ion binding;GO:0003676|nucleic acid binding;GO:0000014|single-stranded DNA endodeoxyribonuclease activity;GO:0043765|T/G mismatch-specific endonuclease activity;	.	.
gene:VIT_00s0332g00010	-1.86808	7.79269e-05	0.00201183	down	yes	gene:VIT_00s0332g00010	protein_coding	chrUn:23666924-23669802:-	gi|224365611|ref|YP_002608339.1|	1291	2e-171	maturase [Vitis vinifera]	gi|239764707|gb|GQ220323.1|	1077	0	Vitis vinifera strain PN40024 mitochondrion, partial genome	.	.	.	.	.	.	.	.	pfam01348	Intron_maturas2	Type II intron maturase. Group II introns use intron-encoded reverse transcriptase, maturase and DNA endonuclease activities for site-specific insertion into DNA. Although this type of intron is self splicing in vitro they require a maturase protein for splicing in vivo. It has been shown that a specific region of the aI2 intron is needed for the maturase function. This region was found to be con…	.	.	.	.	.
gene:VIT_14s0066g01280	-1.07391	7.88999e-05	0.00203409	down	yes	gene:VIT_14s0066g01280	protein_coding	chr14:27740853-27743911:-	gi|296087669|emb|CBI34925.3|	3488	0	unnamed protein product [Vitis vinifera]	gi|731419133|ref|XM_010662616.1|	1871	0	PREDICTED: Vitis vinifera uncharacterized LOC100254332 (LOC100254332), transcript variant X3, mRNA	Q9LII8	832	0	Protein KINESIN LIGHT CHAIN-RELATED 2	.	.	.	.	pfam13424	TPR_12	Tetratricopeptide repeat.	GO:0009860|pollen tube growth;GO:0031347|regulation of defense response;	GO:0005886|plasma membrane;	.	.	.
gene:VIT_06s0004g05330	-1.13728	7.95469e-05	0.00204215	down	yes	gene:VIT_06s0004g05330	protein_coding	chr6:6205940-6208219:+	gi|297746017|emb|CBI16073.3|	1270	1e-173	unnamed protein product [Vitis vinifera]	gi|731392086|ref|XM_010652682.1|	910	0	PREDICTED: Vitis vinifera tropinone reductase homolog At1g07440-like (LOC100260356), transcript variant X2, mRNA	Q9ZW12	348	3e-117	Tropinone reductase homolog At2g29260, chloroplastic	.	.	.	.	pfam13561	adh_short_C2	Enoyl-(Acyl carrier protein) reductase.	.	GO:0009507|chloroplast;	GO:0016491|oxidoreductase activity;	K08081	TR1; tropinone reductase I [EC:1.1.1.206]
gene:VIT_04s0044g01430	-1.07279	8.13368e-05	0.00207936	down	yes	gene:VIT_04s0044g01430	protein_coding	chr4:22962733-22963861:+	gi|225431629|ref|XP_002262838.1|	1455	0	PREDICTED: uncharacterized protein LOC100255146 [Vitis vinifera]	gi|731387742|ref|XM_002262802.3|	1129	0	PREDICTED: Vitis vinifera uncharacterized LOC100255146 (LOC100255146), mRNA	.	.	.	.	.	.	.	.	pfam12730	ABC2_membrane_4	ABC-2 family transporter protein. This family is related to the ABC-2 membrane transporter family pfam01061.	.	.	.	.	.
gene:VIT_10s0116g01760	-1.47138	8.26852e-05	0.00210503	down	yes	gene:VIT_10s0116g01760	protein_coding	chr10:1034267-1034786:+	gi|731404341|ref|XP_010655396.1|	441	2e-54	PREDICTED: MYB-like transcription factor ETC3 isoform X2 [Vitis vinifera]	gi|731404340|ref|XM_010657094.1|	345	5e-180	PREDICTED: Vitis vinifera MYB-like transcription factor ETC3 (LOC100252176), transcript variant X2, mRNA	O22059	70.1	4e-15	Transcription factor CPC	.	.	.	.	pfam00249	Myb_DNA-binding	Myb-like DNA-binding domain. This family contains the DNA binding domains from Myb proteins, as well as the SANT domain family.	GO:0009913|epidermal cell differentiation;GO:0007275|multicellular organismal development;GO:0010063|positive regulation of trichoblast fate specification;GO:0009753|response to jasmonic acid;GO:0009751|response to salicylic acid;GO:0006351|transcription, DNA-templated;	GO:0005634|nucleus;	GO:0003677|DNA binding;GO:0003700|transcription factor activity, sequence-specific DNA binding;	K09422	MYBP; myb proto-oncogene protein, plant
gene:VIT_02s0154g00500	-1.34717	8.49566e-05	0.00215686	down	yes	gene:VIT_02s0154g00500	protein_coding	chr2:5258569-5261120:-	gi|225426997|ref|XP_002270502.1|	1035	1e-138	PREDICTED: vesicle-associated protein 1-1 [Vitis vinifera]	gi|731380258|ref|XM_002270466.2|	1007	0	PREDICTED: Vitis vinifera vesicle-associated protein 1-1 (LOC100253999), mRNA	Q8VZ95	254	2e-81	Vesicle-associated protein 1-1	SPBC16G5.05c	79.3	1e-15	COG5066	pfam00635	Motile_Sperm	MSP (Major sperm protein) domain. Major sperm proteins are involved in sperm motility. These proteins oligomerise to form filaments. This family contains many other proteins.	GO:0046907|intracellular transport;GO:0016032|viral process;	GO:0005829|cytosol;GO:0005783|endoplasmic reticulum;GO:0005789|endoplasmic reticulum membrane;GO:0016021|integral component of membrane;GO:0005634|nucleus;GO:0005886|plasma membrane;GO:0000326|protein storage vacuole;GO:0032586|protein storage vacuole membrane;	.	.	.
gene:VIT_00s0389g00040	-2.0649	8.68298e-05	0.00219679	down	yes	gene:VIT_00s0389g00040	protein_coding	chrUn:27098910-27101500:+	gi|297741789|emb|CBI33076.3|	2512	0	unnamed protein product [Vitis vinifera]	gi|731439236|ref|XM_003635248.2|	1644	0	PREDICTED: Vitis vinifera cytochrome P450 CYP72A219-like (LOC100852998), mRNA	H2DH21	446	3e-149	Cytochrome P450 CYP72A219	Cj1411c	115	6e-27	COG2124	pfam00067	p450	Cytochrome P450. Cytochrome P450s are haem-thiolate proteins involved in the oxidative degradation of various compounds. They are particularly well known for their role in the degradation of environmental toxins and mutagens. They can be divided into 4 classes, according to the method by which electrons from NAD(P)H are delivered to the catalytic site. Sequence conservation is relatively low with…	.	GO:0016021|integral component of membrane;	GO:0020037|heme binding;GO:0005506|iron ion binding;GO:0004497|monooxygenase activity;GO:0016705|oxidoreductase activity, acting on paired donors, with incorporation or reduction of molecular oxygen;	.	.
gene:VIT_14s0083g01100	-4.40632	8.85735e-05	0.0022363	down	yes	RGP3	protein_coding	chr14:23425741-23428785:-	gi|225451806|ref|XP_002281356.1|	1920	0	PREDICTED: UDP-arabinopyranose mutase 3 [Vitis vinifera]	gi|731418147|ref|XM_002281320.2|	1350	0	PREDICTED: Vitis vinifera UDP-arabinopyranose mutase 3 (LOC100248032), mRNA	Q8RU27	667	0	Alpha-1,4-glucan-protein synthase [UDP-forming] 2	.	.	.	.	pfam03214	RGP	Reversibly glycosylated polypeptide.	GO:0071555|cell wall organization;GO:0030244|cellulose biosynthetic process;	GO:0005618|cell wall;GO:0005576|extracellular region;GO:0005794|Golgi apparatus;GO:0009506|plasmodesma;	GO:0016866|intramolecular transferase activity;GO:0016757|transferase activity, transferring glycosyl groups;	.	.
gene:VIT_14s0060g01730	-1.31003	9.00984e-05	0.00226855	down	yes	gene:VIT_14s0060g01730	protein_coding	chr14:1426637-1427052:+	.	.	.	.	gi|731415774|ref|XM_002283144.3|	416	0	PREDICTED: Vitis vinifera uncharacterized LOC100245909 (LOC100245909), mRNA	.	.	.	.	.	.	.	.	pfam03025	Papilloma_E5	Papillomavirus E5. The E5 protein from papillomaviruses is about 80 amino acids long. The proteins are contain three regions that are predicted to be transmembrane alpha helices. The function of this protein is unknown.	.	.	.	.	.
gene:VIT_08s0007g06640	1.09038	9.09064e-05	0.00228575	up	yes	gene:VIT_08s0007g06640	protein_coding	chr8:20328222-20330044:-	gi|731400223|ref|XP_010653881.1|	951	8e-124	PREDICTED: uncharacterized protein LOC104880119 [Vitis vinifera]	gi|731400222|ref|XM_010655579.1|	1042	0	PREDICTED: Vitis vinifera uncharacterized LOC104880119 (LOC104880119), mRNA	.	.	.	.	.	.	.	.	pfam08879	WRC	WRC. The WRC domain, named after the conserved Trp-Arg-Cys motif, contains two distinctive features: a putative nuclear localisation signal and a zinc-finger motif (C3H). It is suggested that the WRC domain functions in DNA binding.	.	.	.	.	.
gene:VIT_01s0011g01300	1.14744	9.16243e-05	0.00229831	up	yes	QRT3	protein_coding	chr1:1107739-1109820:+	gi|359472770|ref|XP_003631194.1|	2324	0	PREDICTED: polygalacturonase QRT3 isoform X1 [Vitis vinifera]	gi|731371635|ref|XM_010650882.1|	1505	0	PREDICTED: Vitis vinifera polygalacturonase QRT3 (LOC100242282), transcript variant X2, mRNA	O49432	579	0	Polygalacturonase QRT3	.	.	.	.	pfam12708	Pectate_lyase_3	Pectate lyase superfamily protein. This family of proteins possesses a beta helical structure like Pectate lyase. This family is most closely related to glycosyl hydrolase family 28.	GO:0071555|cell wall organization;GO:0008152|metabolic process;GO:0009556|microsporogenesis;GO:0010584|pollen exine formation;	GO:0005618|cell wall;GO:0005576|extracellular region;	GO:0004650|polygalacturonase activity;	.	.
gene:VIT_10s0003g01960	-1.09467	9.16564e-05	0.00229831	down	yes	gene:VIT_10s0003g01960	protein_coding	chr10:3527357-3540217:+	gi|731404840|ref|XP_010655576.1|	2380	0	PREDICTED: probable LRR receptor-like serine/threonine-protein kinase At1g07650 isoform X3 [Vitis vinifera]	gi|731404843|ref|XM_010657276.1|	1038	0	PREDICTED: Vitis vinifera probable LRR receptor-like serine/threonine-protein kinase At1g07650 (LOC100241193), transcript variant X5, mRNA	C0LGE0	347	7e-102	Probable LRR receptor-like serine/threonine-protein kinase At1g07650	.	.	.	.	pfam11721	Malectin	Di-glucose binding within endoplasmic reticulum. Malectin is a membrane-anchored protein of the endoplasmic reticulum that recognizes and binds Glc2-N-glycan. It carries a signal peptide from residues 1-26, a C-terminal transmembrane helix from residues 255-274, and a highly conserved central part of approximately 190 residues followed by an acidic, glutamate-rich region. Carbohydrate-binding is …	.	GO:0016021|integral component of membrane;GO:0005886|plasma membrane;	GO:0005524|ATP binding;GO:0004674|protein serine/threonine kinase activity;	.	.
gene:VIT_01s0010g02040	2.53799	9.25052e-05	0.00231642	up	yes	gene:VIT_01s0010g02040	protein_coding	chr1:18751026-18752609:+	gi|225425953|ref|XP_002268813.1|	849	8e-136	PREDICTED: uncharacterized protein LOC100266640 [Vitis vinifera]	gi|731375713|ref|XM_002268777.2|	882	0	PREDICTED: Vitis vinifera uncharacterized LOC100266640 (LOC100266640), mRNA	Q8VZ20	68.9	5e-12	Trihelix transcription factor ASR3	.	.	.	.	pfam13837	Myb_DNA-bind_4	Myb/SANT-like DNA-binding domain. This presumed domain appears to be related to other Myb/SANT-like DNA binding domains. In particular pfam10545 seems most related. This family is greatly expanded in plants and appears in several proteins annotated as transposon proteins.	GO:0071219|cellular response to molecule of bacterial origin;GO:0006952|defense response;GO:0050777|negative regulation of immune response;GO:0045892|negative regulation of transcription, DNA-templated;GO:0006355|regulation of transcription, DNA-templated;GO:0006351|transcription, DNA-templated;	GO:0005634|nucleus;	GO:0003677|DNA binding;GO:0042803|protein homodimerization activity;GO:0003700|transcription factor activity, sequence-specific DNA binding;	.	.
gene:VIT_18s0001g13080	2.68644	9.63258e-05	0.00240225	up	yes	gene:VIT_18s0001g13080	protein_coding	chr18:11166531-11167946:+	gi|225458175|ref|XP_002281067.1|	1216	4e-166	PREDICTED: transmembrane protein 136 [Vitis vinifera]	gi|731429670|ref|XM_002281031.3|	1009	0	PREDICTED: Vitis vinifera transmembrane protein 136 (LOC100259200), mRNA	.	.	.	.	.	.	.	.	pfam03798	TRAM_LAG1_CLN8	TLC domain.	.	.	.	.	.
gene:VIT_18s0001g05890	-1.16176	9.66332e-05	0.00240664	down	yes	gene:VIT_18s0001g05890	protein_coding	chr18_random:4541824-4542582:-	gi|731436386|ref|XP_010645899.1|	738	1e-95	PREDICTED: ethylene-responsive transcription factor ERF021 [Vitis vinifera]	gi|731436385|ref|XM_010647597.1|	759	0	PREDICTED: Vitis vinifera ethylene-responsive transcription factor ERF021-like (LOC100253356), mRNA	Q9C9I2	146	2e-41	Ethylene-responsive transcription factor ERF021	.	.	.	.	pfam00847	AP2	AP2 domain. This 60 amino acid residue domain can bind to DNA and is found in transcription factor proteins.	GO:0009873|ethylene-activated signaling pathway;GO:0006351|transcription, DNA-templated;	GO:0005634|nucleus;	GO:0003677|DNA binding;GO:0003700|transcription factor activity, sequence-specific DNA binding;	.	.
gene:VIT_14s0066g01710	1.54095	0.000103333	0.00255959	up	yes	TBL22	protein_coding	chr14:28045323-28048092:-	gi|731419231|ref|XP_010660953.1|	2121	0	PREDICTED: protein ALTERED XYLOGLUCAN 4-like [Vitis vinifera]	gi|731419230|ref|XM_010662651.1|	1426	0	PREDICTED: Vitis vinifera protein ALTERED XYLOGLUCAN 4-like (LOC100257711), mRNA	Q9LRS2	461	1e-157	Protein ALTERED XYLOGLUCAN 4-like	.	.	.	.	pfam13839	PC-Esterase	GDSL/SGNH-like Acyl-Esterase family found in Pmr5 and Cas1p. The PC-Esterase family is comprised of Cas1p, the Homo sapiens C7orf58, Arabidopsis thaliana PMR5 and a group of plant freezing resistance/coldacclimatization proteins typified by Arabidopsis thaliana ESKIMO1. animal FAM55D proteins, and animal FAM113 proteins. The PC-Esterase family has features that are both similar and different from…	GO:0010411|xyloglucan metabolic process;	GO:0005794|Golgi apparatus;GO:0016021|integral component of membrane;	GO:0016413|O-acetyltransferase activity;	.	.
gene:VIT_18s0001g14780	1.58024	0.000105056	0.00259567	up	yes	gene:VIT_18s0001g14780	protein_coding	chr18:12841218-12848820:+	gi|302142707|emb|CBI19910.3|	1643	0	unnamed protein product [Vitis vinifera]	gi|731430016|ref|XM_002279299.2|	925	0	PREDICTED: Vitis vinifera GDSL esterase/lipase EXL3 (LOC100245479), mRNA	Q94CH6	371	2e-125	GDSL esterase/lipase EXL3	.	.	.	.	pfam00657	Lipase_GDSL	GDSL-like Lipase/Acylhydrolase.	GO:0016042|lipid catabolic process;	GO:0005576|extracellular region;	GO:0016298|lipase activity;	.	.
gene:VIT_13s0067g02300	1.03436	0.000106042	0.00261256	up	yes	gene:VIT_13s0067g02300	protein_coding	chr13:1284880-1285561:-	gi|225448613|ref|XP_002278922.1|	399	2e-47	PREDICTED: uncharacterized protein LOC100267335 [Vitis vinifera]	gi|731411986|ref|XM_002278886.3|	500	0	PREDICTED: Vitis vinifera uncharacterized LOC100267335 (LOC100267335), mRNA	.	.	.	.	.	.	.	.	pfam04588	HIG_1_N	Hypoxia induced protein conserved region. This family is found in proteins thought to be involved in the response to hypoxia. Family members mostly come from diverse eukaryotic organisms however eubacterial members have been identified. This region is found at the N-terminus of the member proteins which are predicted to be transmembrane.	.	.	.	.	.
gene:VIT_14s0006g02550	-2.88801	0.000108797	0.00267683	down	yes	gene:VIT_14s0006g02550	protein_coding	chr14:20274229-20274784:+	gi|359488248|ref|XP_003633726.1|	364	1e-41	PREDICTED: non-specific lipid-transfer protein 2 [Vitis vinifera]	gi|731417714|ref|XM_003633678.2|	543	0	PREDICTED: Vitis vinifera non-specific lipid-transfer protein 2 (LOC100854072), mRNA	Q43681	66.2	6e-13	Probable non-specific lipid-transfer protein AKCS9	.	.	.	.	pfam00234	Tryp_alpha_amyl	Protease inhibitor/seed storage/LTP family. This family is composed of trypsin-alpha amylase inhibitors, seed storage proteins and lipid transfer proteins from plants.	GO:0006869|lipid transport;	.	GO:0008289|lipid binding;	.	.
gene:VIT_08s0032g00680	1.41123	0.000112095	0.00274326	up	yes	gene:VIT_08s0032g00680	protein_coding	chr8:4105849-4114105:+	gi|731398369|ref|XP_010653231.1|	1777	0	PREDICTED: probable E3 ubiquitin-protein ligase BAH1-like isoform X1 [Vitis vinifera]	gi|731398368|ref|XM_010654929.1|	1255	0	PREDICTED: Vitis vinifera probable E3 ubiquitin-protein ligase BAH1-like 1 (LOC100261649), transcript variant X1, mRNA	Q7XZZ3	421	6e-144	Probable E3 ubiquitin-protein ligase BAH1-like 1	.	.	.	.	pfam03105	SPX	SPX domain. We have named this region the SPX domain after (SYG1, Pho81 and XPR1). This 180 residue length domain is found at the amino terminus of a variety of proteins. In the yeast protein SYG1, the N-terminus directly binds to the G- protein beta subunit and inhibits transduction of the mating pheromone signal. This finding suggests that all the members of this family are involved in G-protei…	GO:0043161|proteasome-mediated ubiquitin-dependent protein catabolic process;GO:0016567|protein ubiquitination;	GO:0005634|nucleus;	GO:0016874|ligase activity;GO:0061630|ubiquitin protein ligase activity;GO:0008270|zinc ion binding;	K16275	BAH, NLA; E3 ubiquitin-protein ligase BAH [EC:2.3.2.27]
gene:VIT_04s0044g01230	1.37615	0.000113596	0.00276523	up	yes	gene:VIT_04s0044g01230	protein_coding	chr4:22723648-22725384:-	gi|225431477|ref|XP_002280908.1|	466	1e-57	PREDICTED: uncharacterized protein LOC100266089 [Vitis vinifera]	gi|731387788|ref|XM_002280872.3|	367	0	PREDICTED: Vitis vinifera uncharacterized LOC100266089 (LOC100266089), mRNA	.	.	.	.	.	.	.	.	pfam07958	DUF1688	Protein of unknown function (DUF1688). A family of uncharacterized proteins.	.	.	.	.	.
gene:VIT_08s0007g08030	-1.34239	0.000113459	0.00276523	down	yes	gene:VIT_08s0007g08030	protein_coding	chr8:21393658-21394133:-	gi|297739702|emb|CBI29884.3|	228	1e-20	unnamed protein product [Vitis vinifera]	gi|147797296|emb|AM434089.2|	462	0	Vitis vinifera contig VV78X232076.2, whole genome shotgun sequence	.	.	.	.	.	.	.	.	pfam01671	ASFV_360	African swine fever virus multigene family 360 protein. The multigene family 360 protein are found within the African swine fever virus (ASF) genome which consist of dsDNA and has similar structural features to the poxyviruses. The biological function of this family is not known. Although a member from African swine fever virus is a major structural protein.	.	.	.	.	.
gene:VIT_19s0014g00460	-1.90786	0.00011494	0.00279422	down	yes	TBL41	protein_coding	chr19:473428-478067:-	gi|225461782|ref|XP_002283611.1|	1833	0	PREDICTED: protein trichome birefringence-like 41 [Vitis vinifera]	gi|731431849|ref|XM_002283575.2|	1093	0	PREDICTED: Vitis vinifera protein trichome birefringence-like 41 (LOC100250342), mRNA	F4IWA8	435	4e-150	Protein trichome birefringence-like 41	.	.	.	.	pfam13839	PC-Esterase	GDSL/SGNH-like Acyl-Esterase family found in Pmr5 and Cas1p. The PC-Esterase family is comprised of Cas1p, the Homo sapiens C7orf58, Arabidopsis thaliana PMR5 and a group of plant freezing resistance/coldacclimatization proteins typified by Arabidopsis thaliana ESKIMO1. animal FAM55D proteins, and animal FAM113 proteins. The PC-Esterase family has features that are both similar and different from…	GO:0071554|cell wall organization or biogenesis;	GO:0005794|Golgi apparatus;GO:0016021|integral component of membrane;	GO:0016413|O-acetyltransferase activity;	.	.
gene:VIT_00s1203g00010	-1.237	0.000117614	0.00285545	down	yes	gene:VIT_00s1203g00010	protein_coding	chrUn:37863007-37866051:-	gi|731436999|ref|XP_010647449.1|	679	1e-86	PREDICTED: auxin response factor 6-like [Vitis vinifera]	gi|349725763|emb|FQ393715.1|	684	0	Vitis vinifera clone SS0AFA24YK11	Q9ZTX8	212	1e-61	Auxin response factor 6	.	.	.	.	pfam02362	B3	B3 DNA binding domain. This is a family of plant transcription factors with various roles in development, the aligned region corresponds the B3 DNA binding domain as described in this domain is found in VP1/AB13 transcription factors. Some proteins also have a second AP2 DNA binding domain pfam00847 such as RAV1. DNA binding activity was demonstrated by.	GO:0009734|auxin-activated signaling pathway;GO:0009908|flower development;GO:0009733|response to auxin;GO:0006351|transcription, DNA-templated;	GO:0005634|nucleus;	GO:0003677|DNA binding;GO:0003700|transcription factor activity, sequence-specific DNA binding;	.	.
gene:VIT_11s0037g00570	-2.14987	0.000120173	0.00290603	down	yes	gene:VIT_11s0037g00570	protein_coding	chr11:8428183-8429807:+	gi|225445808|ref|XP_002276550.1|	2390	0	PREDICTED: spermidine hydroxycinnamoyl transferase-like [Vitis vinifera]	gi|731407808|ref|XM_002276514.3|	1609	0	PREDICTED: Vitis vinifera spermidine hydroxycinnamoyl transferase-like (LOC100258760), mRNA	O64470	476	6e-162	Spermidine hydroxycinnamoyl transferase	.	.	.	.	pfam02458	Transferase	Transferase family. This family includes a number of transferase enzymes. These include anthranilate N-hydroxycinnamoyl/benzoyltransferase that catalyses the first committed reaction of phytoalexin biosynthesis. Deacetylvindoline 4-O-acetyltransferase EC:2.3.1.107 catalyses the last step in vindoline biosynthesis is also a member of this family. The motif HXXXD is probably part of the active site…	GO:0009555|pollen development;GO:0010584|pollen exine formation;GO:0080088|spermidine hydroxycinnamate conjugate biosynthetic process;	.	GO:0016410|N-acyltransferase activity;GO:0080074|spermidine:caffeoyl CoA N-acyltransferase activity;GO:0080073|spermidine:coumaroyl CoA N-acyltransferase activity;GO:0080075|spermidine:feruloyl CoA N-acyltransferase activity;GO:0080072|spermidine:sinapoyl CoA N-acyltransferase activity;	.	.
gene:VIT_02s0154g00280	1.7608	0.000121805	0.00293774	up	yes	gene:VIT_02s0154g00280	protein_coding	chr2:5121053-5121713:-	gi|225427033|ref|XP_002271619.1|	495	3e-60	PREDICTED: 14 kDa proline-rich protein DC2.15 [Vitis vinifera]	gi|731380195|ref|XM_002271583.3|	661	0	PREDICTED: Vitis vinifera 14 kDa proline-rich protein DC2.15 (LOC100247265), mRNA	P14009	117	2e-31	14 kDa proline-rich protein DC2.15	.	.	.	.	pfam14547	Hydrophob_seed	Hydrophobic seed protein. This domain has a four-helix bundle structure. It contains four disulfide bonds, of which three function to keep the C- and N-terminal parts of the molecule in place.	.	GO:0016021|integral component of membrane;	.	.	.
gene:VIT_09s0054g01680	1.62615	0.000127405	0.00304476	up	yes	gene:VIT_09s0054g01680	protein_coding	chr9:22693338-22694695:+	gi|297735679|emb|CBI18366.3|	222	3e-22	unnamed protein product [Vitis vinifera]	gi|731403864|ref|XM_010656926.1|	262	5e-134	PREDICTED: Vitis vinifera uncharacterized LOC100853522 (LOC100853522), transcript variant X7, mRNA	.	.	.	.	.	.	.	.	pfam06716	DUF1201	Protein of unknown function (DUF1201). This family consists of several Sugar beet yellow virus (SBYV) putative membrane-binding proteins of around 54 residues in length. The function of this family is unknown.	.	.	.	.	.
gene:VIT_18s0001g13200	-2.71058	0.000130517	0.00310296	down	yes	CKX5	protein_coding	chr18:11256653-11261569:-	gi|302142560|emb|CBI19763.3|	3058	0	unnamed protein product [Vitis vinifera]	gi|731429703|ref|XM_002280761.2|	2174	0	PREDICTED: Vitis vinifera cytokinin dehydrogenase 5 (LOC100267760), transcript variant X1, mRNA	Q67YU0	783	0	Cytokinin dehydrogenase 5	all0324	119	8e-28	COG0277	pfam09265	Cytokin-bind	Cytokinin dehydrogenase 1, FAD and cytokinin binding. Members of this family adopt an alpha+beta sandwich structure with an antiparallel beta-sheet, in a ferredoxin-like fold. They are predominantly found in plant cytokinin dehydrogenase 1, where they are capable of binding both FAD and cytokinin substrates. The substrate displays a 'plug-into-socket' binding mode that seals the catalytic site an…	GO:0009823|cytokinin catabolic process;	GO:0005576|extracellular region;GO:0005615|extracellular space;	GO:0019139|cytokinin dehydrogenase activity;GO:0050660|flavin adenine dinucleotide binding;GO:0016614|oxidoreductase activity, acting on CH-OH group of donors;	K00279	CKX; cytokinin dehydrogenase [EC:1.5.99.12]
gene:VIT_07s0031g01160	1.18969	0.000142112	0.00329804	up	yes	gene:VIT_07s0031g01160	protein_coding	chr7:17263707-17264789:-	gi|225438631|ref|XP_002281217.1|	801	1e-104	PREDICTED: heavy metal-associated isoprenylated plant protein 26 [Vitis vinifera]	gi|731397319|ref|XM_002281181.2|	986	0	PREDICTED: Vitis vinifera heavy metal-associated isoprenylated plant protein 26 (LOC100245736), mRNA	O65657	204	5e-63	Heavy metal-associated isoprenylated plant protein 23	.	.	.	.	pfam00403	HMA	Heavy-metal-associated domain.	GO:0046916|cellular transition metal ion homeostasis;GO:0030001|metal ion transport;	GO:0005737|cytoplasm;	GO:0046914|transition metal ion binding;	.	.
gene:VIT_11s0016g01850	-1.46684	0.000141911	0.00329804	down	yes	gene:VIT_11s0016g01850	protein_coding	chr11:1486234-1501328:-	gi|645274533|ref|XP_008242383.1|	1451	0	PREDICTED: UDP-glycosyltransferase 91C1-like [Prunus mume]	gi|147827108|emb|AM485629.2|	1539	0	Vitis vinifera contig VV78X117350.3, whole genome shotgun sequence	Q9LTA3	441	8e-143	UDP-glycosyltransferase 91C1	.	.	.	.	pfam00201	UDPGT	UDP-glucoronosyl and UDP-glucosyl transferase.	GO:0009813|flavonoid biosynthetic process;GO:0052696|flavonoid glucuronidation;	GO:0005829|cytosol;GO:0043231|intracellular membrane-bounded organelle;	GO:0080043|quercetin 3-O-glucosyltransferase activity;GO:0080044|quercetin 7-O-glucosyltransferase activity;	.	.
gene:VIT_16s0039g00820	-2.04256	0.000142014	0.00329804	down	yes	gene:VIT_16s0039g00820	protein_coding	chr16:439597-441387:+	gi|225454613|ref|XP_002265797.1|	2563	0	PREDICTED: cytochrome P450 89A2-like [Vitis vinifera]	gi|731422249|ref|XM_002265761.3|	1779	0	PREDICTED: Vitis vinifera cytochrome P450 89A2-like (LOC100257926), mRNA	Q9SRQ1	482	6e-163	Cytochrome P450 89A9	all3746	82.4	8e-16	COG2124	pfam00067	p450	Cytochrome P450. Cytochrome P450s are haem-thiolate proteins involved in the oxidative degradation of various compounds. They are particularly well known for their role in the degradation of environmental toxins and mutagens. They can be divided into 4 classes, according to the method by which electrons from NAD(P)H are delivered to the catalytic site. Sequence conservation is relatively low with…	GO:0044550|secondary metabolite biosynthetic process;	GO:0005789|endoplasmic reticulum membrane;GO:0016021|integral component of membrane;GO:0016020|membrane;	GO:0020037|heme binding;GO:0005506|iron ion binding;GO:0016709|oxidoreductase activity, acting on paired donors, with incorporation or reduction of molecular oxygen, NAD(P)H as one donor, and incorporation of one atom of oxygen;	.	.
gene:VIT_01s0026g00710	1.66209	0.000144131	0.00332317	up	yes	CYCD1%3B1	protein_coding	chr1:9503470-9506741:+	gi|225424764|ref|XP_002268394.1|	1504	0	PREDICTED: cyclin-D1-1 isoform X2 [Vitis vinifera]	gi|731374444|ref|XM_002268358.2|	2052	0	PREDICTED: Vitis vinifera cyclin-D1-1 (LOC100255261), transcript variant X2, mRNA	P42751	389	5e-128	Cyclin-D1-1	YGR109c	64.3	4e-10	COG5024	pfam00134	Cyclin_N	Cyclin, N-terminal domain. Cyclins regulate cyclin dependent kinases (CDKs). Human cyclin-O is a Uracil-DNA glycosylase that is related to other cyclins. Cyclins contain two domains of similar all-alpha fold, of which this family corresponds with the N-terminal domain.	GO:0007049|cell cycle;GO:0051301|cell division;	GO:0005634|nucleus;	.	K18810	CYCD1_2_4; cyclin D1/2/4, plant
gene:VIT_02s0012g02540	-1.28137	0.000148511	0.00340241	down	yes	gene:VIT_02s0012g02540	protein_coding	chr2:10045477-10047509:-	gi|225427070|ref|XP_002275784.1|	3275	0	PREDICTED: pentatricopeptide repeat-containing protein At1g31920 [Vitis vinifera]	gi|123706202|emb|AM463597.1|	1991	0	Vitis vinifera contig VV78X250775.6, whole genome shotgun sequence	Q9C6T2	744	0	Pentatricopeptide repeat-containing protein At1g31920	.	.	.	.	pfam14432	DYW_deaminase	DYW family of nucleic acid deaminases. A family of nucleic acid deaminases prototyped by the plant PPR DYW proteins that are implicated in chloroplast and mitochondrial RNA transcript maturation by numerous C to U editing events. The name derives from the DYW motif present at the C-terminus of the classical plant PPR DYW deaminases. Members of this family are present in bacteria, plants, Naegleri…	.	.	GO:0008270|zinc ion binding;	.	.
gene:VIT_14s0006g01250	-1.30798	0.000151328	0.00343773	down	yes	gene:VIT_14s0006g01250	protein_coding	chr14:16580087-16581860:+	gi|225453173|ref|XP_002275235.1|	800	4e-105	PREDICTED: probable ADP-ribosylation factor GTPase-activating protein AGD13 [Vitis vinifera]	gi|731417475|ref|XM_002275199.2|	787	0	PREDICTED: Vitis vinifera probable ADP-ribosylation factor GTPase-activating protein AGD13 (LOC100260351), mRNA	Q9LVH4	234	1e-75	Protein C2-DOMAIN ABA-RELATED 4	SPCC962.01	53.1	4e-07	COG5038	pfam00168	C2	C2 domain.	GO:0009738|abscisic acid-activated signaling pathway;GO:0006952|defense response;GO:0009789|positive regulation of abscisic acid-activated signaling pathway;GO:1902479|positive regulation of defense response to bacterium, incompatible interaction;GO:0043547|positive regulation of GTPase activity;GO:1901002|positive regulation of response to salt stress;GO:0009651|response to salt stress;	GO:0005829|cytosol;GO:0005634|nucleus;GO:0005886|plasma membrane;	GO:0005096|GTPase activator activity;GO:0046872|metal ion binding;GO:0005543|phospholipid binding;	.	.
gene:VIT_14s0006g02850	-1.90781	0.000155294	0.00349697	down	yes	gene:VIT_14s0006g02850	protein_coding	chr14:21028657-21030663:+	gi|731417765|ref|XP_010660417.1|	1301	2e-176	PREDICTED: transcription factor bHLH75-like isoform X1 [Vitis vinifera]	gi|731417764|ref|XM_010662115.1|	1277	0	PREDICTED: Vitis vinifera transcription factor bHLH75-like (LOC104881566), transcript variant X1, mRNA	Q8GZ13	157	5e-43	Transcription factor BEE 1	.	.	.	.	pfam00010	HLH	Helix-loop-helix DNA-binding domain.	GO:1902448|positive regulation of shade avoidance;GO:0006355|regulation of transcription, DNA-templated;GO:0006351|transcription, DNA-templated;	GO:0005634|nucleus;	GO:0003677|DNA binding;GO:0003700|transcription factor activity, sequence-specific DNA binding;	.	.
gene:VIT_01s0137g00240	-1.15303	0.000159517	0.00357889	down	yes	gene:VIT_01s0137g00240	protein_coding	chr1:6744527-6746460:+	gi|225424562|ref|XP_002285340.1|	1936	0	PREDICTED: probable pectate lyase 5 [Vitis vinifera]	gi|731372816|ref|XM_002285304.3|	1556	0	PREDICTED: Vitis vinifera probable pectate lyase 5 (LOC100242302), mRNA	Q9FXD8	653	0	Probable pectate lyase 5	TM0433	82	5e-16	COG3866	pfam00544	Pec_lyase_C	Pectate lyase. This enzyme forms a right handed beta helix structure. Pectate lyase is an enzyme involved in the maceration and soft rotting of plant tissue.	GO:0045490|pectin catabolic process;	.	GO:0046872|metal ion binding;GO:0030570|pectate lyase activity;	K01728	pel; pectate lyase [EC:4.2.2.2]
gene:VIT_01s0010g03490	2.60442	0.000160102	0.00358761	up	yes	gene:VIT_01s0010g03490	protein_coding	chr1:20828338-20830656:+	gi|297738442|emb|CBI27643.3|	1226	3e-168	unnamed protein product [Vitis vinifera]	gi|731376354|ref|XM_010657515.1|	802	0	PREDICTED: Vitis vinifera flavonoid 3',5'-methyltransferase-like (LOC100250567), mRNA	C7AE94	461	2e-163	Flavonoid 3',5'-methyltransferase	all5179	151	4e-43	COG4122	pfam01596	Methyltransf_3	O-methyltransferase. Members of this family are O-methyltransferases. The family includes catechol o-methyltransferase, caffeoyl-CoA O-methyltransferase, and a family of bacterial O-methyltransferases that may be involved in antibiotic production.	GO:0009718|anthocyanin-containing compound biosynthetic process;GO:0033485|cyanidin 3-O-glucoside biosynthetic process;GO:0033486|delphinidin 3-O-glucoside biosynthetic process;GO:0043473|pigmentation;	GO:0005737|cytoplasm;	GO:0046872|metal ion binding;GO:0008171|O-methyltransferase activity;	.	.
gene:VIT_14s0219g00210	1.05442	0.000165505	0.00368169	up	yes	gene:VIT_14s0219g00210	protein_coding	chr14:26461026-26461770:+	gi|225452240|ref|XP_002271245.1|	754	2e-99	PREDICTED: BAG family molecular chaperone regulator 1 [Vitis vinifera]	gi|731418853|ref|XM_002271209.3|	623	0	PREDICTED: Vitis vinifera BAG family molecular chaperone regulator 1 (LOC100259468), mRNA	Q0WPX7	94.4	1e-21	BAG family molecular chaperone regulator 2	.	.	.	.	pfam00240	ubiquitin	Ubiquitin family. This family contains a number of ubiquitin-like proteins: SUMO (smt3 homologue) Nedd8, Elongin B, Rub1, and Parkin. A number of them are thought to carry a distinctive five-residue motif termed the proteasome-interacting motif (PIM), which may have a biologically significant role in protein delivery to proteasomes and recruitment of proteasomes to transcription sites.	.	GO:0016021|integral component of membrane;GO:0005886|plasma membrane;	.	.	.
gene:VIT_18s0072g00990	-2.32361	0.000165783	0.0036834	down	yes	gene:VIT_18s0072g00990	protein_coding	chr18:20438330-20441668:+	gi|359493179|ref|XP_003634534.1|	3938	0	PREDICTED: leucine-rich repeat receptor-like tyrosine-protein kinase At2g41820 [Vitis vinifera]	gi|731430609|ref|XM_003634486.2|	3139	0	PREDICTED: Vitis vinifera leucine-rich repeat receptor-like tyrosine-protein kinase At2g41820 (LOC100264185), mRNA	O22938	339	5e-99	Leucine-rich repeat receptor-like tyrosine-protein kinase PXC3	MA2301_1	72.8	5e-13	COG4886	pfam00069	Pkinase	Protein kinase domain.	.	GO:0016021|integral component of membrane;GO:0005886|plasma membrane;	GO:0005524|ATP binding;GO:0004714|transmembrane receptor protein tyrosine kinase activity;	.	.
gene:VIT_04s0023g02510	1.05517	0.000166057	0.00368501	up	yes	gene:VIT_04s0023g02510	protein_coding	chr4:19042212-19049072:-	gi|225431277|ref|XP_002268739.1|	2373	0	PREDICTED: uncharacterized protein LOC100243789 [Vitis vinifera]	gi|731387000|ref|XM_002268703.3|	1342	0	PREDICTED: Vitis vinifera uncharacterized LOC100243789 (LOC100243789), mRNA	.	.	.	.	.	.	.	.	pfam00534	Glycos_transf_1	Glycosyl transferases group 1. Mutations in this domain of human PIGA lead to disease (Paroxysmal Nocturnal haemoglobinuria). Members of this family transfer activated sugars to a variety of substrates, including glycogen, Fructose-6-phosphate and lipopolysaccharides. Members of this family transfer UDP, ADP, GDP or CMP linked sugars. The eukaryotic glycogen synthases may be distant members of th…	.	.	.	.	.
gene:VIT_08s0040g02960	2.26961	0.000167216	0.00369732	up	yes	gene:VIT_08s0040g02960	protein_coding	chr8:13972868-13974345:+	gi|731399056|ref|XP_010653483.1|	1041	1e-140	PREDICTED: uncharacterized protein LOC100854102 [Vitis vinifera]	gi|731399055|ref|XM_010655181.1|	742	0	PREDICTED: Vitis vinifera uncharacterized LOC100854102 (LOC100854102), mRNA	.	.	.	.	.	.	.	.	pfam05278	PEARLI-4	Arabidopsis phospholipase-like protein (PEARLI 4). This family contains several phospholipase-like proteins from Arabidopsis thaliana which are homologous to PEARLI 4.	.	.	.	.	.
gene:VIT_05s0077g01650	2.22279	0.000169519	0.00373471	up	yes	gene:VIT_05s0077g01650	protein_coding	chr5:1296074-1296723:+	gi|225431840|ref|XP_002273982.1|	820	7e-110	PREDICTED: major allergen Pru ar 1 [Vitis vinifera]	gi|731388303|ref|XM_002273946.3|	514	0	PREDICTED: Vitis vinifera pathogenesis-related protein 10.5 (PR10.5), mRNA	O50001	244	2e-81	Major allergen Pru ar 1	.	.	.	.	pfam00407	Bet_v_1	Pathogenesis-related protein Bet v I family. This family is named after Bet v 1, the major birch pollen allergen. This protein belongs to family 10 of plant pathogenesis-related proteins (PR-10), cytoplasmic proteins of 15-17 kd that are wide-spread among dicotyledonous plants. In recent years, a number of diverse plant proteins with low sequence similarity to Bet v 1 was identified. A classifica…	GO:0006952|defense response;GO:0009607|response to biotic stimulus;	.	.	.	.
gene:VIT_15s0046g00240	-1.06112	0.000175923	0.00383432	down	yes	gene:VIT_15s0046g00240	protein_coding	chr15:17260104-17261006:+	gi|225470938|ref|XP_002265542.1|	851	1e-112	PREDICTED: LOB domain-containing protein 1-like [Vitis vinifera]	gi|731422034|ref|XM_002265506.2|	812	0	PREDICTED: Vitis vinifera LOB domain-containing protein 1-like (LOC100251985), mRNA	Q9LQR0	110	1e-27	LOB domain-containing protein 1	.	.	.	.	pfam03195	DUF260	Protein of unknown function DUF260.	.	GO:0005739|mitochondrion;	.	.	.
gene:VIT_00s0772g00010	-1.11072	0.000176746	0.00384313	down	yes	gene:VIT_00s0772g00010	protein_coding	chrUn:35234185-35237109:-	gi|731436966|ref|XP_010647329.1|	3153	0	PREDICTED: putative U-box domain-containing protein 50, partial [Vitis vinifera]	gi|731436965|ref|XM_010649027.1|	2007	0	PREDICTED: Vitis vinifera putative U-box domain-containing protein 50 (LOC100852934), partial mRNA	Q9FGD7	523	5e-174	Putative U-box domain-containing protein 50	.	.	.	.	pfam07714	Pkinase_Tyr	Protein tyrosine kinase.	.	.	GO:0005524|ATP binding;GO:0016874|ligase activity;GO:0004672|protein kinase activity;GO:0004842|ubiquitin-protein transferase activity;	.	.
gene:VIT_09s0002g03460	-1.1984	0.000176743	0.00384313	down	yes	gene:VIT_09s0002g03460	protein_coding	chr9:3127863-3129352:-	gi|225442462|ref|XP_002283654.1|	1749	0	PREDICTED: clavaminate synthase-like protein At3g21360 [Vitis vinifera]	gi|731402291|ref|XM_002283618.3|	1237	0	PREDICTED: Vitis vinifera clavaminate synthase-like protein At3g21360 (LOC100251494), mRNA	Q9LIG0	458	1e-158	Clavaminate synthase-like protein At3g21360	.	.	.	.	pfam02668	TauD	Taurine catabolism dioxygenase TauD, TfdA family. This family consists of taurine catabolism dioxygenases of the TauD, TfdA family. TauD from Escherichia coli is an alpha-ketoglutarate-dependent taurine dioxygenase. This enzyme catalyses the oxygenolytic release of sulfite from taurine. TfdA from Burkholderia sp. is a 2,4-dichlorophenoxyacetic acid/alpha-ketoglutarate dioxygenase. TfdA from Alcal…	.	GO:0005634|nucleus;	GO:0046872|metal ion binding;GO:0016491|oxidoreductase activity;	.	.
gene:VIT_14s0128g00570	9.2664	0.000178725	0.0038682	up	yes	gene:VIT_14s0128g00570	protein_coding	chr14:3159738-3160725:-	gi|296088335|emb|CBI36780.3|	1124	1e-151	unnamed protein product [Vitis vinifera]	gi|349709707|emb|FQ395967.1|	871	0	Vitis vinifera clone SS0AFA12YN05	Q9FIC6	264	3e-86	Germin-like protein subfamily 1 member 17	.	.	.	.	pfam00190	Cupin_1	Cupin. This family represents the conserved barrel domain of the 'cupin' superfamily ('cupa' is the Latin term for a small barrel). This family contains 11S and 7S plant seed storage proteins, and germins. Plant seed storage proteins provide the major nitrogen source for the developing plant.	GO:0033609|oxalate metabolic process;	GO:0048046|apoplast;GO:0005618|cell wall;	GO:0030145|manganese ion binding;GO:0045735|nutrient reservoir activity;GO:0046564|oxalate decarboxylase activity;	.	.
gene:VIT_18s0001g15640	-1.05251	0.000191522	0.00409637	down	yes	gene:VIT_18s0001g15640	protein_coding	chr18:13803789-13805200:+	gi|225457751|ref|XP_002263092.1|	1258	1e-171	PREDICTED: pathogen-related protein [Vitis vinifera]	gi|349707335|emb|FQ395391.1|	1047	0	Vitis vinifera clone SS0AFA16YC24	P16273	255	2e-81	Pathogen-related protein	.	.	.	.	pfam07366	SnoaL	SnoaL-like polyketide cyclase. This family includes SnoaL a polyketide cyclase involved in nogalamycin biosynthesis. This family was formerly known as DUF1486. The proteins in this family adopt a distorted alpha-beta barrel fold. Structural data together with site-directed mutagenesis experiments have shown that SnoaL has a different mechanism to that of the classical aldolase for catalyzing intr…	GO:0006952|defense response;GO:0009607|response to biotic stimulus;	.	.	.	.
gene:VIT_08s0007g04770	1.17301	0.000195775	0.00416305	up	yes	gene:VIT_08s0007g04770	protein_coding	chr8:18752441-18753470:-	gi|225441153|ref|XP_002267645.1|	1190	2e-161	PREDICTED: zinc finger protein ZAT5 [Vitis vinifera]	gi|731400580|ref|XM_002267609.3|	1030	0	PREDICTED: Vitis vinifera zinc finger protein ZAT5-like (LOC100252049), mRNA	Q681X4	197	1e-58	Zinc finger protein ZAT5	.	.	.	.	pfam13912	zf-C2H2_6	C2H2-type zinc finger.	GO:0006355|regulation of transcription, DNA-templated;GO:0006351|transcription, DNA-templated;	GO:0005634|nucleus;	GO:0046872|metal ion binding;GO:0043565|sequence-specific DNA binding;GO:0003700|transcription factor activity, sequence-specific DNA binding;GO:0044212|transcription regulatory region DNA binding;	.	.
gene:VIT_05s0102g00600	-3.65089	0.000201277	0.00425048	down	yes	gene:VIT_05s0102g00600	protein_coding	chr5:22523036-22523785:+	gi|297743798|emb|CBI36681.3|	463	1e-52	unnamed protein product [Vitis vinifera]	gi|147782542|emb|AM472151.2|	725	0	Vitis vinifera contig VV78X135045.4, whole genome shotgun sequence	.	.	.	.	.	.	.	.	pfam14385	DUF4416	Domain of unknown function (DUF4416). This family of proteins is functionally uncharacterized. This family of proteins is found in bacteria. Proteins in this family are typically between 176 and 187 amino acids in length. There is a conserved DPG sequence motif.	.	.	.	.	.
gene:VIT_19s0014g03240	-1.13595	0.000202673	0.00427502	down	yes	gene:VIT_19s0014g03240	protein_coding	chr19:3368204-3377120:-	gi|731432282|ref|XP_010644219.1|	2605	0	PREDICTED: beta-glucosidase 18 isoform X1 [Vitis vinifera]	gi|731432281|ref|XM_010645917.1|	1691	0	PREDICTED: Vitis vinifera beta-glucosidase 18 (LOC100267558), transcript variant X1, mRNA	Q7XSK0	566	0	Beta-glucosidase 18	BH1923	283	1e-87	COG2723	pfam00232	Glyco_hydro_1	Glycosyl hydrolase family 1.	GO:0005975|carbohydrate metabolic process;GO:1901657|glycosyl compound metabolic process;	.	GO:0008422|beta-glucosidase activity;	K05350	bglB; beta-glucosidase [EC:3.2.1.21]
gene:VIT_14s0083g01150	-1.44413	0.000207474	0.00436123	down	yes	COBL4	protein_coding	chr14:23524839-23527545:+	gi|731418153|ref|XP_010660571.1|	2513	0	PREDICTED: COBRA-like protein 4 [Vitis vinifera]	gi|731418152|ref|XM_010662269.1|	1546	0	PREDICTED: Vitis vinifera COBRA-like protein 4 (LOC100244586), mRNA	Q9LFW3	732	0	COBRA-like protein 4	.	.	.	.	pfam04833	COBRA	COBRA-like protein. Family of plant proteins are designated COBRA-like (COBL) proteins. The 12 Arabidopsis members of the family are all GPI-liked. Some members of this family are annotated as phytochelatin synthase, but these annotations are incorrect.	GO:0016049|cell growth;GO:0010215|cellulose microfibril organization;GO:0009834|plant-type secondary cell wall biogenesis;	GO:0031225|anchored component of membrane;GO:0005886|plasma membrane;GO:0005774|vacuolar membrane;	.	.	.
gene:VIT_15s0046g02110	-1.00628	0.000209836	0.00440079	down	yes	gene:VIT_15s0046g02110	protein_coding	chr15:18902799-18903859:-	gi|225454314|ref|XP_002277223.1|	782	6e-104	PREDICTED: late embryogenesis abundant protein Lea14-A [Vitis vinifera]	gi|731421654|ref|XM_002277187.3|	568	0	PREDICTED: Vitis vinifera late embryogenesis abundant protein Lea14-A (LOC100241458), mRNA	P46518	232	2e-76	Late embryogenesis abundant protein Lea14-A	.	.	.	.	pfam03168	LEA_2	Late embryogenesis abundant protein. Different types of LEA proteins are expressed at different stages of late embryogenesis in higher plant seed embryos and under conditions of dehydration stress. The function of these proteins is unknown. This family represents a group of LEA proteins that appear to be distinct from those in pfam02987. The family DUF1511, pfam07427, has now been merged into thi…	GO:0009269|response to desiccation;	.	.	.	.
gene:VIT_03s0063g00180	-1.51527	0.000218012	0.00452567	down	yes	gene:VIT_03s0063g00180	protein_coding	chr3:3794347-3795836:-	gi|147766739|emb|CAN74163.1|	2057	0	hypothetical protein VITISV_026443 [Vitis vinifera]	gi|147766737|emb|AM446591.2|	1490	0	Vitis vinifera contig VV78X122741.11, whole genome shotgun sequence	Q9LT79	507	2e-175	U-box domain-containing protein 25	.	.	.	.	pfam04564	U-box	U-box domain. This domain is related to the Ring finger pfam00097 but lacks the zinc binding residues.	GO:0010200|response to chitin;	.	GO:0016874|ligase activity;GO:0004842|ubiquitin-protein transferase activity;	.	.
gene:VIT_16s0039g00760	-2.96872	0.000219539	0.0045522	down	yes	gene:VIT_16s0039g00760	protein_coding	chr16:401533-403436:+	gi|731422248|ref|XP_010662052.1|	2516	0	PREDICTED: cytochrome P450 89A2 [Vitis vinifera]	gi|731422247|ref|XM_010663750.1|	1585	0	PREDICTED: Vitis vinifera cytochrome P450 89A2 (LOC100242511), mRNA	Q9SRQ1	474	4e-160	Cytochrome P450 89A9	all3746	84.3	2e-16	COG2124	pfam00067	p450	Cytochrome P450. Cytochrome P450s are haem-thiolate proteins involved in the oxidative degradation of various compounds. They are particularly well known for their role in the degradation of environmental toxins and mutagens. They can be divided into 4 classes, according to the method by which electrons from NAD(P)H are delivered to the catalytic site. Sequence conservation is relatively low with…	GO:0044550|secondary metabolite biosynthetic process;	GO:0005789|endoplasmic reticulum membrane;GO:0016021|integral component of membrane;GO:0016020|membrane;	GO:0020037|heme binding;GO:0005506|iron ion binding;GO:0016709|oxidoreductase activity, acting on paired donors, with incorporation or reduction of molecular oxygen, NAD(P)H as one donor, and incorporation of one atom of oxygen;	.	.
gene:VIT_00s1373g00020	-1.35004	0.000224157	0.00463223	down	yes	gene:VIT_00s1373g00020	protein_coding	chrUn:38889602-38889903:+	gi|731439606|ref|XP_010647494.1|	492	1e-60	PREDICTED: uncharacterized protein LOC104878608 [Vitis vinifera]	gi|147792053|emb|AM479977.2|	298	5e-154	Vitis vinifera contig VV78X147133.6, whole genome shotgun sequence	.	.	.	.	.	.	.	.	pfam00613	PI3Ka	Phosphoinositide 3-kinase family, accessory domain (PIK domain). PIK domain is conserved in all PI3 and PI4-kinases. Its role is unclear but it has been suggested to be involved in substrate presentation.	.	.	.	.	.
gene:VIT_18s0001g09360	-1.31308	0.000229802	0.00471171	down	yes	gene:VIT_18s0001g09360	protein_coding	chr18:7848980-7853050:+	gi|359492553|ref|XP_002283279.2|	3979	0	PREDICTED: subtilisin-like protease [Vitis vinifera]	gi|731429031|ref|XM_002283243.3|	2668	0	PREDICTED: Vitis vinifera subtilisin-like protease (LOC100257444), mRNA	O65351	1027	0	Subtilisin-like protease SBT1.7	BS_vpr	115	1e-25	COG1404	pfam00082	Peptidase_S8	Subtilase family. Subtilases are a family of serine proteases. They appear to have independently and convergently evolved an Asp/Ser/His catalytic triad, like that found in the trypsin serine proteases (see pfam00089). Structure is an alpha/beta fold containing a 7-stranded parallel beta sheet, order 2314567.	GO:0080001|mucilage extrusion from seed coat;GO:0048359|mucilage metabolic process involved in seed coat development;GO:0010214|seed coat development;	GO:0048046|apoplast;GO:0005618|cell wall;GO:0005576|extracellular region;GO:0009505|plant-type cell wall;	GO:0004252|serine-type endopeptidase activity;	.	.
gene:VIT_01s0011g06600	1.16076	0.000231369	0.00473325	up	yes	gene:VIT_01s0011g06600	protein_coding	chr1:6433473-6435948:-	gi|225424524|ref|XP_002285267.1|	2664	0	PREDICTED: glutamate decarboxylase 1 [Vitis vinifera]	gi|731368888|ref|XM_002285231.3|	1514	0	PREDICTED: Vitis vinifera glutamate decarboxylase 1 (LOC100266215), mRNA	Q42521	899	0	Glutamate decarboxylase 1	sll1641	497	2e-171	COG0076	pfam00282	Pyridoxal_deC	Pyridoxal-dependent decarboxylase conserved domain.	GO:0006536|glutamate metabolic process;GO:0046686|response to cadmium ion;	GO:0005829|cytosol;	GO:0005516|calmodulin binding;GO:0004351|glutamate decarboxylase activity;GO:0030170|pyridoxal phosphate binding;	K01580	E4.1.1.15, gadB, gadA, GAD; glutamate decarboxylase [EC:4.1.1.15]
gene:VIT_04s0023g02650	-1.39956	0.000238195	0.00485798	down	yes	ROT3	protein_coding	chr4:19189535-19194113:+	gi|225431255|ref|XP_002267958.1|	2433	0	PREDICTED: 3-epi-6-deoxocathasterone 23-monooxygenase isoform X1 [Vitis vinifera]	gi|731386968|ref|XM_002267922.3|	1663	0	PREDICTED: Vitis vinifera 3-epi-6-deoxocathasterone 23-monooxygenase (LOC100259060), transcript variant X1, mRNA	Q9M066	640	0	3-epi-6-deoxocathasterone 23-monooxygenase	slr0574	162	5e-43	COG2124	pfam00067	p450	Cytochrome P450. Cytochrome P450s are haem-thiolate proteins involved in the oxidative degradation of various compounds. They are particularly well known for their role in the degradation of environmental toxins and mutagens. They can be divided into 4 classes, according to the method by which electrons from NAD(P)H are delivered to the catalytic site. Sequence conservation is relatively low with…	GO:0016132|brassinosteroid biosynthetic process;GO:0010268|brassinosteroid homeostasis;GO:0048366|leaf development;GO:0009965|leaf morphogenesis;GO:0042814|monopolar cell growth;GO:0048441|petal development;GO:0048443|stamen development;GO:0016125|sterol metabolic process;	GO:0005789|endoplasmic reticulum membrane;GO:0016021|integral component of membrane;	GO:0020037|heme binding;GO:0005506|iron ion binding;GO:0016709|oxidoreductase activity, acting on paired donors, with incorporation or reduction of molecular oxygen, NAD(P)H as one donor, and incorporation of one atom of oxygen;	K12637	CYP90C1, ROT3; 3-epi-6-deoxocathasterone 23-monooxygenase [EC:1.14.13.112]
gene:VIT_13s0019g02300	-1.51838	0.000246212	0.00499785	down	yes	gene:VIT_13s0019g02300	protein_coding	chr13:3570930-3573535:+	gi|296086176|emb|CBI31617.3|	3151	0	unnamed protein product [Vitis vinifera]	gi|731412893|ref|XM_002282409.3|	2121	0	PREDICTED: Vitis vinifera wall-associated receptor kinase-like 20 (LOC100246196), mRNA	Q9LZM4	679	0	Wall-associated receptor kinase-like 20	.	.	.	.	pfam07714	Pkinase_Tyr	Protein tyrosine kinase.	GO:0007166|cell surface receptor signaling pathway;	GO:0016021|integral component of membrane;GO:0005886|plasma membrane;	GO:0005524|ATP binding;GO:0030247|polysaccharide binding;GO:0004674|protein serine/threonine kinase activity;	.	.
gene:VIT_13s0019g04460	1.15867	0.000246751	0.00500325	up	yes	gene:VIT_13s0019g04460	protein_coding	chr13:5881334-5885161:+	gi|731412519|ref|XP_010658395.1|	3884	0	PREDICTED: phenylalanine ammonia-lyase G1 [Vitis vinifera]	gi|731412518|ref|XM_010660093.1|	2457	0	PREDICTED: Vitis vinifera phenylalanine ammonia-lyase G1 (LOC100233012), mRNA	P45726	1274	0	Phenylalanine ammonia-lyase	RSp0365	258	3e-75	COG2986	pfam00221	Lyase_aromatic	Aromatic amino acid lyase. This family includes proteins with phenylalanine ammonia-lyase, EC:4.3.1.24, histidine ammonia-lyase, EC:4.3.1.3, and tyrosine aminomutase, EC:5.4.3.6, activities.	GO:0009800|cinnamic acid biosynthetic process;GO:0006559|L-phenylalanine catabolic process;	GO:0005737|cytoplasm;	GO:0045548|phenylalanine ammonia-lyase activity;	.	.
gene:VIT_14s0066g01880	-1.47761	0.000248177	0.00502661	down	yes	PMZ	protein_coding	chr14:28172501-28173215:+	gi|225452566|ref|XP_002280584.1|	998	7e-136	PREDICTED: zinc finger AN1 domain-containing stress-associated protein 12 [Vitis vinifera]	gi|731419283|ref|XM_002280548.3|	596	0	PREDICTED: Vitis vinifera zinc finger AN1 domain-containing stress-associated protein 12 (LOC100245574), transcript variant X2, mRNA	Q67YE6	224	9e-73	Zinc finger AN1 domain-containing stress-associated protein 12	.	.	.	.	pfam01428	zf-AN1	AN1-like Zinc finger. Zinc finger at the C-terminus of An1, a ubiquitin-like protein in Xenopus laevis. The following pattern describes the zinc finger. C-X2-C-X(9-12)-C-X(1-2)-C-X4-C-X2-H-X5-H-X-C Where X can be any amino acid, and numbers in brackets indicate the number of residues.	GO:0009737|response to abscisic acid;GO:0010200|response to chitin;	.	GO:0008270|zinc ion binding;	.	.
gene:VIT_08s0007g04890	1.13329	0.000250649	0.00505991	up	yes	gene:VIT_08s0007g04890	protein_coding	chr8:18830418-18833786:-	gi|147817636|emb|CAN64495.1|	2204	0	hypothetical protein VITISV_004035 [Vitis vinifera]	gi|731400562|ref|XM_002268913.3|	1533	0	PREDICTED: Vitis vinifera uncharacterized LOC100265834 (LOC100265834), mRNA	Q9SJM1	550	0	ACT domain-containing protein ACR10	.	.	.	.	pfam01842	ACT	ACT domain. This family of domains generally have a regulatory role. ACT domains are linked to a wide range of metabolic enzymes that are regulated by amino acid concentration. Pairs of ACT domains bind specifically to a particular amino acid leading to regulation of the linked enzyme. The ACT domain is found in: D-3-phosphoglycerate dehydrogenase EC:1.1.1.95, which is inhibited by serine. Aspart…	GO:0008152|metabolic process;	.	GO:0016597|amino acid binding;	.	.
gene:VIT_01s0011g02470	-1.14106	0.000258754	0.00518924	down	yes	gene:VIT_01s0011g02470	protein_coding	chr1:2251768-2252455:+	gi|359473019|ref|XP_003631231.1|	729	5e-95	PREDICTED: probable calcium-binding protein CML16 [Vitis vinifera]	gi|731370844|ref|XM_003631183.2|	688	0	PREDICTED: Vitis vinifera probable calcium-binding protein CML16 (LOC100264548), mRNA	Q9LI84	216	2e-69	Probable calcium-binding protein CML16	SPAC3A12.14	103	4e-26	COG5126	pfam13499	EF-hand_7	EF-hand domain pair.	.	.	GO:0005509|calcium ion binding;	K13448	CML; calcium-binding protein CML
gene:VIT_02s0033g01370	1.00939	0.000259724	0.00519736	up	yes	ATDUR3	protein_coding	chr2:16879691-16884324:-	gi|225427484|ref|XP_002263043.1|	3447	0	PREDICTED: urea-proton symporter DUR3 isoform X1 [Vitis vinifera]	gi|731382049|ref|XM_002263007.3|	2279	0	PREDICTED: Vitis vinifera urea-proton symporter DUR3 (LOC100242634), transcript variant X1, mRNA	F4KD71	1073	0	Urea-proton symporter DUR3	SPBC23G7.13c	463	9e-152	COG0591	pfam00474	SSF	Sodium:solute symporter family. Membership of this family is supported by a significant blast score.	GO:0071918|urea transmembrane transport;	GO:0005887|integral component of plasma membrane;	GO:0015293|symporter activity;GO:0015204|urea transmembrane transporter activity;	.	.
gene:VIT_06s0004g08340	1.00579	0.000259726	0.00519736	up	yes	gene:VIT_06s0004g08340	protein_coding	chr6:9149450-9150922:-	gi|297745735|emb|CBI15791.3|	1352	0	unnamed protein product [Vitis vinifera]	gi|731391519|ref|XM_010652493.1|	636	0	PREDICTED: Vitis vinifera uncharacterized LOC104879511 (LOC104879511), transcript variant X2, mRNA	Q9ULD4	90.5	9e-19	Bromodomain and PHD finger-containing protein 3	YGR252w	69.3	9e-13	COG5076	pfam00439	Bromodomain	Bromodomain. Bromodomains are 110 amino acid long domains, that are found in many chromatin associated proteins. Bromodomains can interact specifically with acetylated lysine.	GO:0043966|histone H3 acetylation;GO:0002576|platelet degranulation;	GO:0005829|cytosol;GO:0005576|extracellular region;GO:0070776|MOZ/MORF histone acetyltransferase complex;	GO:0008270|zinc ion binding;	K11350	BRPF3; bromodomain and PHD finger-containing protein 3
[truncated: 206 more rows]
