# Supplementary material for: Transcriptome profiling of ‘Kyoho’ grape at different stages of berry development following 5-azaC treatment
Source: BMC Genomics. 2019 Nov 8;20:825. doi: 10.1186/s12864-019-6204-1 (PMC6839162; doi:10.1186/s12864-019-6204-1)
Supplement: Supplementary file 7 — Additional file 7. The sequences of primer used in the qRT-PCR. [file 12864_2019_6204_MOESM7_ESM.xlsx]

## Sheet: Dataset S1
Additional file 7:The sequences of primer used in the qRT-PCR
Gene ID	Gene name	Forward	Reverse	Annotation
VIT_05s0029g00200	PAP15	ACTTGATGAGCAACAACCCTG	GCATAAACCTTCCCCAGTAGT	Purple acid phosphatase 15
VIT_11s0052g01230	XTH25	TTCCGTTGATGACACCCCTAT	TAGTCGCCCAGTCTTCAGCAT	Probable xyloglucan endotransglucosylase/hydrolase protein 23
VIT_12s0028g01180	LTA	GGTGTCCAGAACTTGAAGC	CGATCTGGACTCCACACTT	Non-specific lipid-transfer protein A
VIT_13s0064g01760	BGLU13	ATCTCTTGGTCCAGACTTCTTC	GGAATAGAGTCACAAAAGGCTG	Beta-glucosidase 13
VIT_15s0048g00500	PE	AGAGTGGAGTGGAAACTATGG	CTCTTTCCTTTGTCGATGCTC	Probable pectinesterase/pectinesterase inhibitor 36
VIT_17s0000g04750	UGT89B2	AGCTGGGCGTGTCACATATT	GATTCTCGGGTTCATCATTC	UDP-glycosyltransferase 89B2
VIT_18s0001g11860	GTL	ACCCTTGACACTGCATACATC	GGAGTCATCGAAGCTGTAGAC	Probable galacturonosyltransferase-like 1
VIT_01s0011g01300	QRT3	CGTGGTAATATATTCAGCGGC	CAAGTAACAGTTCACGATCCG	Polygalacturonase QRT3
VIT_16s0022g00510	HSP 23.6	CTTCAACACCAACGCCATC	GGAGCTAGGAGCAAAATCG	23.6 kDa heat shock protein, mitochondrial
VIT_12s0028g02370	MENG	CGAATCCCTTCCATGCATATG	CCTCACCATTGACATAGTTGC	Erythromycin 3''-O-methyltransferase
VIT_06s0004g07770	POD4	TTGTGGCATTGGGTGTCC	GAAACCGCCGATTGAACT	Peroxidase 4
VIT_07s0005g01490	CLFSWN	CTTGGTATTTGACTGCCGACT	AACTAATAACGGAACCCTCTGG	Histone-lysine N-methyltransferase EZA1
VIT_19s0135g00030	OMT1	GACCCATTTGCAAGTTCCTC	AGCTCTCCATGAAGACCTTG	Caffeic acid 3-O-methyltransferase
VIT_06s0004g03220	EFTU	GCAGATTGTGCTGTCCTCAT	ACCAAGGGTGAAAGCAAGTAG	Elongation factor 1-alpha
VIT_15s0021g00920	ATP	CCACAGACTCCCTCTTCCAT	AACACCCATCGGTCCAGTAGT	ATP synthase subunit delta', mitochondrial
Control	VvUbiquitin1	GTGGTATTATTGAGCCATCCTT	AACCTCCAATCCAGTCATCTAC
